# Supplementary material for: Natural variation in the ZmPIMT1 promoter enhances seed aging tolerance by regulating PABP2 repair in maize
Source: Plant Cell. 2025 Sep 18;37(10):koaf217. doi: 10.1093/plcell/koaf217 (PMC12510314; doi:10.1093/plcell/koaf217)
Supplement: koaf217_Supplementary_Data [file koaf217_supplementary_data.zip]

Archive with 46 entries (35 files):
- Supplementary File S1.fas
- Supplementary methods S1 to S8.docx
- Supplementary Tables S1 to S4.xlsx
- Figure 5C source files/
- Figure 5C source files/Figure 5C source files/
- Figure 5C source files/Figure 5C source files/Figure 5C-descripiton.jpg
- Figure 5C source files/Figure 5C source files/Figure 5C-panel 1-ZmPIMT1-NYFP+CYFP source files/
- Figure 5C source files/Figure 5C source files/Figure 5C-panel 1-ZmPIMT1-NYFP+CYFP source files/SPYN-ZmPIMT1+SPYC-10.txt
- Figure 5C source files/Figure 5C source files/Figure 5C-panel 1-ZmPIMT1-NYFP+CYFP source files/SPYN-ZmPIMT1+SPYC-10_w0000.tif
- Figure 5C source files/Figure 5C source files/Figure 5C-panel 1-ZmPIMT1-NYFP+CYFP source files/SPYN-ZmPIMT1+SPYC-10_w0001.tif
- Figure 5C source files/Figure 5C source files/Figure 5C-panel 1-ZmPIMT1-NYFP+CYFP source files/SPYN-ZmPIMT1+SPYC-10_w0002.tif
- Figure 5C source files/Figure 5C source files/Figure 5C-panel 2-NYFP+ZmPABP2-CYFP source files/
- Figure 5C source files/Figure 5C source files/Figure 5C-panel 2-NYFP+ZmPABP2-CYFP source files/SPYN+SPYC-ZmPAB2-6.txt
- Figure 5C source files/Figure 5C source files/Figure 5C-panel 2-NYFP+ZmPABP2-CYFP source files/SPYN+SPYC-ZmPAB2-6_w0000.tif
- Figure 5C source files/Figure 5C source files/Figure 5C-panel 2-NYFP+ZmPABP2-CYFP source files/SPYN+SPYC-ZmPAB2-6_w0001.tif
- Figure 5C source files/Figure 5C source files/Figure 5C-panel 2-NYFP+ZmPABP2-CYFP source files/SPYN+SPYC-ZmPAB2-6_w0002.tif
- Figure 5C source files/Figure 5C source files/Figure 5C-panel 3-NYFP+AtPABP2-CYFP source files/
- Figure 5C source files/Figure 5C source files/Figure 5C-panel 3-NYFP+AtPABP2-CYFP source files/SPYN+SPYC-AtPAB2-9.txt
- Figure 5C source files/Figure 5C source files/Figure 5C-panel 3-NYFP+AtPABP2-CYFP source files/SPYN+SPYC-AtPAB2-9_w0000.tif
- Figure 5C source files/Figure 5C source files/Figure 5C-panel 3-NYFP+AtPABP2-CYFP source files/SPYN+SPYC-AtPAB2-9_w0001.tif
- Figure 5C source files/Figure 5C source files/Figure 5C-panel 3-NYFP+AtPABP2-CYFP source files/SPYN+SPYC-AtPAB2-9_w0002.tif
- Figure 5C source files/Figure 5C source files/Figure 5C-panel 4-ZmPIMT1-NYFP+ZmPABP2-CYFP source files/
- Figure 5C source files/Figure 5C source files/Figure 5C-panel 4-ZmPIMT1-NYFP+ZmPABP2-CYFP source files/SPYN-ZmPIMT1+SPYC-ZmPAB2-10.txt
- Figure 5C source files/Figure 5C source files/Figure 5C-panel 4-ZmPIMT1-NYFP+ZmPABP2-CYFP source files/SPYN-ZmPIMT1+SPYC-ZmPAB2-10_w0000.tif
- Figure 5C source files/Figure 5C source files/Figure 5C-panel 4-ZmPIMT1-NYFP+ZmPABP2-CYFP source files/SPYN-ZmPIMT1+SPYC-ZmPAB2-10_w0001.tif
- Figure 5C source files/Figure 5C source files/Figure 5C-panel 4-ZmPIMT1-NYFP+ZmPABP2-CYFP source files/SPYN-ZmPIMT1+SPYC-ZmPAB2-10_w0002.tif
- Figure 5C source files/Figure 5C source files/Figure 5C-panel 5-ZmPIMT1-NYFP+AtPABP2-CYFP source files/
- Figure 5C source files/Figure 5C source files/Figure 5C-panel 5-ZmPIMT1-NYFP+AtPABP2-CYFP source files/SPYN-ZmPIMT1+SPYC-AtPAB2-9.txt
- Figure 5C source files/Figure 5C source files/Figure 5C-panel 5-ZmPIMT1-NYFP+AtPABP2-CYFP source files/SPYN-ZmPIMT1+SPYC-AtPAB2-9_w0000.tif
- Figure 5C source files/Figure 5C source files/Figure 5C-panel 5-ZmPIMT1-NYFP+AtPABP2-CYFP source files/SPYN-ZmPIMT1+SPYC-AtPAB2-9_w0001.tif
- Figure 5C source files/Figure 5C source files/Figure 5C-panel 5-ZmPIMT1-NYFP+AtPABP2-CYFP source files/SPYN-ZmPIMT1+SPYC-AtPAB2-9_w0002.tif
- Figure S3  source files/
- Figure S3  source files/Figure S3  source files/
- Figure S3  source files/Figure S3  source files/DNA ladder.jpg
- Figure S3  source files/Figure S3  source files/Figure S3 panel 1 and 2 sorce image.jpg
- Figure S3  source files/Figure S3  source files/Figure S3 panel 3 and 4 sorce image.jpg
- Figure S3  source files/Figure S3  source files/Figure S3 panel 5 and 6 sorce image.jpg
- Figure S3  source files/Figure S3  source files/Figure S3 panel 6 and 7 sorce image.jpg
- Figure S3  source files/Figure S3  source files/Figure S3 source file description.docx
- Figure S7B source files/
- Figure S7B source files/Figure S7B source files/
- Figure S7B source files/Figure S7B source files/DNA ladder.jpg
- Figure S7B source files/Figure S7B source files/Figure S7B source file-description.docx
- Figure S7B source files/Figure S7B source files/Figure S7B source image.jpg
- Supplementary Data Set S1.xlsx
- Supplementary Figures S1 to S27 revised.pdf
