# Supplementary material for: Natural variation in the ZmPIMT1 promoter enhances seed aging tolerance by regulating PABP2 repair in maize
Source: Plant Cell. 2025 Sep 18;37(10):koaf217. doi: 10.1093/plcell/koaf217 (PMC12510314; doi:10.1093/plcell/koaf217)
Supplement: koaf217_Supplementary_Data [file koaf217_supplementary_data.zip › Supplementary File S1.fas]

>AtPABP8_At1G49760
------------------------------------------------------------------------------MAQIQHQGQNANGGVAV------------PGAAAAEAAAAA-AGAAAAAAGAAQQG------------TTSLYVGDLDATVTDSQLFEAFTQAGQVVSVRVCRDMTTR-RSLGYGYVNYATPQDASRALNELNFMALNGRAIRVMYSVRDPSLRK---SGVGNIFIKNLDKSIDHKALHETFSAFGPILSCKVAVDPSGQSK-GYGFVQYDTDEAAQGAIDKLNGMLLNDKQVYVGPFVHKLQ--RDPSGEKVKFTNVYVKNLSESLSDEELNKVFGEFG-VTTSCVIMRDGEGKSKGFGFVNFENSDDAARAVDALNGKTFDDKEWFVGKAQKKSERETELKQKFEQSLKEAADKS-QGSNLYVKNLDESVTD-DKLREHFAPFGTITSCKVMRDPSGVSRGSGFVAFSTPEEATRAITEMNGKMIVTKPLYVALAQRKEDRKARLQAQFSQMRP-VNMPPAVGPRMQMYP--PGGPPMG--QQLFYGQGPPAMIP-QP-GFGYQQQLVPGMRPGGSPMPNFFMPMMQQGQQQQQQQQQQQRPGGGRR-GA--LPQPQQPSPMMQQQMHPRGRM-YRYPQR--DVNTMPGPTQNMLSVPYDVSSGGGVHH---RDSPTSQPVPIVALATRLANAAPEQQRTMLGENLYPLVEQLEPESAAKVTGMLLEMDQTEVLHLLESPEALKAKVTEAMDVLRSVAQQQ--------AGGAADQLASLSLGDNIVP-----------------------
>AtPABP4_At2G23350
------------------------------------------------------------------------------MAQVQAPSSHSPPPPAV------------VNDGAATASATPGIGVGGGGDGVTHGA------------LCSLYVGDLDFNVTDSQLYDYFTEVCQVVSVRVCRDAATN-TSLGYGYVNYSNTDDAEKAMQKLNYSYLNGKMIRITYSSRDSSARR---SGVGNLFVKNLDKSVDNKTLHEAFSGCGTIVSCKVATDHMGQSR-GYGFVQFDTEDSAKNAIEKLNGKVLNDKQIFVGPFLRKEE--RESAADKMKFTNVYVKNLSEATTDDELKTTFGQYG-SISSAVVMRDGDGKSRCFGFVNFENPEDAARAVEALNGKKFDDKEWYVGKAQKKSERELELSRRYEQGSSDGGNKF-DGLNLYVKNLDDTVTD-EKLRELFAEFGTITSCKVMRDPSGTSKGSGFVAFSAASEASRVLNEMNGKMVGGKPLYVALAQRKEERRAKLQAQFSQMRP--AFIPGVGPRMPIFT--GGAPGLG--QQIFYGQGPPPIIPHQP-GFGYQPQLVPGMRPA-----FFGGPMMQ-------PGQQGPRPGGRRSGDGPMRHQHQQPMPYMQPQMMPRGRG-YRYPSGGRNMPD----GPMPGGMVPVAYDMNVMP--------YSQPMSAGQLATSLANATPAQQRTLLGESLYPLVDQIESEHAAKVTGMLLEMDQTEVLHLLESPEALNAKVSEALDVLRNVNQPSSQGSEGNKSGSPSDLLASLSINDHL-------------------------
>AtPABP2_At4G34110
------------------------------------------------------------------------------MAQVQLQGQTPNG---------------------STAAVTS-APATSGGATATQFG------------NTSLYVGDLDFNVTDSQLFDAFGQMGTVVTVRVCRDLVTR-RSLGYGYVNFTNPQDAARAIQELNYIPLYGKPIRVMYSHRDPSVRR---SGAGNIFIKNLDESIDHKALHDTFSSFGNIVSCKVAVDSSGQSK-GYGFVQYANEESAQKAIEKLNGMLLNDKQVYVGPFLRRQE--RDSTANKTKFTNVYVKNLAESTTDDDLKNAFGEYG-KITSAVVMKDGEGKSKGFGFVNFENADDAARAVESLNGHKFDDKEWYVGRAQKKSERETELRVRYEQNLKEAADKF-QSSNLYVKNLDPSISD-EKLKEIFSPFGTVTSSKVMRDPNGTSKGSGFVAFATPEEATEAMSQLSGKMIESKPLYVAIAQRKEDRRVRLQAQFSQVRP-VAMQPSVGPRMPVYP--PGGPGIG--QQMFYGQAPPAMIPPQP-GYGYQQQLVPGMRPGGGPVPSFFMPMVQP---------QQQRPGGGRRPGG--IQHSQQQNPMMQQQMHPRGRM-FRYPQ--------------------GRGGSGDVPP---YDMGNNMPLTIGALASNLSNATPEQQRTMLGEVLYPLVEQVEAESAAKVTGMLLEMDQTEVLHLLESPEALKAKVAEAMDVLRSVA-----------AGGATEQLASLNLS----------------------------
>AtPABP1_At1g34140
--------------------------------------------------------------------------------------------------------------------------------------------------------------------------------------------------------------MEVLNYCKLKGKPMRIMFSERDPSNRM---SGRGNVFVKNLDESIDNKQLCDMFSAFGKVLSCKVARDASGVSK-GYGFVQFYSDLSVYTACNFHNGTLIRNQHIHVCPFVSRGQ--WDKSR---VFTNVYVKNLVETATDADLKRLFGEFG-EITSAVVMKDGEGKSRRFGFVNFEKAEAAVTAIEKMNGVVVDEKELHVGRAQRKTNRTEDLKAKFELEKIIRDMKTRKGMNLYVKNLDDSVDN-TKLEELFSEFGTITSCKVMVHSNGISKGVGFVEFSTSEEASKAMLKMNGKMVGNKPIYVSLAQCKEQHKLHLQTQFNNPPP-------SPHQQPIFS------------------------------------------------------------------------------------QVVAPATMLSQQTPLRGYNFQPYSMC-----------------------GSRMPN-------SCPPISIPNFMVPQP----------FRPTLYP---------PAPLVGLYGSLPQPLLQPNLWNP-------------YRRF------------------------------------------------------
>AtPABP3_At1g22760
-----------------------------------------------------------------------------MAAAVATGVAPAT-MVDQ------------VPSPTAQTSVQVPVSIPLPSPVVVAD---------QTHPNSSLYAGDLDPKVTEAHLFDLFKHVANVVSVRVCRDQ-NR-RSLGYAYINFSNPNDAYRAMEALNYTPLFDRPIRIMLSNRDPSTRL---SGKGNIFIKNLDASIDNKALFETFSSFGTILSCKVAMDVTGRSK-GYGFVQFEKEESAQAAIDKLNGMLMNDKQVFVGHFIRRQERARDENTPTPRFTNVYVKNLPKEIGEDELRKTFGKFG-VISSAVVMRDQSGNSRCFGFVNFECTEAAASAVEKMNGISLGDDVLYVGRAQKKSEREEELRRKFEQERINRFEKS-QGANLYLKNLDDSVDD-EKLKEMFSEYGNVTSSKVMLNPQGMSRGFGFVAYSNPEEALRALSEMNGKMIGRKPLYIALAQRKEDRRAHLQALFSQIRAPG-------PMSGFHH-PPGGPMPGPPQHMYVGQNGASMVPSQPIGYGFQPQFMPGMRPGSGP-GNFIVPYPLQ-----RQPQTGPRMGFRRGATN--VQQHIQQQQLMHRNPSPGMRYMNGASNG-RNGMDSSVPQGILPPIIPLPIDASSISH------QKAPLLPISKLTSSLASASPADRTRMLGEQLYPLVERHEPLHVAKVTGMLLEMDQAEILHLMESPEALKSKVSEALDVLRLSVDP-------------TDHDLGFSTTD---------------------------
>AtPABP5_At1g71770
-----------------------------------------------------------------------------MAAAVASGIAPTTAMVDQ------------VIPNQPTVAAAAPPPFPAVSQVAAVAAAAAAAEALQTHPNSSLYVGDLDPSVNESHLLDLFNQVAPVHNLRVCRDL-TH-RSLGYAYVNFANPEDASRAMESLNYAPIRDRPIRIMLSNRDPSTRL---SGKGNVFIKNLDASIDNKALYETFSSFGTILSCKVAMDVVGRSK-GYGFVQFEKEETAQAAIDKLNGMLLNDKQVFVGHFVRRQDRARSESGAVPSFTNVYVKNLPKEITDDELKKTFGKYG-DISSAVVMKDQSGNSRSFGFVNFVSPEAAAVAVEKMNGISLGEDVLYVGRAQKKSDREEELRRKFEQERISRFEKL-QGSNLYLKNLDDSVND-EKLKEMFSEYGNVTSCKVMMNSQGLSRGFGFVAYSNPEEALLAMKEMNGKMIGRKPLYVALAQRKEERQAHLQSLFTQIRSPGTMSPVPSPMSGFHHHPPGGPMSGPHHPMFIGHNGQGLVPSQPMGYGYQVQFMPGMRPGAGP-PNFMMPFPLQ-----RQTQPGPRVGFRRGANN--MQQQFQQQQMLQQNAS---RFMGGAGNR-RNGMEASAPQGIIP----LPLNASANSHNAPQRSHKPTPLTISKLASDLALASPDKHPRMLGDHLYPLVEQQEPANAAKVTGMLLEMDQAEILHLLESPEALKAKVSEALDVLRRSADPA--------AVSSVDDQFALSSSE---------------------------
>AtPABP6_At3g16380
-----------------------------------------------------------------------------------------------------------------MALVKTETQALGNHQHSSRFG--------------SLYVGDLSPDVTEKDLIDKFSLNVPVVSVHLCRNSVTG-KSMCYAYINFDSPFSASNAMTRLNHSDLKGKAMRIMWSQRDLAYRRRTRTGFANLYVKNLDSSITSSCLERMFCPFGSILSCKVVEE-NGQSK-GFGFVQFDTEQSAVSARSALHGSMVYGKKLFVAKFINKDE--RAAMAGNQDSTNVYVKNLIETVTDDCLHTLFSQYG-TVSSVVVMRDGMGRSRGFGFVNFCNPENAKKAMESLCGLQLGSKKLFVGKALKKDERREMLKQKFSDNFIAKPNMR--WSNLYVKNLSESMNE-TRLREIFGCYGQIVSAKVMCHENGRSKGFGFVCFSNCEESKQAKRYLNGFLVDGKPIVVRVAERKEDRIKRLQQYFQAQPRQYTQAPSAPSP--AQP----------------------------------------------------------------------------------VLSYVSSSYGCFQPFQVGTSYYYMG------------------------NQVPQMSG-----------------HQNITTYVPAGKVPLKERRSMHLVYKHPAYPVAKRGAKQTLVFKGEVNRNLEAATCSKATTSEENRKEERRLTLSG----------KLSPEVKVEESGKQLQ-----------------------
>AtPABP7_At2g36660
------------------------------------------------------------------------------MATVHAALHAADASS-------------------SGSSSPVTAS---------------------------LYVGDLHPSVTEGILYDAFAEFKSLTSVRLCKDASSG-RSLCYGYANFLSRQDANLAIEKKNNSLLNGKMIRVMWSVRAPDARR---NGVGNVFVKNLPESVTNAVLQDMFKKFGNIVSCKVATLEDGKSR-GYGFVQFEQEDAAHAAIQTLNSTIVADKEIYVGKFMKKTD---R-VKPEEKYTNLYMKNLDADVSEDLLREKFAEFG-KIVSLAIAKDENRLCRGYAFVNFDNPEDARRAAETVNGTKFGSKCLYVGRAQKKAEREQLLREQFKEKHEEQKMIA-KVSNIYVKNVNVAVTE-EELRKHFSQCGTITSTKLMCDEKGKSKGFGFVCFSTPEEAIDAVKTFHGQMFHGKPLYVAIAQKKEDRKMQLQVQFGNRVEARKSSSSASVNPGTYAPLYYTN-----------THPGMVYQSYP-LMWKSANMIGSSYPNSE--AVTYPPMVAN-------APSKNRQNR---IGKLD-----RNAVSYVPNVYQSTQMLPLSR-DFSKQQHSR----TYGRGKEMKKSIQQR-----------------------QSETVGMEMQLLGELLHPLVEKLEPQLANKITGMLLEMDKSELLLLLKSPEDLAVRVDEAFEVLKSSKTNLT-----APNTHRSDYLASG-IAGVSIK-----------------------
>Os03g17030
--------------------------------------------------------------------------MAAQEMEVMMVAMAAEAPV-------------------AVEVEAVPAVAGGLN---ATVP--------------ALYVGDLHESVREEHLLEVFGKIGTLTSVRVCRDNATS-NSLRYGYVNYLSQADAAIALEKLNHSLILDKPIRVMWSNRDPDARR---SGVGNVFVKNLNDLVDNVSLQELFCKFGDILSCKVAKNEDGTSR-GYGFVQFALQESADASIQNLNNSHFCGRQLHVATFIKKSE---RSTNNDDKYTNLYMKNLDDDITEELIKLKFSQYG-LVISVKIMKRDDGTSKGFGFVSFQNPESAKRAKESMNGMLLGSKTLYVARAQKKAERKQYLQRLHEEKRNEIITKS-NGSNVYIKNINDEVGD-DALRERFNEFGNITSAKIMRDEKGISKGFGFVCYNTPEEAKCAVSNMRGVMFYGKPLYVAIAQRKEERRAKLEQRFAE--LATMVGATSPVIPTGYPQFYFAHPST-----HLPQSPGRQGFMYP-PIGISQEWRHNMFPSSHNIQQIHSPIMRN-------TPRQYRNNRGRMNGNMM---HFHHTVNYVPHAQPAKEFMSMSRQRFSHAKYIPNDIMANGLAIHHGDSISSMND---------------AFNNLLATAPPEEQKNMLGNRLYPLVERHHPDLASKITGMLLELGNSEVVMLLYSSNMLSAKIEECVKLLQEVKPKPE-----DQEALHPGFLLDS--AGVNAN-----------------------
>Os04g42600
-----------------------------------------------------------------------------MAAQMAAVAVNGGSP------------------GAVTAAAAA-GGVGVAVG-LGGGG------------AQSLYVGDLEASVTDSQLYELFSQAGQVMSVRVCRDISSR-RSLGYAYVNFNNPVDAARALELLNFAPLNGKPIRVMYSNRDPSSRR---SGSANIFIKNLDKAIDHKTLHDTFSAFGNILSCKVATDEMGQSK-GFGFVQYDKGEAAQSAIKSLNGMLINDKPVYVGPFLRKQE--RENSVDKTKFNNVFVKNLSESTTKEDLVKIFGAYG-NITSAVIMVGMDGKSRCFGFINFKSPDDAARAVEELNGKKINDKEWYVGRAQKKSEREIELKRRFEQSMKDAADKY-QGLNLYMKNLDDSIGD-DQLCELFSNYGKITSCKIMRDANGVSKGSGFVAFSTREEASQALTEMNGKMISGKPLYVAFAQRKEDRKAMLQAQFSQVRP-VPMTPSMAPRLPMYP--PMAPLG---QQLFYGQAPPAIMPPQP-GFGFQQQLVPGMRPGGAHMPNYFVPVVQ-------QGQQGPRPGIRRSGAG--SAQGQQSAQPFQQQMLPRGRV-YRYPPA-HNMPDVPPMPGVAGGMIQS-YDMGGFPV---RDAGLSPAP-IGTLTSALANANPEQQRTILGESLYPLVELLEQNHAAKVTGMLLEMDQTEVLHLLESPEALKSKVAEAMDVLRNVAQQH-------NANTPTSQLAALSLGDAIIS-----------------------
>Os06g38980
-----------------------------------------------------------------------------MAIPTPSPSVVDQPSPPAPASAAAAASQPLAGDPAPEAAAAAEGAGGDQTAPAAAAAT-----------GASLYVGDLEASVGEDQLVALFSQVAPVASAYVCRDIAGGRKSLGYGYVNFMSREDATRAMENLNFTVVNGKPIRVMFSNRDPTLRK---SGLANVFIKNLEPNIDNKSLYEMFSSFGTILSSKVATDFNGKSK-GYGFIQFESESSAKDAINGLNGMLANGQKIFVGLFIRRQE--REHTGDANNFTNVYVKNLPKHFSDNDLLNEFSSFG-AITSAIVMRDANGLSRCFGFVNFEKSECARNAVKNLNGKSIGDMVLYVARAQKKSERQAELKAKFEHDKNQKFEKL-QTVNLYLKNLDDDIND-EHLRKLFECFGEVASCKVMLDSHGRSKGCGFVSFATVEDANNAILKMNGKMVGKKPLYVAVAQRKEERKAFLAAHFARVRALATMAPTLGPNIAPHQFNFGHG------------VPALFPPPPPAGFGFQPNFVPNMMMP--------YNMQR----------QPGQRSGPPHGGM--PRHLHNPHQMFHQNANQGFRHMPNRRNGVANPAMLHQHHRFSSPMQPMQQAVKHVVP------VGELQAPSNNLQTSLASANPEQQREILGDMLFPLVEQLVNEKAYKVTGMLLELDKTEVLNLVESPDTLRDKVAEAMKVLELEAT---ATAAAAAAASGSGDGDAAAPSSSSAA-----------------------
>Os08g22354
-----------------------------------------------------------------------------MAAQVQAVPAAEGG-------------------GAPPQANGV-VAAGSAAAAAATFQ------------ATSLYVGDLDVSVQDAQLFDVFSQVGSVVSVRVCRDVNTR-LSLGYAYVNFSSPADAARALEMLNFTPINGKPIRIMYSNRDPSSRK---SGAANIFIKNLDKSIDNKALYDTFSVFGNILSCKVATEMSGESK-GYGFVQFELEEAAQNAISKLNGMLLNDKKVYVGPFVRKQE--RENVSGNPKFNNVYVKNLSESTTEDNLKEIFGKFG-PITSVVVMREGDGKSRCFGFVNFENPDDAARAVEDLNGKKFDDKEWYVCRAQKKSEREMELKEKFEKNIKEAADKN-QGTNLYLKNLDDSIDDDEKLKEIFADFGTITSCKVMRDLNGVSKGSGFVAFKSAEDASRALVAMNGKMIGSKPLYVALAQRKEERRARLQAQFSQMRP-MVMPPSVAPRMPMYP--PGVPGVG--QQLFYGQPPPAFVNPQP-GFGFQQHLIPGMRPSVGPIPNFVMPMVQ-------QGQQPQRPAGRRAGTG--GIQQPMPMG-HQQMLPRGSRGGYRYASG-RGMPD-NAFRGVG-GLVPSPYEMGRMPL---SDAGAPPQVPIGALASALANSPPDQQRLMLGESLYPLVDQLEHDQAAKVTGMLLEMDQTEVLHLIESPDALKAKVAEAMEVLRNAQQQQ--------ANTPTDQLAALTLSDGVVS-----------------------
>Os09g02700
----------------------------------------------------------------------------MAAAAAQAQAQQAAS-------------------SASEGGSPA-SSAAAAAAAAASFP------------ATSLYVGDLDVSVQDAQLFDVFAQVGGVVSVRVCRDVNTR-RSLGYAYVNYSSPADAARALEMLNFTPINGKPIRIMYSNRDPSLRK---SGTANIFIKNLDKSIDNKALYDTFCVFGNILSCKVATDASGESK-GYGFVQYERDEAAQAAIDKLNGMLMNDKKVYVGPFIRKQE--RDNSPGQVKFNNVYVKNLSENTTEDDLKEIFGKFG-TITSAVVMREGDGRSKCFGFVNFESPDDAAQAVQELNGKKFDDKEWYVGRAQKKSEREMELKEKFEKNLQEAADKY-QNTNLYLKNLDDSVDD-DKLRELFAEYGTITSCKVMRDSNGVSRGSGFVAFKSAEDASRALAEMNSKMVGSKPLYVALAQRKEDRKARLQAQFSQLRP-VPLAPSVGPRMPMFP--PGVPGVG--QQLFYGQPPPAFINTQP-GFGFQQPLMPGMRPGAGPMPNFIMPMVQ-------QGQQPQRPAGRRAGAG--GMQQPMPMG-QQQMMARGGRG-YRYPTG-RGMPD-PAMHGVGGGVMPSPYEMGGMPM---RDAAASQPVPIGALATALANAAPDQQRMMLGENLYPLVDQLEHEQAAKVTGMLLEMDQTEVLHLLESPEALKAKVAEAMEVLRTAQQIQ-------TNATPEQQLASLSLNDGVVSS----------------------
>Zm00001d003106
-----------------------------------------------------------------------------MAAQVAAVVVPNGSP------------------GAVPAVVSP-GAVGVGLGVAQPLP------------TTSLYVGDLEGSVSDSQLYELFSQAGQVVSVRVCRDVTSR-RSLGYAYVNFNNPLDAARALEVLNFAPLNNKPIRVMYSNRDPSSRR---SGSANIFIKNLDKMIDNKSLHETFSSFGTILSCKVAMDEGGQSK-GFGFVQYEKEEAAQNAIKSLNGMLINDKPVFVGPFLRKQE--RDHSFDKTKFNNVFVKNLSESTTKEDLLKIFGEYG-NITSAVVMIGMDGKSRCFGFINFENPDAASRAVQELNGKKINDKEWYVGRAQKKSEREMELKRRFEQILKDAADKY-QGLNLYLKNLDDSIGD-DQLRELFSNFGKITSCKVMRDQNGLSKGSGFVAFSTREEASQALTEMNGKMISGKPLYVAFAQRKEDRKAMLQAQFSQMRPAVPMTPTLAPRLPMYP--PMAP-----QQLFYGQAPPAMIPPQP-GFGFQQQLVPGMRPGGPHMPNYFVPVVQH-----QQGQQGPRPGIRR-GAG---AQGQQPVPPFQQQIVPRGRM-YRYPTG-RNMPEAPAMPGVAGGMMQA-YDMGGFPV---RDAALSPAAQIGTLTSALANANPEQQRTILGENLYPLVEQLEPNQAAKVTGMLLEMDQTEVLHLLESPDALKSKVAEAMDVLHNVAHQQ-------NANTPTSQLAALSLTEGIIS-----------------------
>ZmPABP2_Zm00001d005276
---------------------------------------------------------------------------------MATQGQAAAG-------------------SASESGGSP-AALAAAAAAAAAFP------------ATSLYVGDLHESVQDAQLFDVFSQVGGVVSVRVCRDINSR-KSLGYAYVNYNNQGDAARALELLNFTPINGKPIRIMYSNRDPSSRK---SGTGNIFIKNLDKSIDNKALYDTFCAFGNILSCKIATDPSGESR-GYGFVQFEKDESAQSAIDKLNGMLINDKKVFVGPFVRKQD--RENVSSNIKFSNVYVKNLSDTVTDDELKEMFGKYG-TITSAVVMRDSDGKSRCFGFVNFENADAAAQAVQELNGKIFNDKELYVGRAQKKSEREMELKEKFEKNVQEVAEKF-QNTNLYLKNLEENIDD-EKLRELFAEYGNITSCKVMRDSNGVSRGSGFVAFKSAEDANRALTEMNGKMVGSKPLYVALAQRKEDRKAKLQAQFSQMRP-VAMAPSVGPRMPMFP--PGVPGVG--QQLFYGQPPPAFINP-------QQPLMPGMRPG-GPMPNFMMPMVQ-------QGQQPQRPAGRRAG----GMQQPMPMGGQQQVFPRGGRG-YRYPTG-RGMPD-PGMHSVG-AVMPPSYEMGGMPM---REA-APQPVPIGALATALANAPPDQQRLMLGENLYPLVEQLEREQAAKVTGMLLEMDQTEVLHLLESPDALKAKVAEAMEVLRSAQHLQQ------SNVSTEQQLANLSLNDGVVSS----------------------
>ZmPABP4_Zm00001d019824
---------------------------------------------------------------------------------MAAQGQAAAG-------------------SASESGGSP-AAS-AAAAAAAAFP------------ATSLYVGDLHESVQDAQLFDVFSQVGGVVSVRVCRDINSR-KSLGYAYVNYNNTSDAARALELLNFTPINGKPIRIMYSNRDPSSRK---SGAGNIFIKNLDKSIDNKALYDTFCAFGNILSCKIATDPSGESR-GYGFVQFEMDESAQSAIDKLNGMLINDKKVYVGPFVRKQD--RENVSNNIKFSNVYVKNLSDTVTDDELKEMFGKYG-TITSAVVMRDSDGNSRCFGFVNFENADAAAQAVQELNGKIFNDKELYVGRAQKKSEREMELKEKFEKNIQEVAEKF-QNTNLYLKNLDDNIDD-EKLREIFAEYGNITSCKVMRDSYGVSRGSGFVSFKSAEDANRALTEMNGKMVGSKPLYVALAQRKDDRKAKLQAQFSQMRP-VAMAPSVGPRMPMFP--PSVPGVG--QQLFYGQPPPAFINPQA-GFAFQQPMMPGMRPG-GPMPNFMMPMVQ-------QGQQPQRPAGRRAGSG--GMQQPMPMGSQQQIFPRGGRG-YRYATG-RGMPD-PGMHNVG-AVMPSPYEMGGMAM---RDAGVSQPVPIGALATALANASPDQQRLMLGENLYPLVEQLEREQAAKVTGMLLEMDQTEVLHLLESPDALKAKVAEAMEVLRSAQHLQQ------SNASTEQQLANLSLNDGVLSS----------------------
>Zm00001d025801
-----------------------------------------------------------------------------MSAQVA--VVPNGGP------------------GAVPAVVSP-GAVGV----AQPLP------------TTSLYVGDLEGAVSDSQLYELFSQAGQVVSVRVCRDVTSR-RSLGYAYVNYSNPLDAARALEVLNFAALNNKPIRVMYSNRDPSSRR---SGSANIFIKNLDKTIDNKTLHETFSSFGTILSCKVAVDEAGQSK-GFGFVQYDKEEAAQNAIKSLNGMLINDKPVFVGPFVRKQE--RDHSFDKTKFNNVFVKNLSESTTKEDLLKIFGEYG-DITSAVVMIGMDGKSRCFGFINFENPDAASHAVQELNGKKINDKEWYVGRAQKKSEREMELKRRFEQSLKDAADKY-QGLNLYLKNLDDSIGD-DQLCELFSNFGKITSYKVMRDQNGLSKGSGFVAFSTREEASQALTEMNGKMISGKPLYVAFAQRKEDRKAMLQAQFSQMRPAVPMTPTLAPRLPMYS--PMAP-----QQLFYGQAPPAMMPPQP-GFAFQQQLVPGMRPGGPHMPNYYVPVVQ-------QGQQGPRPGIRR-GAG---AQGQQPVPPFQQQILPRGRM-YRYPTG-RNMPEAPAMPGVAGGMIQA-YDMGGFPV---RDAALSPAAQIGTLTSALANANPEQQRTILGENLYPLVEQLEPNQAAKVTGMLLEMDQTEVLHLLESPDALKSKVAEAMDVLRNVAHQQ-------NPNLPTSQLAALSLTEGIMS-----------------------
>Zm00001d046487
-----------------------------------------------------------------------------MASPSTTP-------------------------SAPIAAEVVPVAEGTPAAVLPPLGS-----------MASLYVGDLAETVDEPQLHALFSQVAPVATVRVCRDILSG-VSLGYGYVNFYSRQEATRALEALNFTPLIGKYIRVMFSNRDPSLRK---SGRANLFVKNLEPNIDSKNLYEIFSSFGAILSCKVATDSAGQSK-GYGFVQYETEESAEAAINGLNGMLANNRKMFVGLHMRRRD--REVK-----FTNVYIKNLPTEFSEDDLRQEFAPFG-EITSAVVMRDADGASKCFGFVNFKKPEFAIEAVEKANGKAIGDKTLYVGRAQKKEERKAELKTRFGRGRDNKVDKP-NGINLYLKNIDDGIND-EGLKKLFEEFGQVASCKVMVDARGRSKGSGFVSFATAEAGQRAINRMNGRIVGKKPLYVGLAQPKEERKAMLMAHFA-QRNLAMAASQYAG---PQQVYFGHPS-----------SPGPIAPPQGAVFGFPQHFVPGMGPI--------SPVMM----------PPHNMQRPRYPG---PAPYRQQQAMIHANAN----HMPNARPG-PYPAMPPQAFPGAGATAWQQHAVSRTT-------------------TAVASAGPADQHQILGNKLYALVEQLERDHAGKVTGMLLEMDKAEILQLLRSPEALRAKVREAMAVLQRTKAGGSVDPAAAAAVAKAGDSAADPPPAAAAAAAAVKAGSSADPGAAAAAPTVNA
>ZmPABP7_Zm00001d047790
MNGRPASARTVSRTRRALRRLKGGGGLPVASLGPSPRRNRRVAETSSPVSPPHRSLSRAPLGSSLQVCLLLSFNMPASEMEAPASAHASAAAADD-------------SQEDSAPTAAVAAAADEAQPAAAAVP--------------ALYVGDLHEDVAEEHLFEAFSKIGTVTSVRVCRDNATS-RSLRYGYVNYFSRADAVVALDKLNHSLVLDKPIRVMWSNRDPDARR---SGVGNIFVKNLSSSVDNASLQELFSKFGDVLSCKVAKNEDGTSR-GYGFVQFTSQESADEAIGNLNGSLFNDRKLHVATFIKKSE---RSANNDDKFTNLYMKHLDDDITEELVKLKFSQFG-SIVSVKIMKRPDGSSLGFGFVSFQNPESAIKAQSTMNGMLLGSKALYVARAQKKEERKQYLQRLHEEKRNEIMTRC-NESNVYIKNIHDEVDD-DALRARFVEFGNITSAKVMRDDKGISRGFGFVCYSTPEEAKSAVNNMRGVMFFGKPLYVAIFQRKEERKAKLQQHFAQ--LARMVGPANSMIPTGYPQVYFAHPST-----HIPQGPPRHGFVYP-PMGLSHEWRPSMFPPAPNLQQIHSPVMPN-------SPRHYRSNRGRMGGNMMPLPHAVHTMNYMTHPQPAKEFMSLPRQRFNHPKYFSNDVMANSLAIHQSDPVSTMND---------------SFSNYLASAPPAEQKNLLGNRLYPLVERHQPELASKITGMLLELDNSEVVTLLCSSEMLSVKVDECVQLLQATKPKAE-----DHEALHPGFMLEPRPPSVNAS-----------------------
>Zm00001d049680
----------------------------------------------------------------------------------------------------------------MSDRQPSEEPEEQVDLEGDDDG-----------------MDDDDAGYRRRGSRDDSEEPEEDDDNDERHGDADDDAGMEPEPAGSKGGDDTGKGPDVAGGGPEDEEERSKWDDMLALPPHG------SEVFIGGLPRDITEEDLRELCEPLGEIYEVRLTKDKDTKENKGFAFVTFMDKEAAQRAIEDVQDREFKGRTLRCSLSQAKHR--------------LFVGNVPKGLSEEELTNTIKGKGPGVINIEMFKDQHDPNRNRGFLFVEYYN---HACADYARQKLSSPNFKVDGSQLTVSWAE------PKGSTDASSAAAQVKTIYVKNLPENVSK-EKIKDLFDKHGEVTKIVLPPAKAGHKRDFGFVHFAERSSALKAVKGSEKYEIDGQVLEVSMAKPLADKKPDHSHRPGGGPN-------------------------------------------------------------------------------------------------------YPLPPYGGGGYMGDPYGAYGGGG-----------------------------------------------------PAYNQPMIYGRGPAP----------AGMRMVPMVLPDGRLGYVLQQPGGMPPPPPPRRGSDRRDSGRGG-----------EGHSRRYRPY----------------------------
