# Supplementary material for: Natural variation in the ZmPIMT1 promoter enhances seed aging tolerance by regulating PABP2 repair in maize
Source: Plant Cell. 2025 Sep 18;37(10):koaf217. doi: 10.1093/plcell/koaf217 (PMC12510314; doi:10.1093/plcell/koaf217)
Supplement: koaf217_Supplementary_Data [file koaf217_supplementary_data.zip › Supplementary Tables S1 to S4.xlsx]

## Sheet: Supplemental Table S1
Supplemental Table S1. The list of primers used in this study
Primer name	Sequence (5'-3')	Purpose
TIR6	AGAGAAGCCAACGCCAWCGCCTCYATTTCGTC	PCR identification for zmpimt1 mutant
F1	GCCGATTCTTCCAGTCTCCAGC
R1	ACGCCTTCCATTCACGTCTACAGTCC
RT-ZmPIMT1-F	GCACTGATGGTTGGACCAGA	Real time RT-PCR analysis of ZmPIMT mRNA expression
RT-ZmPIMT1-R	GGCTTCATAGGGTGCCAGTT
RT-ZmPIMT2-F	GCTCTGGATGTCGGATCAGG
RT-ZmPIMT2-R	TGCACCAACATGGATAGCGT
RT-ZmGAPDH-F	CCCTTCATCACCACGGACTAC
RT-ZmGAPDH-R	AACCTTCTTGGCACCACCCT
RT-Fluc-F	TGAGTACTTCGAAATGTCCGTTC	Real time RT-PCR analysis of mRNA expression
RT-Fluc-R	GTATTCAGCCCATATCGTTTCAT
RT-Rluc-F	GGAGAATAACTTCTTCGTGGAAAC
RT-Rluc-R	GCTGCAAATTCTTCTGGTTCTAA
RT-ZmPIMT1-R1-F	TGCATCAGGGCCTAAACTGG	Primers used for McrBC-qPCR
RT-ZmPIMT1-R1-R	GACGACTCAGAGAGCAGTCG
RT-ZmPIMT1-R2-F	TTCGGTTCGTGTGAAATTTGG
RT-ZmPIMT1-R2-R	CGGGTAAATCGACAGGGGTA
RT-ZmPIMT1-R3-F	GGCAAAAGAGTCAAGTCGCC
RT-ZmPIMT1-R3-R	GAGGACGACGAACCGAAGAG
RT-ZmPIMT1-R4-F	CGGCCGATTCCTCCAGTC
RT-ZmPIMT1-R4-R	CCATGGTGATGATGACGGGG
RT-Ubi-2-F	TGGTTGTGGCTTCGTTGGTT
RT-Ubi-2-R	GCTGCAGAAGAGTTTTGGGTACA
RT-Actin1-F	GATGATGCGCCAAGAGCTG
RT-Actin1-R	GCCTCATCACCTACGTAGGCAT
Meth-C7-2-Region1-F	ATAAGGAGGGAAATTATATGGTATTATATA	Primers used in DNA methylation analysis in Chang7-2
Meth-C7-2-Region1-R	AAATCCAAATCACATAACACTAAAC
Meth-C7-2-Region4-F	TGTATTGTATTAGGGTTTAAATTGG
Meth-C7-2-Region4-R	AATACCTCCTCCATAATAATAATAAC
Meth-Z58-Region1/2-F	ATAAGGAGGGAAATTATATGGTATTATATA	Primers used in DNA methylation analysis in Zheng58
Meth-Z58-Region1/2-R	ACAAATTCTACTCTTCTCCAAATC
Meth-Z58-Region3-F	TTTTTTTTATGTAATTTAGGGTTTGGAT
Meth-Z58-Region3-R	TACTCCTCACCTAAAATCTCCTCAT
Meth-Z58-Region4-F	TTTGATGGTAATTTAGTGAAGTTTA
Meth-Z58-Region4-R	AATACCTCCTCCATAATAATAATAAC
F2	GCACCATCGTCAACCACTAC	Identification for ZmPIMT1 transgenic maize lines
R2	ATGGAACAAGGGCAGAAGATT
F3	TTTTAGCCCTGCCTTCATAC
R3	TCAGCTTGCGTGCAACTGGGCGTCC
28a-ZmPIMT1-F	ATGGGTCGCGGATCCATGGAGGAGCATGGGCTGTGGT	Construct of Escherichia coli expression vectors
28a-ZmPIMT1-R	TGCGGCCGCAAGCTTGCTTGCGTGCAACTGGGCGTCCTTG
28a-AtPABP2-F	GCGCGGCAGCCATATGGCTAGCATGGCGCAGGTTCAACTTCAGGGTCA
28a-AtPABP2-R	GTGCGGCCGCAAGCTTGTCGACAGAGAGGTTCAAGGAAGCGAGCT
28a-ZmPABP2-F	TGGGTCGCGGATCCATGGCTATTGATAAACTCAATGGG
28a-ZmPABP2-R	TGCGGCCGCAAGCTTGCTGGAGACGACGCCATCATTC
pTF-ZmPIMT1-F	TAGCCTAGGATCCGCCCGGGCATGGAGGAGCATGGGCTGTGGTCC	Construct of OEZmPIMT1 vector of maize
pTF-ZmPIMT1-R	GTTAACGGTACCGCCCGGGCTCAGCTTGCGTGCAACTGGGCGTCC
1303-ZmPIMT1-F	ACACGGGGGACTCTTGACCATGGAGGAGCATGGGCTGTG	Construct of OEZmPIMT1 Vector of Arabidopsis
1303-ZmPIMT1-R	GAAATTCGAGCTGGTCACCTCAGCTTGCGTGCAACTGGGCGTCC
sub-ZmPIMT1-F	CTAGCTAGCATGGAGGAGCATGGGCTGTGGTCCAGCG	Construct of vectors for subcellular localization
sub-ZmPIMT1-R	CCGACGCGTGCTTGCGTGCAACTGGGCGTCC
sub-AtPABP2-F	GAGCTGCAGGCTAGCATGGCGCAGGTTCAACTTCA
sub-AtPABP2-R	TGGAGATCTACGCGTAGAGAGGTTCAAGGAAGCGA
sub-ZmPABP2-F	GAGCTGCAGGCTAGCATGGCGACGCAAGGGCAAGC
sub-ZmPABP2-R	TGGAGATCTACGCGTGCTGGAGACGACGCCATCAT
NYFP-ZmPIMT1-F	CTGGCGCGCCACTAGTATGGAGGAGCATGGGCTGTG	Construct of vectors for BiFC assay
NYFP-ZmPIMT1-R	GAGCGGTACCCTCGAGGCTTGCGTGCAACTGGGCGTCC
CYFP-ZmPABP2-F	CTGGCGCGCCACTAGTATGGCGACGCAAGGGCAAGC
CYFP-ZmPABP2-R	GAGCGGTACCCTCGAGGCTGGAGACGACGCCATCAT
CYFP-AtPABP2-F	CTGGCGCGCCACTAGTATGGCGCAGGTTCAACTTCA
CYFP-AtPABP2-R	GAGCGGTACCCTCGAGAGAGAGGTTCAAGGAAGCGA
NLUC-ZmPIMT1-F	CGAGCTCGGTACCCGGGATCCATGGAGGAGCATGGGCTGTG	Construct of vectors for luciferase complementation imaging assay
NLUC-ZmPIMT1-R	CGCGTACGAGATCTGGTCGACGCTTGCGTGCAACTGGGCGT
CLUC-ZmPABP2-F	CGAGCTCGGTACCCGGGATCCATGGCGACGCAAGGGCAAGC
CLUC-ZmPABP2-R	CGCGTACGAGATCTGGTCGACGCTGGAGACGACGCCATCAT
CLUC-AtPABP2-F	GAGCTCGGTACCCGGGATCCATGGCGCAGGTTCAA
CLUC-AtPABP2-R	GCGTACGAGATCTGGTCGACAGAGAGGTTCAAGGAAGCGA
F4	TATGGCCTGTGAGACGAGC	Identification for ZmPIMT1 promoter variation in maize inbred lines
R4	TGATGACGGGGCTGGATAGA
F5	GGAGGATGGTGCTGTTATTGAAC	Identification for ZmPIMT2 promoter variation in maize inbred lines
R5	GGTAGAAGTGGAACGGGAGGC
F6	ATTCGAAAGTGTCAAACACGC	PCR identification for zmpimt1 mutant
R6	TAATAAAAATGTTGCCAGCGC
F7	ATTTTGCCGATTTCGGAA
pPIMT1-F	CATTTCTCTATCGATAGGTACCGGTGACAAAATAGGCAACACAC	Construct of vectors for ZmPIMT1 dual luciferase assay
pPIMT1-R	TTCGAAGTCATGGTGGCTAGCGGTGATGATGACGGGGCTGGATAG
Primer 1	GATCTAATTTAATACGACTCACTATAGGGAGACCTCTTTTCCGTTTACGATATATAGTC	Generation of polyadenylated RNA
Primer 2	GTCATTCTCCTAAGAAGCTATTAAAATCACATGGGGAT
Primer 3	TTTTTTTTTTTTTTTTTTTTTTTTTTTTTTTTTGTCATTCTCCTAAGAAGCTATTAAAATCACATGGGGAT

## Sheet: Supplemental Table S2
Supplemental Table S2. The listed proteins were identified using Co-IP, tryptic digestion of eluted proteins, and subsequent LC-MS/MS. The peptides that were identified by LC-MS/MS were used to determine which maize protein was most likely represented and the likelihood is given as a percentage coverage value ([# amino acids identified / # amino acids in the protein] X 100) in the sample from the…
UniProt Accession	Gene ID	Coverage (%) in ZmPIMT1	Coverage (%) in ZmPIMT2	Unique Peptides	MS/MS count in ZmPIMT1	MS/MS count in ZmPIMT2	Description
A0A1D6ELH0	Zm00001d005276	74	9	52	271	6	Polyadenylate-binding protein (chosen to study further)
A0A1D6I0G0	Zm00001d019824	67	3	25	212	3	Polyadenylate-binding protein
Q42368	Zm00001d010321	56	3	25	70	4	Pyruvate phosphate dikinase 2
A0A1D6M432	Zm00001d038163	55	2	17	64	3	Pyruvate orthophosphate dikinase1
A0A1D6J9R4	Zm00001d025801	43	1	10	46	1	Polyadenylate-binding protein
A0A1D6E6L1	Zm00001d003106	42	0	10	45	0	Polyadenylate-binding protein
A0A1D6E624	Zm00001d003031	33	19	26	24	14	DEAD-box ATP-dependent RNA helicase 13
C0PDC7	Zm00001d038806	35	12	27	33	10	Chaperone protein ClpB1
P04713	Zm00001d045462	41	5	23	27	3	Granule-bound starch synthase 1 chloroplastic/amyloplastic
B4F8L0	Zm00001d042530	57	0	5	33	0	Membrane-associated protein VIPP1 chloroplastic
B4FVE8	Zm00001d012168	51	0	3	26	0	Membrane-associated protein VIPP1 chloroplastic
A0A1D6KID1	Zm00001d031332	32	15	3	23	16	Heat shock protein 90-2
P93804	Zm00001d013428	41	19	1	23	7	Phosphoglucomutase cytoplasmic 1
A0A1D6L1Y9	Zm00001d033746	38	19	2	24	8	Phosphoglucomutase1
P24067	Zm00001d014993	38	9	14	35	12	Luminal-binding protein 2
C0P381	Zm00001d020591	45	8	18	25	3	50 kDa gamma-zein
A0A1D6LSP2	Zm00001d036959	38	17	3	17	7	Elongation factor gamma1
A0A1D6PSC4	Zm00001d049099	38	10	19	22	5	Protein disulfide-isomerase
B6T4R3	Zm00001d006309	43	15	2	19	9	UTP--glucose-1-phosphate uridylyltransferase
A0A1D6NT59	Zm00001d045042	34	3	18	35	3	Sucrose synthase
Q946V2	Zm00001d035700	34	3	15	21	1	Legumin 1
P55241	Zm00001d044129	31	0	12	25	0	Glucose-1-phosphate adenylyltransferase large subunit 1 chloroplastic/amyloplastic
B4FUH2	Zm00001d043382	31	13	14	24	5	Aspartate aminotransferase
B6UI56	Zm00001d011755	56	12	8	13	2	Oil body-associated protein 2B
B4FP03	Zm00001d021313	31	19	14	12	6	PIN domain-like family protein
C0PI49	Zm00001d011945	34	0	12	12	0	Prefoldin chaperone subunit family protein
C0HHU2	Zm00001d043086	33	5	16	18	3	23-bisphosphoglycerate-independent phosphoglycerate mutase 1
A0A1D6H6Y2	Zm00001d016358	31	17	4	10	6	Putative elongation factor 1-gamma 2
B4FKM1	Zm00001d009480	37	8	10	12	3	Guanine nucleotide-binding protein beta subunit-like protein
P12863	Zm00001d039865	39	13	4	11	3	Triosephosphate isomerase cytosolic
B6SLK4	Zm00001d022513	46	8	7	11	2	Elongation factor 1-beta
P43401	Zm00001d029778	64	9	5	5	2	EC protein homolog
K7UUB0	Zm00001d008619	34	3	3	10	1	Triose phosphate isomerase3
A0A1D6FKW0	Zm00001d009640	44	14	4	12	3	Malate dehydrogenase
B4FT31	Zm00001d011034	37	0	8	10	0	Dehydroascorbate reductase
A0A1D6FVK9	Zm00001d011034	37	0	8	10	0	Dehydroascorbate reductase like1
Q946W0	Zm00001d035760	57	0	7	8	0	15 kD beta zein
K7UNW7	Zm00001d008241	43	16	5	4	2	Embryonic protein DC-8
B4FQW8	Zm00001d017526	31	0	1	6	0	Aquaporin PIP1-2
Q9AQU5	Zm00001d051403	32	0	1	6	0	Aquaporin PIP1-3/PIP1-4
A0A1D6H1N1	Zm00001d015406	33	18	1	6	3	Succinate-semialdehyde dehydrogenase mitochondrial
B6UH30	Zm00001d010586	32	8	5	9	1	PEBP (Phosphatidylethanolamine-binding protein) family protein
B6SN63	Zm00001d017021	45	15	7	8	2	Late embryogenesis abundant protein 3
B4FIC7	Zm00001d029170	47	16	1	7	2	Superoxide dismutase [Cu-Zn]
P23346	Zm00001d047479	47	16	1	7	2	Superoxide dismutase [Cu-Zn] 4AP
P49106	Zm00001d003401	31	7	3	9	2	14-3-3-like protein GF14-6
A0A1D6E519	Zm00001d002889	32	0	5	5	0	Soluble inorganic pyrophosphatase
B6SIF5	Zm00001d014954	41	5	8	8	1	Translationally controlled tumor1 OS=Zea mays
B4FL17	Zm00001d014957	41	5	8	8	1	Translationally-controlled tumor protein
A0A1D6GY43	Zm00001d014954	38	5	8	8	1	Translationally controlled tumor1 OS=Zea mays
B4FH44	Zm00001d019034	51	8	6	8	1	Thioredoxin OS=Zea mays OX=4577
A0A1D6GIN0	Zm00001d013384	38	0	3	4	0	Plant/MUD21-2 protein OS=Zea mays
B4FJM6	Zm00001d033468	33	0	3	3	0	Lactoylglutathione lyase / glyoxalase I family protein
B4FBF6	Zm00001d037725	31	16	1	10	6	Mitochondrial dicarboxylate/tricarboxylate transporter DTC
B4FZZ2	Zm00001d016660	31	15	4	7	2	Peptidyl-prolyl cis-trans isomerase
B6TF92	Zm00001d022420	32	11	1	8	5	Stress responsive protein
B4FNT1	Zm00001d022134	40	0	6	7	0	Elongation factor 1-beta
Q6JAH6	Zm00001d002704	34	9	3	6	1	Glutathione peroxidase
A0A1D6F0E2	Zm00001d006760	34	15	5	5	2	Eukaryotic translation initiation factor 5A
A0A1D6E5Q7	Zm00001d002960	32	15	4	4	2	Kunitz trypsin inhibitor 1
O22655	Zm00001d036213	38	0	4	4	0	Profilin-4
Q9FR39	Zm00001d045323	38	0	4	4	0	Profilin-5
P46252	Zm00001d009653	46	0	3	3	0	60S acidic ribosomal protein P2A
B6THA1	Zm00001d003081	37	0	3	5	0	Glutaredoxin homolog1
C0HHC4	Zm00001d021526	32	0	4	4	0	Nucleoside diphosphate kinase
A0A1D6PZ20	Zm00001d049966	23	0	2	2	0	Protein-L-isoaspartate O-methyltransferase 1

## Sheet: Supplemental Table S3
Supplemental Table S3. Average (± standard errors) of the standard errors of the KDs for aged AtPABP2, following 16 h incubation, binding poly(A) RNA.
Aged AtPABP2 alone	Aged AtPABP2 with ZmPIMT1 and AdoMet	Aged AtPABP2 with ZmPIMT1 and AdoHcy
0.4531 ± 0.2049 AB	0.0770 ± 0.0274 A	1.9758 ± 0.6640 B
The averages and the standard errors of the variation around the estimates of KDs followed by different uppercase letters signify statistically significant differences in the variation among treatments using Scheffe’s multiple pairwise comparison (α = 0.05).

## Sheet: Supplemental Table S4
Supplemental Table S4. RNA sequencing (RNA-seq) and Ribosome Nascent-chain Complex sequencing (RNC-seq) analysis of gene expression in normal seeds (NS) and zmpimt1 mutant seeds following 6 days of accelerated aging treatment.
Gene ID	RNA_log2FC1	TE_log2FC2	types	RNA sequencing						NS-RNAseq_mean	zmpimt1-RNAseq_mean	log2(FC)	p-value	FDR	Ribosome Nascent-chain Complex sequencing (RNC)						NS_translation efficiency (TE)	zmpimt1_translation efficiency (TE)	log2(FC)	p-value	FDR	Description
				NS-1-RNAseq_fpkm	NS-2-RNAseq_fpkm	NS-3-RNAseq_fpkm	zmpimt1-1-RNAseq_fpkm	zmpimt1-2-RNAseq_fpkm	zmpimt1-3-RNAseq_fpkm						NS-1_RNC_fpkm	NS-2_RNC_fpkm	NS-3_RNC_fpkm	zmpimt1-1_RNC_fpkm	zmpimt1-2_RNC_fpkm	zmpimt1-3_RNC_fpkm
Zm00001d000001	-0.38521	2.54	Unchanged	0.153	0.255	0.326	0.106	0.245	0.211	0.244667	0.187333	-0.38521	0.46762	0.986086	0.01	0.42	0.01	1.33	0.53	0.01	0.57	3.31	2.54	0.246238	0.999989	XP_008662712.1 polyphenol oxidase I, chloroplastic [Zea mays]
Zm00001d000002	-0.15451	-0.46	Unchanged	0.096	0.153	0.135	0.147	0.069	0.129	0.128	0.115	-0.15451	0.666203	0.986086	0.41	0.31	0.03	0.07	0.29	0.13	1.95	1.42	-0.46	0.912182	0.999989	ONM63018.1 dull endosperm1 [Zea mays]
Zm00001d000003	0	0	Unchanged	0	0	0	0	0	0	0.001	0.001	0	1	1	0.01	0.01	0.01	0.01	0.01	0.01	1	1	0	1	1	-
Zm00001d000004	0.0740639	0.03	Unchanged	22.881	22.908	20.235	18.781	25.294	25.427	22.008	23.1673	0.0740639	0.615861	0.986086	11.66	15.57	9.03	11.47	13.71	13.93	0.55	0.56	0.03	0.783363	0.999989	NP_001149577.1 uncharacterized protein LOC100283203 [Zea mays]
Zm00001d000005	0.25436	-0.57	Unchanged	1.752	1.321	1.32	1.504	1.297	2.439	1.46433	1.74667	0.25436	0.544267	0.986086	1.07	0.67	1.35	1.03	0.54	0.89	0.7	0.47	-0.57	0.690431	0.999989	ONM63036.1 myosin heavy chain-related [Zea mays]
Zm00001d000006	0	0	Unchanged	0	0	0	0	0	0	0.001	0.001	0	1	1	0.01	0.01	0.01	0.01	0.01	0.01	1	1	0	1	1	NP_001152473.1 germin-like protein subfamily 1 member 11 precursor [Zea mays]
Zm00001d000008	0	0	Unchanged	0	0	0	0	0	0	0.001	0.001	0	1	1	0.01	0.01	0.01	0.01	0.01	0.01	1	1	0	1	1	XP_008662711.1 putative germin-like protein 12-4 isoform X1 [Zea mays]
Zm00001d000009	0	0	Unchanged	0	0	0	0	0	0	0.001	0.001	0	1	1	0.01	0.01	0.01	0.01	0.01	0.01	1	1	0	1	1	NP_001170272.1 uncharacterized protein LOC100193884 isoform 1 [Zea mays]
Zm00001d000011	-0.23816	0.24	Unchanged	0	0.038	0.1	0	0	0.117	0.046	0.039	-0.23816	0.950846	0.999255	0.01	0.01	0.01	0.01	0.01	0.01	0.22	0.26	0.24	1	1	ONM63044.1 glyoxalase I-like protein [Zea mays]
Zm00001d000012	0	0	Unchanged	0	0	0	0	0	0	0.001	0.001	0	1	1	0.01	0.01	0.01	0.01	0.01	0.01	1	1	0	1	1	XP_008662708.1 putative germin-like protein 12-4 [Zea mays]
Zm00001d000013	0.960415	2.22	Unchanged	0.048	0.303	0	0.368	0	0.315	0.117	0.227667	0.960415	0.520017	0.986086	0.01	0.01	0.01	0.01	0.29	0.01	0.09	0.42	2.22	0.643801	0.999989	ONM63065.1 Reverse transcriptase [Zea mays]
Zm00001d000016	0	0	Unchanged	0	0	0	0	0	0	0.001	0.001	0	1	1	0.01	0.01	0.01	0.01	0.01	0.01	1	1	0	1	1	XP_008663953.1 fatty acid desaturase 4, chloroplastic [Zea mays]
Zm00001d000017	-6.1964	2.84	Unchanged	0	0	0.22	0	0	0	0.0733333	0.001	-6.1964	0.59038	0.986086	0.01	0.01	0.01	0.01	0.01	0.01	0.14	1	2.84	1	1	NP_001152592.2 uncharacterized protein LOC100286232 precursor [Zea mays]
Zm00001d000018	0	0	Unchanged	0	0	0	0	0	0	0.001	0.001	0	1	1	0.01	0.01	0.01	0.01	0.01	0.01	1	1	0	1	1	XP_008662705.1 putative germin-like protein 12-4 [Zea mays]
Zm00001d000019	0.0588937	6.12	Unchanged	0	0.36	0	0.375	0	0	0.12	0.125	0.0588937	0.992957	0.999255	0.01	0.01	0.01	0.01	2.09	0.01	0.08	5.57	6.12	1	1	-
Zm00001d000020	-6.57994	7.62	Unchanged	0.076	0	0.211	0	0	0	0.0956667	0.001	-6.57994	0.418349	0.986086	0.01	0.01	0.01	0.01	0.01	0.59	0.1	19.67	7.62	0.180767	0.999989	XP_008662704.1 fatty acid desaturase 4, chloroplastic [Zea mays]
Zm00001d000021	-0.00286897	0.06	Unchanged	134.071	114.185	122.218	125.444	116.153	128.141	123.491	123.246	-0.00286897	0.882716	0.995565	73.85	97.77	76.11	78.21	78	102.23	0.67	0.7	0.06	0.665047	0.999989	ACN36392.1 unknown [Zea mays]
Zm00001d000023	-0.115853	-0.1	Unchanged	18.784	15.013	15.475	15.295	15.451	14.724	16.424	15.1567	-0.115853	0.482544	0.986086	13.95	12.53	10.61	10.04	10.65	11.14	0.75	0.7	-0.1	0.828981	0.999989	NP_001347966.1 uncharacterized protein LOC100280286 isoform 1 [Zea mays]
Zm00001d000025	0	0	Unchanged	0	0	0	0	0	0	0.001	0.001	0	1	1	0.01	0.01	0.01	0.01	0.01	0.01	1	1	0	1	1	ONM63128.1 hypothetical protein ZEAMMB73_Zm00001d000025 [Zea mays]
Zm00001d000026	0	0	Unchanged	0	0	0	0	0	0	0.001	0.001	0	1	1	0.01	0.01	0.01	0.01	0.01	0.01	1	1	0	1	1	ONM63129.1 UDP-N-acetylglucosamine (UAA) transporter family [Zea mays]
Zm00001d000027	0.0170697	-0.05	Unchanged	1.409	1.834	1.21	1.589	1.877	1.04	1.48433	1.502	0.0170697	0.968049	0.999255	3.12	1.82	1.87	2.39	3.31	0.98	1.53	1.48	-0.05	0.959315	0.999989	ONM63130.1 Pleiotropic drug resistance ABC transporter family protein [Zea mays]
Zm00001d000028	0.154163	-0.7	Unchanged	0.534	0.889	1.113	1.119	0.926	0.777	0.845333	0.940667	0.154163	0.724795	0.986086	3.97	1.44	2.72	1.83	2.28	1.49	3.21	1.98	-0.7	0.290032	0.999989	XP_008659940.1 serine/arginine repetitive matrix protein 1 [Zea mays]
Zm00001d000029	-0.0150288	0	Unchanged	7.648	11.352	7.44	7.362	9.081	9.723	8.81333	8.722	-0.0150288	0.949562	0.999255	2.12	3.93	4.01	2.84	2.96	4.07	0.38	0.38	0	0.982778	0.999989	NP_001345354.1 dual-specificity protein-like phosphatase 1 [Zea mays]
Zm00001d000030	-0.0873046	0.12	Unchanged	66.547	66.066	67.437	58.445	61.335	68.523	66.6833	62.7677	-0.0873046	0.40197	0.986086	47.6	46.87	41.17	37.92	46.62	55.38	0.68	0.74	0.12	0.371566	0.999989	ONM63149.1 RNA-binding KH domain-containing protein PEPPER [Zea mays]
Zm00001d000032	0	0	Unchanged	0	0	0	0	0	0	0.001	0.001	0	1	1	0.01	0.01	0.01	0.01	0.01	0.01	1	1	0	1	1	ONM63150.1 Protein TAPETUM DETERMINANT 1 [Zea mays]
Zm00001d000034	-0.203727	-0.14	Unchanged	3.015	4.017	3.105	3.301	2.766	2.735	3.379	2.934	-0.203727	0.35049	0.986086	1.07	1.36	0.92	1.33	0.7	0.64	0.33	0.3	-0.14	0.871501	0.999989	ONM63152.1 Protein kinase superfamily protein [Zea mays]
Zm00001d000035	-0.014086	0.29	Unchanged	6.914	6.75	7.332	6.805	7.577	6.41	6.99867	6.93067	-0.014086	0.981887	0.999255	6.89	4.38	5.78	6.56	7.83	6.18	0.81	0.99	0.29	0.328878	0.999989	XP_008659936.1 uncharacterized protein LOC103638923 isoform X2 [Zea mays]
Zm00001d000036	1.43741	-0.74	Unchanged	0	0.031	0.041	0.098	0.065	0.032	0.024	0.065	1.43741	0.44203	0.986086	0.5	0.01	1.04	0.7	1.03	0.76	21.39	12.77	-0.74	0.958647	0.999989	ONM63154.1 hypothetical protein ZEAMMB73_Zm00001d000036 [Zea mays]
Zm00001d000037	0.654225	-0.88	Unchanged	0	0	0.061	0	0.096	0	0.0203333	0.032	0.654225	0.799789	0.986086	1.1	0.01	0.5	0.01	0.42	0.95	26.23	14.27	-0.88	0.84044	0.999989	NP_001130738.1 Triacylglycerol lipase like protein [Zea mays]
Zm00001d000038	-0.0227919	0.59	Unchanged	0.976	0.792	0.465	0.672	0.886	0.64	0.744333	0.732667	-0.0227919	0.957411	0.999255	1.92	2.21	2.1	2.7	2.86	3.66	2.79	4.19	0.59	0.133046	0.999989	ONM63156.1 Serine/threonine-protein kinase D6PKL1 [Zea mays]
Zm00001d000039	0.18686	-0.24	Unchanged	2.975	2.186	3.054	3.449	3.212	2.69	2.73833	3.117	0.18686	0.354617	0.986086	3.9	2.5	2.15	2.01	3.36	2.83	1.04	0.88	-0.24	0.80774	0.999989	XP_008658472.1 uncharacterized protein LOC100279303 isoform X1 [Zea mays]
Zm00001d000040	0.375831	-0.58	Unchanged	0.362	0.254	0.503	0.396	0.661	0.395	0.373	0.484	0.375831	0.732456	0.986086	0.01	0.49	1.16	0.37	1.05	0.01	1.47	0.98	-0.58	0.791567	0.999989	ONM63159.1 alpha/beta-Hydrolases superfamily protein [Zea mays]
Zm00001d000041	-0.852727	-2.87	Unchanged	0.713	0.525	0.595	0.39	0.625	0	0.611	0.338333	-0.852727	0.39525	0.986086	0.01	0.35	0.06	0.01	0.01	0.01	0.22	0.03	-2.87	0.727565	0.999989	ONM63160.1 alpha/beta-Hydrolases superfamily protein [Zea mays]
Zm00001d000042	-0.101813	0.32	Unchanged	2.396	1.705	2.239	1.461	2.507	1.94	2.11333	1.96933	-0.101813	0.730952	0.986086	10.04	7.45	6.59	9.43	11.01	7.66	3.8	4.76	0.32	0.227304	0.999989	ONM63162.1 Protein ARABIDILLO 1, partial [Zea mays]
Zm00001d000044	0	0	Unchanged	0	0	0	0	0	0	0.001	0.001	0	1	1	0.01	0.01	0.01	0.01	0.01	0.01	1	1	0	1	1	ONM63165.1 U-box domain-containing protein 31 [Zea mays]
Zm00001d000045	-0.0100039	0.04	Unchanged	11.51	10.821	15.005	13.62	13.323	10.135	12.4453	12.3593	-0.0100039	0.943073	0.999255	59.52	63.95	60.11	66.91	70.83	49.41	4.92	5.05	0.04	0.735388	0.999989	XP_008659928.1 trihelix transcription factor ASIL1 [Zea mays]
Zm00001d000046	-0.0615228	-0.3	Unchanged	5.298	5.242	3.832	5.941	4.475	3.356	4.79067	4.59067	-0.0615228	0.874744	0.993309	8.18	10.44	10.37	8.73	9	4.9	2.02	1.64	-0.3	0.683256	0.999989	ONM63167.1 calcineurin B-like9 [Zea mays]
Zm00001d000051	0	0	Unchanged	0	0	0	0	0	0	0.001	0.001	0	1	1	0.01	0.01	0.01	0.01	0.01	0.01	1	1	0	1	1	ONM63169.1 hypothetical protein ZEAMMB73_Zm00001d000051, partial [Zea mays]
Zm00001d000052	-0.0888104	0.04	Unchanged	19.542	19.722	20.717	19.087	19.299	18.014	19.9937	18.8	-0.0888104	0.80481	0.986086	4.4	8.17	7.65	6.34	5.55	7.91	0.34	0.35	0.04	0.694624	0.999989	NP_001142083.1 uncharacterized protein LOC100274243 [Zea mays]
Zm00001d000053	-0.182487	-0.08	Unchanged	19.15	20.472	21.758	19.15	17.89	17.047	20.46	18.029	-0.182487	0.152989	0.92238	19.87	24.17	31.52	17.98	19.76	25.06	1.23	1.16	-0.08	0.970556	0.999989	NP_001345412.1 uncharacterized protein LOC100192881 isoform 1 [Zea mays]
Zm00001d000055	-3.27302	-0.78	Unchanged	0	0	0.029	0	0	0	0.00966667	0.001	-3.27302	0.806923	0.986086	0.01	0.01	0.05	0.01	0.01	0.01	1.72	1	-0.78	1	1	XP_008659178.1 brassinosteroid LRR receptor kinase BRL2 [Zea mays]
Zm00001d000058	0	0	Unchanged	0	0	0	0	0	0	0.001	0.001	0	1	1	0.01	0.01	0.01	0.01	0.01	0.01	1	1	0	1	1	ONM62326.1 CRIB domain-containing protein RIC10, partial [Zea mays]
Zm00001d000060	-3.16419	2.19	Unchanged	0	0.216	0.286	0.056	0	0	0.167333	0.0186667	-3.16419	0.152446	0.920952	0.51	0.01	0.01	0.26	0.01	0.01	1.02	4.64	2.19	0.665296	0.999989	NP_001148246.1 NAD(P)H-dependent oxidoreductase [Zea mays]
Zm00001d000061	0	0	Unchanged	0	0	0	0	0	0	0.001	0.001	0	1	1	0.01	0.01	0.01	0.01	0.01	0.01	1	1	0	1	1	ONM62328.1 GDSL esterase/lipase [Zea mays]
Zm00001d000062	0	0	Unchanged	0	0	0	0	0	0	0.001	0.001	0	1	1	0.01	0.01	0.01	0.01	0.01	0.01	1	1	0	1	1	PWZ57685.1 Serine/threonine-protein phosphatase PP1 [Zea mays]
Zm00001d000064	0	-2.32	Unchanged	0	0	0	0	0	0	0.001	0.001	0	1	1	0.01	0.15	0.01	0.01	0.01	0.01	5	1	-2.32	1	1	ONM62330.1 Glycine cleavage system H protein 2 mitochondrial [Zea mays]
Zm00001d000065	-1.06812	3.42	Unchanged	0.239	0.252	0.333	0.131	0.262	0	0.274667	0.131	-1.06812	0.558423	0.986086	0.01	0.01	0.94	0.25	3.33	1.21	1.14	12.19	3.42	0.0694655	0.999989	ONM62332.1 hypothetical protein ZEAMMB73_Zm00001d000065 [Zea mays]
Zm00001d000066	-0.0618	-0.2	Unchanged	0.761	1.6	2.194	1.553	1.385	1.426	1.51833	1.45467	-0.0618	0.973524	0.999255	2.18	2.02	0.01	0.72	2.78	0.01	0.92	0.8	-0.2	0.86139	0.999989	ONM62333.1 hypothetical protein ZEAMMB73_Zm00001d000066 [Zea mays]
Zm00001d000067	0	0	Unchanged	0	0	0	0	0	0	0.001	0.001	0	1	1	0.01	0.01	0.01	0.01	0.01	0.01	1	1	0	1	1	ONM62334.1 Serine--tRNA ligase cytoplasmic [Zea mays]
Zm00001d000070	0	0	Unchanged	0	0	0	0	0	0	0.001	0.001	0	1	1	0.01	0.01	0.01	0.01	0.01	0.01	1	1	0	1	1	XP_008646733.1 cell number regulator 4 isoform X1 [Zea mays]
Zm00001d000071	0.390459	-1.59	Unchanged	0	0	0.148	0.155	0.039	0	0.0493333	0.0646667	0.390459	0.814858	0.986086	0.19	0.49	0.31	0.01	0.43	0.01	6.69	2.22	-1.59	0.423938	0.999989	NP_001288684.1 protein NRT1/ PTR FAMILY 8.3 [Zea mays]
Zm00001d000072	-0.0279883	0.44	Unchanged	2.471	1.92	2.115	2.258	2.05	2.073	2.16867	2.127	-0.0279883	0.929392	0.999255	5.5	7.46	4.88	9.27	6.47	8	2.74	3.72	0.44	0.125117	0.999989	NP_001130357.1 uncharacterized protein LOC100191452 [Zea mays]
Zm00001d000074	0.245327	-0.14	Unchanged	3.244	3.9	2.966	3.338	5.454	3.192	3.37	3.99467	0.245327	0.0608185	0.69021	3.45	2.93	8.87	3.7	6.98	5.69	1.51	1.37	-0.14	0.702902	0.999989	NP_001147634.1 uncharacterized protein LOC100281243 [Zea mays]
Zm00001d000076	-0.059243	0.13	Unchanged	35.648	37.433	34.668	32.241	35.31	35.863	35.9163	34.4713	-0.059243	0.586555	0.986086	28.48	28.85	25.59	26.72	27.28	32.38	0.77	0.84	0.13	0.346316	0.999989	ONM62393.1 Pentatricopeptide repeat-containing protein [Zea mays]
Zm00001d000077	0.0227511	0.06	Unchanged	27.068	29.106	22.971	26.62	28.651	25.132	26.3817	26.801	0.0227511	0.945019	0.999255	11.74	15.92	12.74	12.61	14.57	15.54	0.51	0.53	0.06	0.580657	0.999989	XP_020401769.1 calcium permeable stress-gated cation channel 1 [Zea mays]
Zm00001d000079	0	0	Unchanged	0	0	0	0	0	0	0.001	0.001	0	1	1	0.01	0.01	0.01	0.01	0.01	0.01	1	1	0	1	1	ONM62407.1 Coatomer subunit epsilon-1 [Zea mays]
Zm00001d000080	-0.291149	-0.09	Unchanged	46.617	48.143	43.271	38.374	35.367	39.065	46.0103	37.602	-0.291149	8.04e-05	0.0129164	17.38	15.32	11.14	7.75	10.18	16.47	0.32	0.3	-0.09	0.553928	0.999989	XP_020401766.1 uncharacterized protein LOC100193471 isoform X1 [Zea mays]
Zm00001d000081	0	0	Unchanged	0	0	0	0	0	0	0.001	0.001	0	1	1	0.01	0.01	0.01	0.01	0.01	0.01	1	1	0	1	1	ONM62433.1 Serine/threonine-protein kinase RUNKEL [Zea mays]
Zm00001d000082	0	0	Unchanged	0	0	0	0	0	0	0.001	0.001	0	1	1	0.01	0.01	0.01	0.01	0.01	0.01	1	1	0	1	1	-
Zm00001d000083	0.890858	-1.95	Transcription	1.314	1.126	0.353	1.842	1.761	1.576	0.931	1.72633	0.890858	0.0309522	0.539874	1.02	1.27	0.32	1.06	0.17	0.01	0.93	0.24	-1.95	0.0556241	0.999989	ONM62436.1 hypothetical protein ZEAMMB73_Zm00001d000083 [Zea mays]
Zm00001d000085	-0.873688	-0.68	Unchanged	0.754	1.047	0.352	0.655	0.476	0.044	0.717667	0.391667	-0.873688	0.26615	0.986086	2.02	0.15	1.56	0.96	0.31	0.01	1.73	1.08	-0.68	0.534642	0.999989	ONM62437.1 hexosyl transferase [Zea mays]
Zm00001d000086	0.282439	-0.43	Unchanged	4.795	6.064	4.785	5.867	5.397	7.763	5.21467	6.34233	0.282439	0.243803	0.986086	1.13	1.88	1.21	0.91	0.32	2.64	0.27	0.2	-0.43	0.713931	0.999989	XP_020401778.1 heterogeneous nuclear ribonucleoprotein Q [Zea mays]
Zm00001d000087	0.0511043	0.24	Unchanged	6.254	7.138	5.328	7.221	7.418	4.756	6.24	6.465	0.0511043	0.743503	0.986086	8.47	10.09	11.19	10.04	15.7	10.69	1.59	1.88	0.24	0.234963	0.999989	ONM62442.1 Pentatricopeptide repeat-containing protein [Zea mays]
Zm00001d000089	0.128986	-0.14	Unchanged	0.139	0	0	0	0.152	0	0.0463333	0.0506667	0.128986	0.976698	0.999255	0.01	0.01	0.01	0.01	0.01	0.01	0.22	0.2	-0.14	1	1	ONM62448.1 Boron transporter 4 [Zea mays]
Zm00001d000092	-7	3.17	Unchanged	0.102	0	0.282	0	0	0	0.128	0.001	-7	0.418349	0.986086	0.01	0.9	2.31	0.84	1.41	0.01	8.36	75	3.17	0.70529	0.999989	NP_001145001.1 uncharacterized protein LOC100278164 [Zea mays]
Zm00001d000093	-0.206475	-0.28	Unchanged	9.4	8.829	9.848	7.217	8.154	8.962	9.359	8.111	-0.206475	0.281021	0.986086	7.38	9.29	5.48	7.06	4.62	4.09	0.79	0.65	-0.28	0.479276	0.999989	ONM62451.1 Pentatricopeptide repeat-containing protein mitochondrial [Zea mays]
Zm00001d000094	-0.333012	0.42	Unchanged	0	0.301	0.189	0	0	0.389	0.163333	0.129667	-0.333012	0.982038	0.999255	0.01	0.01	0.01	0.01	0.01	0.01	0.06	0.08	0.42	1	1	ONM62455.1 ACT domain-containing protein ACR12 [Zea mays]
Zm00001d000095	0	0	Unchanged	0	0	0	0	0	0	0.001	0.001	0	1	1	0.01	0.01	0.01	0.01	0.01	0.01	1	1	0	1	1	ONM62456.1 9-cis-epoxycarotenoid dioxygenase NCED3 chloroplastic [Zea mays]
Zm00001d000096	-0.189614	0.34	Unchanged	11.115	9.537	11.753	9.25	9.486	9.678	10.8017	9.47133	-0.189614	0.329229	0.986086	7.69	6.54	6.04	8.71	7	7.16	0.63	0.8	0.34	0.202009	0.999989	ONM62457.1 hypothetical protein ZEAMMB73_Zm00001d000096 [Zea mays]
Zm00001d000097	4.79008	-4.97	Unchanged	0	0	0	0.083	0	0	0.001	0.0276667	4.79008	1	1	0.9	0.01	0.01	0.01	0.01	0.08	30	0.96	-4.97	1	1	ONM62753.1 Polyadenylate-binding protein-interacting protein 10 [Zea mays]
Zm00001d000098	-0.227375	-0.07	Unchanged	4.878	6.171	4.855	4.418	3.68	5.487	5.30133	4.52833	-0.227375	0.364154	0.986086	8.81	8.21	8.67	5.93	9.44	5.61	1.62	1.54	-0.07	0.992332	0.999989	NP_001348583.1 uncharacterized protein LOC100382524 [Zea mays]
Zm00001d000099	-0.0880875	-0.11	Unchanged	5.797	5.529	6.722	5.795	5.994	5.19	6.016	5.65967	-0.0880875	0.744851	0.986086	3.09	2	4.93	3.9	2.39	2.56	0.56	0.52	-0.11	0.84493	0.999989	ONM62764.1 Beta-13-galactosyltransferase 7 [Zea mays]
Zm00001d000101	0	0	Unchanged	0	0	0	0	0	0	0.001	0.001	0	1	1	0.01	0.01	0.01	0.01	0.01	0.01	1	1	0	1	1	ONM62767.1 hypothetical protein ZEAMMB73_Zm00001d000101 [Zea mays]
Zm00001d000102	-0.072932	0.38	Unchanged	31.222	32.843	33.529	27.732	29.964	35.087	32.5313	30.9277	-0.072932	0.668986	0.986086	18.19	21.1	23.28	19.71	26.48	30.94	0.64	0.83	0.38	0.114109	0.999989	XP_020401818.1 uncharacterized protein LOC100192630 isoform X1 [Zea mays]
Zm00001d000104	0	0	Unchanged	0	0	0	0	0	0	0.001	0.001	0	1	1	0.01	0.01	0.01	0.01	0.01	0.01	1	1	0	1	1	ONM62769.1 40S ribosomal protein S14-3 [Zea mays]
Zm00001d000105	0	0	Unchanged	0	0	0	0	0	0	0.001	0.001	0	1	1	0.01	0.01	0.01	0.01	0.01	0.01	1	1	0	1	1	ONM62770.1 hypothetical protein ZEAMMB73_Zm00001d000105, partial [Zea mays]
Zm00001d000106	7.19967	-3.84	Unchanged	0	0	0	0.441	0	0	0.001	0.147	7.19967	0.651335	0.986086	0.01	0.01	0.01	0.01	0.01	0.01	1	0.07	-3.84	1	1	ONM62542.1 late embryogenesis abundant protein [Zea mays]
Zm00001d000107	-6.34577	3.06	Unchanged	0.079	0	0.165	0	0	0	0.0813333	0.001	-6.34577	0.213223	0.980283	0.01	0.01	0.01	0.01	0.01	0.01	0.12	1	3.06	1	1	NP_001357621.1 male sterility protein 2 [Zea mays]
Zm00001d000109	0	0	Unchanged	0	0	0	0	0	0	0.001	0.001	0	1	1	0.01	0.01	0.01	0.01	0.01	0.01	1	1	0	1	1	ONM62544.1 hAT transposon superfamily protein [Zea mays]
Zm00001d000110	-0.0998071	0.18	Unchanged	66.576	63.114	69.301	61.242	62.258	62.19	66.3303	61.8967	-0.0998071	0.166814	0.941609	45.67	43.42	43.04	45.6	45.6	48.33	0.66	0.75	0.18	0.154342	0.999989	ONM62546.1 SWI/SNF complex subunit SWI3C [Zea mays]
Zm00001d000111	0	0	Unchanged	0	0	0	0	0	0	0.001	0.001	0	1	1	0.01	0.01	0.01	0.01	0.01	0.01	1	1	0	1	1	ONM62552.1 hypothetical protein ZEAMMB73_Zm00001d000111 [Zea mays]
Zm00001d000112	-0.244166	0.13	Unchanged	37.736	32.201	42.352	37.604	31.053	26.149	37.4297	31.602	-0.244166	0.0666439	0.718205	110.96	119.77	128.75	130.07	101.35	101.37	3.2	3.51	0.13	0.347926	0.999989	NP_001308992.1 uncharacterized protein LOC100384376 [Zea mays]
Zm00001d000113	0	0	Unchanged	0	0	0	0	0	0	0.001	0.001	0	1	1	0.01	0.01	0.01	0.01	0.01	0.01	1	1	0	1	1	ONM62558.1 hypothetical protein ZEAMMB73_Zm00001d000113 [Zea mays]
Zm00001d000115	0	0	Unchanged	0	0	0	0	0	0	0.001	0.001	0	1	1	0.01	0.01	0.01	0.01	0.01	0.01	1	1	0	1	1	ONM62559.1 putative protein phosphatase 2C 33 [Zea mays]
Zm00001d000116	0.182253	-0.07	Unchanged	107.316	112.346	110.33	130.269	121.652	122.506	109.997	124.809	0.182253	0.00403035	0.183405	72.6	73.69	73.96	79.91	80.86	79.51	0.67	0.64	-0.07	0.837793	0.999989	NP_001355011.1 aldehyde dehydrogenase, dimeric NADP-preferring [Zea mays]
Zm00001d000117	0.392236	-1.32	Unchanged	0.796	0.381	0.513	0.713	0.317	1.188	0.563333	0.739333	0.392236	0.522782	0.986086	1.88	1.42	1.77	0.75	1.26	0.65	3	1.2	-1.32	0.0815273	0.999989	ONM62990.1 Glucan endo-13-beta-glucosidase 14 [Zea mays]
Zm00001d000118	0.106259	-0.08	Unchanged	0.103	0.054	0	0	0	0.169	0.0523333	0.0563333	0.106259	0.969889	0.999255	0.01	0.01	0.01	0.01	0.01	0.01	0.19	0.18	-0.08	1	1	ONM62992.1 rRNA processing protein-related [Zea mays]
Zm00001d000120	-0.0781806	0.19	Unchanged	17.224	15.1	23.924	15.804	19.055	18.422	18.7493	17.7603	-0.0781806	0.825763	0.986222	25.29	25.46	20.3	24.43	21.83	30.67	1.26	1.44	0.19	0.370092	0.999989	ONM62995.1 CRY1-like protein 2 [Zea mays]
Zm00001d000121	0	0	Unchanged	0	0	0	0	0	0	0.001	0.001	0	1	1	0.01	0.01	0.01	0.01	0.01	0.01	1	1	0	1	1	ONM62996.1 40S ribosomal protein S4-3 [Zea mays]
Zm00001d000122	0.102824	0.16	Unchanged	12.462	11.188	9.745	11.147	11.835	12.88	11.1317	11.954	0.102824	0.345854	0.986086	4.49	6.73	6.05	6.67	7.06	6.98	0.52	0.58	0.16	0.493746	0.999989	ONM62577.1 forkhead-associated domain-containing protein / FHA domain-containing protein [Zea mays]
Zm00001d000123	-0.378395	0.13	Unchanged	1.563	1.97	2.635	2.838	1.123	0.784	2.056	1.58167	-0.378395	0.546327	0.986086	6.79	5.65	5.77	3.5	3.6	8.17	2.95	3.22	0.13	0.743405	0.999989	NP_001142209.1 3-beta hydroxysteroid dehydrogenase/isomerase family protein [Zea mays]
Zm00001d000124	-0.0189282	0.15	Unchanged	100.733	113.468	101.273	105.457	99.96	105.945	105.158	103.787	-0.0189282	0.894392	0.997112	38.47	43.61	34.89	35.84	40.56	52.16	0.37	0.41	0.15	0.31708	0.999989	XP_008667981.1 uncharacterized protein LOC100282590 isoform X1 [Zea mays]
Zm00001d000126	-4.87447	1.03	Unchanged	0	0	0.088	0	0	0	0.0293333	0.001	-4.87447	0.806923	0.986086	0.62	1.35	0.31	0.06	0.88	0.65	25.91	53	1.03	1	1	ONM62603.1 OSJNBb0118P14.9-like protein [Zea mays]
Zm00001d000128	3.54224	-4.28	Opposite	0.219	0.058	0	0.989	0.694	1.544	0.0923333	1.07567	3.54224	0.00145046	0.100543	0.83	5.72	4.07	2.03	0.63	3.7	38.34	1.97	-4.28	0.000783515	0.639273	ONM62605.1 hypothetical protein ZEAMMB73_Zm00001d000128 [Zea mays]
Zm00001d000133	-0.0724386	-0.15	Unchanged	73.8	78.737	74.598	71.452	69.205	75.355	75.7117	72.004	-0.0724386	0.426565	0.986086	47.86	47.4	44.75	41.18	41.42	38.55	0.62	0.56	-0.15	0.600813	0.999989	XP_008669477.1 acetyl-coenzyme A synthetase, chloroplastic/glyoxysomal [Zea mays]
Zm00001d000134	0	0	Unchanged	0	0	0	0	0	0	0.001	0.001	0	1	1	0.01	0.01	0.01	0.01	0.01	0.01	1	1	0	1	1	XP_008669476.1 two-component response regulator ORR29 [Zea mays]
Zm00001d000135	0.132549	-0.28	Unchanged	3.187	2.248	3.024	3.283	3.246	2.744	2.81967	3.091	0.132549	0.575007	0.986086	4.32	4.91	7.51	5.06	5.87	4.14	1.98	1.63	-0.28	0.517922	0.999989	ACN28527.1 unknown [Zea mays]
Zm00001d000137	0.0100948	-0.17	Unchanged	3.224	5.138	4.313	4.128	4.019	4.617	4.225	4.25467	0.0100948	0.924631	0.999255	4	4.53	4.23	4.08	4.5	2.86	1.01	0.9	-0.17	0.753343	0.999989	ONM62628.1 Putative pentatricopeptide repeat-containing protein mitochondrial [Zea mays]
Zm00001d000139	0	0	Unchanged	0	0	0	0	0	0	0.001	0.001	0	1	1	0.01	0.01	0.01	0.01	0.01	0.01	1	1	0	1	1	ONM62632.1 hypothetical protein ZEAMMB73_Zm00001d000139 [Zea mays]
Zm00001d000140	0	0	Unchanged	0	0	0	0	0	0	0.001	0.001	0	1	1	0.01	0.01	0.01	0.01	0.01	0.01	1	1	0	1	1	ONM62633.1 hypothetical protein ZEAMMB73_Zm00001d000140 [Zea mays]
Zm00001d000141	0.337528	-0.21	Unchanged	0.375	0.079	0.521	0.328	0.822	0.082	0.325	0.410667	0.337528	0.74482	0.986086	1.81	2.55	2.82	2.55	5.28	0.01	7.36	6.36	-0.21	0.891337	0.999989	NP_001169840.1 uncharacterized protein LOC100383732 [Zea mays]
Zm00001d000142	0	0	Unchanged	0	0	0	0	0	0	0.001	0.001	0	1	1	0.01	0.01	0.01	0.01	0.01	0.01	1	1	0	1	1	ONM62635.1 hypothetical protein ZEAMMB73_Zm00001d000142 [Zea mays]
Zm00001d000143	0.158319	-0.06	Unchanged	5.781	6.67	5.784	6.48	7.072	6.798	6.07833	6.78333	0.158319	0.297349	0.986086	5.87	5.48	2.88	6.32	4.68	4.27	0.78	0.75	-0.06	0.993378	0.999989	XP_008672119.1 uncharacterized protein LOC100278658 isoform X1 [Zea mays]
Zm00001d000145	0	0	Unchanged	0	0	0	0	0	0	0.001	0.001	0	1	1	0.01	0.01	0.01	0.01	0.01	0.01	1	1	0	1	1	ONM63230.1 hypothetical protein ZEAMMB73_Zm00001d000145 [Zea mays]
Zm00001d000147	-0.855529	-0.55	Unchanged	0.115	0.209	0.521	0.041	0.342	0.084	0.281667	0.155667	-0.855529	0.552653	0.986086	1.5	0.41	1.25	0.43	0.76	0.01	3.74	2.55	-0.55	0.390473	0.999989	NP_001345414.1 uncharacterized protein LOC100192893 [Zea mays]
Zm00001d000150	0.080549	-0.18	Unchanged	19.564	18.989	16.95	21.579	17.598	19.513	18.501	19.5633	0.080549	0.467323	0.986086	16.84	13.09	12.68	13.59	14.69	11.35	0.77	0.68	-0.18	0.593474	0.999989	NP_001147634.1 uncharacterized protein LOC100281243 [Zea mays]
Zm00001d000152	-0.24353	0.26	Unchanged	7.599	9.743	7.535	7.778	6.924	6.311	8.29233	7.00433	-0.24353	0.240274	0.986086	10.85	13.19	13.02	10.93	15.26	11.26	1.49	1.78	0.26	0.3621	0.999989	XP_008675622.1 pentatricopeptide repeat-containing protein At5g65560 [Zea mays]
Zm00001d000153	0.00703674	-0.09	Unchanged	38.921	37.478	36.498	34.714	38.872	39.863	37.6323	37.8163	0.00703674	0.910302	0.998656	23.07	25.62	24.32	21.52	19.19	28.61	0.65	0.61	-0.09	0.772169	0.999989	ONM62718.1 Diaminopimelate decarboxylase 2 chloroplastic [Zea mays]
Zm00001d000154	0.432441	-0.79	Unchanged	0.305	0.107	0	0.445	0	0.111	0.137333	0.185333	0.432441	0.836072	0.987672	1.81	0.01	0.01	0.01	1.41	0.01	4.39	2.54	-0.79	0.799901	0.999989	ONM62729.1 hypothetical protein ZEAMMB73_Zm00001d000154 [Zea mays]
Zm00001d000156	0.271771	-5.14	Unchanged	0.368	0	0.071	0.062	0.351	0.117	0.146333	0.176667	0.271771	0.881582	0.995252	0.01	0.67	0.26	0.01	0.01	0.01	2.12	0.06	-5.14	0.111697	0.999989	ONM62730.1 Vesicle-fusing ATPase [Zea mays]
Zm00001d000157	0	0	Unchanged	0	0	0	0	0	0	0.001	0.001	0	1	1	0.01	0.01	0.01	0.01	0.01	0.01	1	1	0	1	1	ONM62731.1 9-cis-epoxycarotenoid dioxygenase NCED3 chloroplastic [Zea mays]
Zm00001d000158	0	0	Unchanged	0	0	0	0	0	0	0.001	0.001	0	1	1	0.01	0.01	0.01	0.01	0.01	0.01	1	1	0	1	1	XP_008679645.1 ankyrin repeat-containing protein At5g02620 [Zea mays]
Zm00001d000159	-0.0598259	-0.21	Unchanged	9.773	5.448	7.871	7.293	6.724	8.137	7.69733	7.38467	-0.0598259	0.919184	0.999255	1.39	1.06	4.38	1.45	3.17	1.2	0.3	0.26	-0.21	0.882623	0.999989	ONM62566.1 60S ribosomal protein L11-2 [Zea mays]
Zm00001d000160	4.16993	-0.84	Unchanged	0	0	0	0.054	0	0	0.001	0.018	4.16993	0.651335	0.986086	0.01	0.01	0.01	0.01	0.01	0.01	1	0.56	-0.84	1	1	ONM62567.1 Transducin/WD40 repeat-like superfamily protein [Zea mays]
Zm00001d000161	0	0	Unchanged	0	0	0	0	0	0	0.001	0.001	0	1	1	0.01	0.01	0.01	0.01	0.01	0.01	1	1	0	1	1	ONM62572.1 basal endosperm transfer layer4 [Zea mays]
Zm00001d000162	0	0	Unchanged	0	0	0	0	0	0	0.001	0.001	0	1	1	0.01	0.01	0.01	0.01	0.01	0.01	1	1	0	1	1	ONM62573.1 hypothetical protein ZEAMMB73_Zm00001d000162 [Zea mays]
Zm00001d000163	0	0	Unchanged	0	0	0	0	0	0	0.001	0.001	0	1	1	0.01	0.01	0.01	0.01	0.01	0.01	1	1	0	1	1	NP_001146957.1 1-aminocyclopropane-1-carboxylate oxidase [Zea mays]
Zm00001d000164	0	0	Unchanged	0	0	0	0	0	0	0.001	0.001	0	1	1	0.01	0.01	0.01	0.01	0.01	0.01	1	1	0	1	1	NP_001146247.1 uncharacterized protein LOC100279820 [Zea mays]
Zm00001d000165	-0.692382	0.04	Unchanged	6.793	4.442	7.914	2.21	4.728	4.912	6.383	3.95	-0.692382	0.0676318	0.723521	12.96	10.98	11.79	6.05	11.18	5.56	1.87	1.92	0.04	0.880917	0.999989	NP_001352921.1 uncharacterized protein LOC100277408 [Zea mays]
Zm00001d000166	-0.182273	0.22	Unchanged	67.209	69.861	74.453	65.801	60.216	60.401	70.5077	62.1393	-0.182273	0.0298221	0.531169	37.46	43.19	36.57	38.73	36.01	44.86	0.55	0.64	0.22	0.223301	0.999989	ONM62494.1 Tudor/PWWP/MBT superfamily protein [Zea mays]
Zm00001d000168	-0.311112	-0.04	Unchanged	6.201	5.015	4.265	4.269	5.078	3.131	5.16033	4.15933	-0.311112	0.190153	0.956725	2.86	4.18	5.33	3.43	3.54	2.75	0.8	0.78	-0.04	0.952478	0.999989	XP_008677368.1 cell division cycle protein 20 isoform X1 [Zea mays]
Zm00001d000169	0.020951	-0.05	Unchanged	77.898	67.084	71.246	69.134	78.493	71.764	72.076	73.1303	0.020951	0.933194	0.999255	84.19	81.29	67.18	72.11	78.61	77.51	1.08	1.04	-0.05	0.856275	0.999989	ONM62502.1 Serine/threonine-protein kinase MHK [Zea mays]
Zm00001d000170	-0.314156	0.48	Unchanged	5.464	5.747	6.747	6.458	4.167	3.819	5.986	4.81467	-0.314156	0.227782	0.986086	6.68	8.94	9.97	12.61	9.58	6.45	1.42	1.98	0.48	0.143702	0.999989	ONM62532.1 SRR1-like protein [Zea mays]
Zm00001d000174	0	-2.74	Unchanged	0	0	0	0	0	0	0.001	0.001	0	1	1	0.01	0.01	0.2	0.01	0.01	0.01	6.67	1	-2.74	1	1	ONM63118.1 hypothetical protein ZEAMMB73_Zm00001d000174 [Zea mays]
Zm00001d000175	0.791937	3.7	Unchanged	0.458	0.093	0	0.314	0.479	0.161	0.183667	0.318	0.791937	0.490497	0.986086	0.01	0.01	0.01	0.5	0.01	0.12	0.05	0.65	3.7	0.370991	0.999989	XP_008659951.1 VAN3-binding protein isoform X2 [Zea mays]
Zm00001d000176	0	0	Unchanged	0	0	0	0	0	0	0.001	0.001	0	1	1	0.01	0.01	0.01	0.01	0.01	0.01	1	1	0	1	1	XP_008659949.1 transcription factor GHD7 [Zea mays]
Zm00001d000178	-0.0372428	-0.31	Unchanged	20.256	18.614	19.087	20.527	16.357	19.596	19.319	18.8267	-0.0372428	0.885829	0.996233	9.9	8.82	11.14	7.44	6.14	10.31	0.52	0.42	-0.31	0.488949	0.999989	ONM63122.1 Autophagy-related protein 3 [Zea mays]
Zm00001d000179	-1.6223	3.05	Translation	0.651	0.171	0	0	0.178	0.089	0.274	0.089	-1.6223	0.355073	0.986086	0.73	1.25	1.56	5.36	2.34	1.83	4.31	35.69	3.05	0.0128583	0.999989	NP_001105081.1 DREB-like protein [Zea mays]
Zm00001d000180	5.61471	-2.32	Unchanged	0	0	0	0	0.147	0	0.001	0.049	5.61471	0.820418	0.986086	0.01	0.01	0.01	0.01	0.01	0.01	1	0.2	-2.32	1	1	ONM63124.1 8-amino-7-oxononanoate synthase [Zea mays]
Zm00001d000181	0	0	Unchanged	0	0	0	0	0	0	0.001	0.001	0	1	1	0.01	0.01	0.01	0.01	0.01	0.01	1	1	0	1	1	XP_008659947.1 uncharacterized protein LOC103638932 [Zea mays]
Zm00001d000183	0.691072	0.06	Unchanged	0.881	0.834	0.674	1.109	1.545	1.203	0.796333	1.28567	0.691072	0.146244	0.910199	1.97	0.85	0.35	1.13	1.65	2.57	1.33	1.39	0.06	0.807005	0.999989	XP_008659944.1 hexose carrier protein HEX6 [Zea mays]
Zm00001d000184	-0.266456	-0.37	Unchanged	10.345	9.694	12.124	9.245	8.811	8.683	10.721	8.913	-0.266456	0.144259	0.907232	26.36	21.72	19.74	12.61	16.47	14.53	2.11	1.63	-0.37	0.201568	0.999989	NP_001266509.2 uncharacterized protein LOC542109 [Zea mays]
Zm00001d000185	0	0	Unchanged	0	0	0	0	0	0	0.001	0.001	0	1	1	0.01	0.01	0.01	0.01	0.01	0.01	1	1	0	1	1	ONM62984.1 OSJNBa0016N04.12-like protein [Zea mays]
Zm00001d000186	0	0	Unchanged	0	0	0	0	0	0	0.001	0.001	0	1	1	0.01	0.01	0.01	0.01	0.01	0.01	1	1	0	1	1	ONM62985.1 hypothetical protein ZEAMMB73_Zm00001d000186 [Zea mays]
Zm00001d000188	0	0	Unchanged	0	0	0	0	0	0	0.001	0.001	0	1	1	0.01	0.01	0.01	0.01	0.01	0.01	1	1	0	1	1	ONM62987.1 hypothetical protein ZEAMMB73_Zm00001d000188 [Zea mays]
Zm00001d000189	0	0	Unchanged	0	0	0	0	0	0	0.001	0.001	0	1	1	0.01	0.01	0.01	0.01	0.01	0.01	1	1	0	1	1	ONM62988.1 MDIS1-interacting receptor like kinase 2 [Zea mays]
Zm00001d000191	0.0951314	0.03	Unchanged	37.037	32.973	34.622	36.581	37.586	37.597	34.8773	37.2547	0.0951314	0.13379	0.892177	19.94	16.38	12.77	17.76	15.24	20.25	0.47	0.48	0.03	0.692963	0.999989	ONM62659.1 E3 ubiquitin-protein ligase UPL6 [Zea mays]
Zm00001d000193	0	0	Unchanged	0	0	0	0	0	0	0.001	0.001	0	1	1	0.01	0.01	0.01	0.01	0.01	0.01	1	1	0	1	1	ONM63102.1 hypothetical protein ZEAMMB73_Zm00001d000193 [Zea mays]
Zm00001d000194	0	0	Unchanged	0	0	0	0	0	0	0.001	0.001	0	1	1	0.01	0.01	0.01	0.01	0.01	0.01	1	1	0	1	1	XP_020401901.1 uncharacterized protein LOC103630242 [Zea mays]
Zm00001d000195	0.330851	-0.39	Unchanged	24.716	25.108	28.735	34.024	32.682	32.102	26.1863	32.936	0.330851	0.000460769	0.0485642	101.26	91.11	80.7	100.7	84.04	76.9	3.48	2.65	-0.39	0.0555639	0.999989	NP_001140720.1 uncharacterized protein LOC100272795 [Zea mays]
Zm00001d000196	-0.933758	0.68	Unchanged	0.36	0.505	1.391	0.525	0.175	0.481	0.752	0.393667	-0.933758	0.212116	0.978465	1.07	1.13	2.1	1.57	0.97	1.09	1.91	3.07	0.68	0.411438	0.999989	NP_001147687.2 transparent testa 12 protein [Zea mays]
Zm00001d000197	-0.309489	0.18	Unchanged	0.929	1.535	2.213	1.742	1.163	0.869	1.559	1.258	-0.309489	0.706805	0.986086	2.96	5.36	5.57	6.69	2.19	3.81	2.97	3.36	0.18	0.81291	0.999989	PWZ17921.1 hypothetical protein Zm00014a_026251 [Zea mays]
Zm00001d000199	-0.0150629	0	Unchanged	63.314	64.468	60.54	61.835	62.57	61.961	62.774	62.122	-0.0150629	0.250858	0.986086	54	61.14	55.35	59.44	56.74	54.07	0.91	0.91	0	0.38734	0.999989	XP_008647348.1 carrier YEL006W isoform X1 [Zea mays]
Zm00001d000200	0	0	Unchanged	0	0	0	0	0	0	0.001	0.001	0	1	1	0.01	0.01	0.01	0.01	0.01	0.01	1	1	0	1	1	ONM62316.1 hypothetical protein ZEAMMB73_Zm00001d000200 [Zea mays]
Zm00001d000202	0.464514	0.02	Unchanged	2.348	3.459	2.333	3.305	3.75	4.177	2.71333	3.744	0.464514	0.171497	0.945719	0.87	1.14	2.8	1.77	2.4	2.61	0.59	0.6	0.02	0.894547	0.999989	ONM62321.1 Charged multivesicular body protein 2a [Zea mays]
Zm00001d000203	4.22239	-0.86	Unchanged	0	0	0	0	0.056	0	0.001	0.0186667	4.22239	0.820418	0.986086	1.01	0.01	0.18	0.32	0.9	0.01	39.67	21.79	-0.86	1	1	XP_008644653.3 patatin-like protein 3 [Zea mays]
Zm00001d000204	-0.29077	0.15	Unchanged	25.767	20.136	22.128	19.316	20.899	15.398	22.677	18.5377	-0.29077	0.0420539	0.610902	55.68	43.68	60.51	54.75	48.83	41.23	2.35	2.6	0.15	0.431196	0.999989	ONM62948.1 putative sulfate transporter 3.4 [Zea mays]
Zm00001d000205	-0.0411296	-0.06	Unchanged	7.53	6.613	6.742	5.68	8.037	6.581	6.96167	6.766	-0.0411296	0.959117	0.999255	3.59	3.44	3.71	3.38	2.86	3.74	0.51	0.49	-0.06	0.934281	0.999989	ONM62951.1 Carboxypeptidase SOL1 [Zea mays]
Zm00001d000208	0	0	Unchanged	0	0	0	0	0	0	0.001	0.001	0	1	1	0.01	0.01	0.01	0.01	0.01	0.01	1	1	0	1	1	ONM62953.1 hypothetical protein ZEAMMB73_Zm00001d000208 [Zea mays]
Zm00001d000209	0	0	Unchanged	0	0	0	0	0	0	0.001	0.001	0	1	1	0.01	0.01	0.01	0.01	0.01	0.01	1	1	0	1	1	ONM62954.1 hypothetical protein ZEAMMB73_Zm00001d000209 [Zea mays]
Zm00001d000211	-4.96963	1.64	Unchanged	0	0.094	0	0	0	0	0.0313333	0.001	-4.96963	0.806923	0.986086	0.01	0.01	0.01	0.01	0.01	0.01	0.32	1	1.64	1	1	ONM62955.1 hypothetical protein ZEAMMB73_Zm00001d000211 [Zea mays]
Zm00001d000213	0.212172	-0.19	Unchanged	4.782	4.403	4.96	4.688	6.34	5.358	4.715	5.462	0.212172	0.158676	0.930366	3.3	3.77	5.44	3.14	3.77	5.68	0.88	0.77	-0.19	0.6809	0.999989	ONM62958.1 Putative translation elongation factor family protein [Zea mays]
Zm00001d000214	-0.823691	0.4	Unchanged	1.716	1.218	1.551	1.314	0.564	0.656	1.495	0.844667	-0.823691	0.0939746	0.808271	6.9	6.76	10.01	5.21	5.56	6.83	5.28	6.95	0.4	0.311382	0.999989	NP_001183177.1 uncharacterized protein LOC100501554 [Zea mays]
Zm00001d000216	0	0	Unchanged	0	0	0	0	0	0	0.001	0.001	0	1	1	0.01	0.01	0.01	0.01	0.01	0.01	1	1	0	1	1	NP_001307412.1 uncharacterized protein LOC107275230 precursor [Zea mays]
Zm00001d000217	-1.70627	1.72	Unchanged	0	0.062	0	0	0	0.019	0.0206667	0.00633333	-1.70627	0.653626	0.986086	0.01	0.01	0.01	0.01	0.01	0.01	0.48	1.58	1.72	1	1	ONM62964.1 hypothetical protein ZEAMMB73_Zm00001d000217 [Zea mays]
Zm00001d000219	0	0	Unchanged	0	0	0	0	0	0	0.001	0.001	0	1	1	0.01	0.01	0.01	0.01	0.01	0.01	1	1	0	1	1	ONM62373.1 Phytochrome B [Zea mays]
Zm00001d000220	-0.0523106	0.43	Unchanged	2.232	1.24	1.639	1.06	1.938	1.931	1.70367	1.643	-0.0523106	0.927	0.999255	1.99	1.46	0.99	1.21	2.12	2.42	0.87	1.17	0.43	0.423976	0.999989	XP_008674737.1 pentatricopeptide repeat-containing protein At3g21470 [Zea mays]
Zm00001d000221	-4.70044	1.4	Unchanged	0	0.078	0	0	0	0	0.026	0.001	-4.70044	0.806923	0.986086	0.01	0.01	0.01	0.01	0.01	0.01	0.38	1	1.4	1	1	ONM62375.1 hypothetical protein ZEAMMB73_Zm00001d000221 [Zea mays]
Zm00001d000222	-0.0689145	0.05	Unchanged	8.801	4.896	10.893	8.17	7.473	7.8	8.19667	7.81433	-0.0689145	0.86414	0.991705	14.94	13.03	15.67	21.12	10.1	11.71	1.77	1.83	0.05	0.851949	0.999989	NP_001148521.1 uncharacterized protein LOC100282137 [Zea mays]
Zm00001d000223	0.0762524	0	Unchanged	66.793	76.01	66.756	77.496	72.474	70.963	69.853	73.6443	0.0762524	0.24192	0.986086	36.92	48.23	36.53	37.84	46.06	43.75	0.58	0.58	0	0.786199	0.999989	ONM62377.1 DNA repair metallo-beta-lactamase family protein [Zea mays]
Zm00001d000224	-0.255455	-0.02	Unchanged	18.733	20.12	19.695	19.173	15.06	14.814	19.516	16.349	-0.255455	0.089152	0.797637	55.67	55.97	50.43	44	42.03	47.71	2.77	2.73	-0.02	0.853743	0.999989	ONM62383.1 F-box protein SKP2A [Zea mays]
Zm00001d000226	0.0471727	0.07	Unchanged	6.657	6.779	4.405	6.063	6.016	6.355	5.947	6.14467	0.0471727	0.624104	0.986086	4.92	2.74	3.38	3.22	4.44	4.36	0.62	0.65	0.07	0.501379	0.999989	ONM63091.1 ubiquitin-specific protease 7 [Zea mays]
Zm00001d000227	0.139254	0.14	Unchanged	29.259	26.855	29.019	34.219	28.762	30.779	28.3777	31.2533	0.139254	0.216042	0.982373	40.17	39.81	34.16	37.67	56.58	44.19	1.34	1.48	0.14	0.409306	0.999989	ACL52395.1 unknown [Zea mays]
Zm00001d000228	0.468939	-1.31	Unchanged	0.961	0.668	1.011	1.218	0.792	1.644	0.88	1.218	0.468939	0.529724	0.986086	0.8	0.62	0.35	0.38	0.25	0.35	0.67	0.27	-1.31	0.208763	0.999989	ONM62810.1 hypothetical protein ZEAMMB73_Zm00001d000228 [Zea mays]
Zm00001d000229	0.140863	4.89	Unchanged	0.078	0	0	0.086	0	0	0.026	0.0286667	0.140863	0.993042	0.999255	0.01	0.01	0.01	0.24	0.01	0.73	0.38	11.28	4.89	1	1	XP_008662078.1 uncharacterized protein LOC103640606 [Zea mays]
Zm00001d000230	-0.543206	-4.31	Unchanged	0.312	0.722	0.26	0.068	0.479	0.341	0.431333	0.296	-0.543206	0.590759	0.986086	1.16	0.15	0.49	0.06	0.01	0.01	1.39	0.07	-4.31	0.107049	0.999989	NP_001149027.1 protease Do-like 5 [Zea mays]
Zm00001d000231	0	0	Unchanged	0	0	0	0	0	0	0.001	0.001	0	1	1	0.01	0.01	0.01	0.01	0.01	0.01	1	1	0	1	1	ONM62889.1 PIF1 helicase [Zea mays]
Zm00001d000232	0	0	Unchanged	0	0	0	0	0	0	0.001	0.001	0	1	1	0.01	0.01	0.01	0.01	0.01	0.01	1	1	0	1	1	ONM62890.1 hypothetical protein ZEAMMB73_Zm00001d000232 [Zea mays]
Zm00001d000233	-0.0981197	0.59	Unchanged	0.394	0.389	0.89	0.862	0.567	0.134	0.557667	0.521	-0.0981197	0.917774	0.999255	2.75	2.53	2.13	3.2	4.03	3.2	4.43	6.67	0.59	0.20774	0.999989	XP_008662071.1 cation/H(+) antiporter 19 [Zea mays]
Zm00001d000235	0	0	Unchanged	0	0	0	0	0	0	0.001	0.001	0	1	1	0.01	0.01	0.01	0.01	0.01	0.01	1	1	0	1	1	ONM62894.1 Peptidyl-prolyl cis-trans isomerase FKBP17-2 chloroplastic [Zea mays]
Zm00001d000236	2.1481	-2.17	Unchanged	0.037	0	0	0	0.123	0.041	0.0123333	0.0546667	2.1481	0.484006	0.986086	0.01	0.03	0.01	0.01	0.01	0.01	0.81	0.18	-2.17	1	1	XP_008669036.1 colored plant 1 [Zea mays]
Zm00001d000237	0.207335	0.1	Unchanged	141.078	120.553	138.121	160.373	162.433	138.729	133.251	153.845	0.207335	0.00363797	0.174238	763.89	701.21	793.02	1050.28	940.24	801.72	5.65	6.05	0.1	0.347365	0.999989	NP_001105017.1 cis-zeatin O-glucosyltransferase 1 [Zea mays]
Zm00001d000238	-0.679434	0.45	Unchanged	2.275	1.679	2.83	1.005	1.793	1.438	2.26133	1.412	-0.679434	0.0776484	0.762105	8.38	4.35	7.74	4.69	8.92	3.85	3.02	4.12	0.45	0.287755	0.999989	ONM62484.1 Growth-regulating factor 6 [Zea mays]
Zm00001d000240	0.0830445	0.04	Unchanged	82.13	84.798	75.802	86.42	83.75	86.942	80.91	85.704	0.0830445	0.154107	0.924398	39.39	30.24	25.73	28.98	33.73	41.12	0.39	0.4	0.04	0.608496	0.999989	ONM62341.1 Transcription initiation factor IIF beta subunit [Zea mays]
Zm00001d000241	0.138949	-0.22	Unchanged	10.991	12.762	12.25	12.467	12.971	14.205	12.001	13.2143	0.138949	0.58421	0.986086	11.72	10.29	6.38	10.82	10.05	6.11	0.79	0.68	-0.22	0.712686	0.999989	XP_008649845.1 uncharacterized LOC100274237 isoform X1 [Zea mays]
Zm00001d000242	0	0	Unchanged	0	0	0	0	0	0	0.001	0.001	0	1	1	0.01	0.01	0.01	0.01	0.01	0.01	1	1	0	1	1	NP_001136791.1 uncharacterized protein LOC100216935 [Zea mays]
Zm00001d000243	0	-2.14	Unchanged	0	0	0	0	0	0	0.001	0.001	0	1	1	0.37	0.71	1.04	0.48	0.01	0.01	70.67	16	-2.14	1	1	ONM62355.1 hypothetical protein ZEAMMB73_Zm00001d000243 [Zea mays]
Zm00001d000247	-0.204782	0.56	Unchanged	0.589	1.135	1.533	0.8	1.169	0.857	1.08567	0.942	-0.204782	0.705551	0.986086	3.06	2.09	1.94	4.15	2.84	2.07	2.18	3.21	0.56	0.225656	0.999989	ONM62941.1 Homeobox-leucine zipper protein MERISTEM L1 [Zea mays]
Zm00001d000250	0	-4.25	Unchanged	0	0	0	0	0	0	0.001	0.001	0	1	1	0.57	0.01	0.01	0.01	0.01	0.01	19	1	-4.25	1	1	ONM62771.1 hypothetical protein ZEAMMB73_Zm00001d000250 [Zea mays]
Zm00001d000254	0	0	Unchanged	0	0	0	0	0	0	0.001	0.001	0	1	1	0.01	0.01	0.01	0.01	0.01	0.01	1	1	0	1	1	-
Zm00001d000255	-0.128026	0.09	Unchanged	42.826	42.008	49.084	37.833	47.609	37.104	44.6393	40.8487	-0.128026	0.139148	0.900685	33.75	31.53	37.19	30.65	33.97	35.98	0.77	0.82	0.09	0.329781	0.999989	ONM62363.1 hypothetical protein ZEAMMB73_Zm00001d000255 [Zea mays]
Zm00001d000256	5.43741	-2.12	Unchanged	0	0	0	0.072	0	0.058	0.001	0.0433333	5.43741	0.642216	0.986086	0.01	0.01	0.01	0.01	0.01	0.01	1	0.23	-2.12	1	1	ONM62892.1 putative calcium-binding protein CML21 [Zea mays]
Zm00001d000257	0.0639707	-0.2	Unchanged	41.407	39.437	36.627	41.658	38.945	42.194	39.157	40.9323	0.0639707	0.356269	0.986086	27.48	37.76	25.66	27.94	26.52	28.29	0.77	0.67	-0.2	0.509994	0.999989	ONM62732.1 Transmembrane CLPTM1 family protein [Zea mays]
Zm00001d000260	-0.553464	0.6	Unchanged	0	0.341	0.18	0.142	0.071	0.142	0.173667	0.118333	-0.553464	0.739327	0.986086	36.89	37.72	34.68	28.58	45.17	38.99	209.77	317.58	0.6	0.514909	0.999989	YP_003208173.1 photosystem II protein D2 [Coix lacryma-jobi]
Zm00001d000270	-0.461331	0.57	Unchanged	0.325	0.148	0.192	0.155	0.177	0.151	0.221667	0.161	-0.461331	0.291056	0.986086	131.48	127.75	117.88	97.87	144.16	163.88	567.08	840.39	0.57	0.0320882	0.999989	ONM62969.1 DNA-directed RNA polymerase subunit beta [Zea mays]
Zm00001d000272	6.49185	-3.13	Unchanged	0	0	0	0	0.27	0	0.001	0.09	6.49185	0.23367	0.986086	41.12	38.85	39.86	31.6	43.71	47.49	3994.33	454.81	-3.13	0.121507	0.999989	PWZ03891.1 Photosystem I P700 chlorophyll a apoprotein A1 [Zea mays]
Zm00001d000277	3.70044	-0.43	Unchanged	0	0	0	0	0	0.039	0.001	0.013	3.70044	0.820418	0.986086	19.42	17.41	26.08	14.02	22.38	24.5	2097	1561.54	-0.43	1	1	PWZ03988.1 ATP synthase subunit beta, chloroplastic [Zea mays]
Zm00001d000279	0	-0.01	Unchanged	0	0	0	0	0	0	0.001	0.001	0	1	1	35.09	30.83	32.08	30.45	28.96	37.61	3266.67	3234	-0.01	1	1	PWZ03885.1 Ribulose bisphosphate carboxylase large chain [Zea mays]
Zm00001d000282	-1.12653	0.92	Unchanged	0.055	0	0.076	0.06	0	0	0.0436667	0.02	-1.12653	0.754092	0.986086	19.68	13.26	15.34	12.35	15.74	13.72	368.55	696.83	0.92	0.830518	0.999989	ONM62983.1 Photosystem II CP47 reaction center protein [Zea mays]
Zm00001d000288	0.0490037	-0.04	Unchanged	20.656	17.592	17.439	18.36	22.867	16.384	18.5623	19.2037	0.0490037	0.693441	0.986086	23.41	25.11	17.37	23.64	23.45	19.24	1.18	1.15	-0.04	0.924588	0.999989	XP_008647869.1 uncharacterized protein LOC100282670 isoform X1 [Zea mays]
Zm00001d000291	-1.13899	-4.81	Unchanged	0.323	0	0.842	0	0	0.529	0.388333	0.176333	-1.13899	0.729845	0.986086	0.01	0.58	1.38	0.01	0.01	0.01	1.68	0.06	-4.81	0.129564	0.999989	ONM62361.1 Transcription factor bHLH69 [Zea mays]
Zm00001d000293	0.293196	-3.04	Unchanged	0.095	0.067	0.122	0.139	0.105	0.104	0.0946667	0.116	0.293196	0.696165	0.986086	0.01	0.01	0.21	0.01	0.01	0.01	0.74	0.09	-3.04	0.445005	0.999989	ONM62462.1 Zinc finger protein 346 [Zea mays]
Zm00001d000294	-0.236067	0.12	Unchanged	5.918	4.158	6.46	5.888	5.132	3.02	5.512	4.68	-0.236067	0.517511	0.986086	27.65	23.16	32.46	28.94	30.34	17.56	5.04	5.47	0.12	0.641813	0.999989	NP_001354156.1 O-succinylhomoserine sulfhydrylase [Zea mays]
Zm00001d000295	0.145035	0.03	Unchanged	198.862	205.918	193.874	213.095	220.326	228.545	199.551	220.655	0.145035	0.00644996	0.241803	88.59	103.75	87.08	100.35	101.19	113.9	0.47	0.48	0.03	0.615914	0.999989	NP_001130314.1 uncharacterized protein LOC100191408 [Zea mays]
Zm00001d000296	0	-4.87	Unchanged	0	0	0	0	0	0	0.001	0.001	0	1	1	0.01	0.88	0.01	0.01	0.01	0.01	29.33	1	-4.87	1	1	ONM21330.1 S-adenosyl-L-methionine-dependent methyltransferase superfamily protein [Zea mays]
Zm00001d000297	0	0	Unchanged	0	0	0	0	0	0	0.001	0.001	0	1	1	0.01	0.01	0.01	0.01	0.01	0.01	1	1	0	1	1	XP_008664404.1 uncharacterized protein LOC100383000 [Zea mays]
Zm00001d000298	-0.733354	-0.39	Unchanged	0	0.461	0.204	0.24	0	0.16	0.221667	0.133333	-0.733354	0.667175	0.986086	0.01	0.41	0.57	0.45	0.01	0.01	1.47	1.12	-0.39	0.84569	0.999989	ONM62896.1 BRASSINOSTEROID INSENSITIVE 1-associated receptor kinase 1 [Zea mays]
Zm00001d000299	-0.601173	3.9	Unchanged	0.038	0.098	0.043	0.034	0.084	0	0.0596667	0.0393333	-0.601173	0.692701	0.986086	0.01	0.01	0.01	0.01	0.01	0.3	0.17	2.54	3.9	0.255296	0.999989	ONM62899.1 Endosomal targeting BRO1-like domain-containing protein [Zea mays]
Zm00001d000300	0.124629	-0.07	Unchanged	641.518	627.798	728.145	725.603	716.767	735.316	665.82	725.895	0.124629	0.0188005	0.438502	126.23	162.24	122.68	117.25	136.39	190.46	0.21	0.2	-0.07	0.818652	0.999989	NP_001105478.2 eukaryotic translation initiation factor 5 [Zea mays]
Zm00001d000301	-0.862739	1.09	Opposite	1.586	1.124	2.7	0.886	1.064	1.025	1.80333	0.991667	-0.862739	0.0375702	0.582864	2.86	1.02	1.98	2.7	2.48	1.66	1.08	2.3	1.09	0.0468259	0.999989	XP_023157028.1 exocyst complex component EXO70A1 [Zea mays]
Zm00001d000302	-0.059633	0.01	Unchanged	46.022	48.631	50.117	46.69	47.792	44.426	48.2567	46.3027	-0.059633	0.903625	0.998185	55.5	52.96	53.44	48.13	55.02	53.94	1.12	1.13	0.01	0.646136	0.999989	ONM62906.1 putative protein phosphatase 2C 59 [Zea mays]
Zm00001d000303	0	-4.35	Unchanged	0	0	0	0	0	0	0.001	0.001	0	1	1	0.61	0.01	0.01	0.01	0.01	0.01	20.33	1	-4.35	1	1	XP_008679947.1 putative homeobox-leucine zipper protein HOX26 [Zea mays]
Zm00001d000304	2.70534	-7.59	Translation	0.067	0	0.046	0.033	0.366	0.338	0.0376667	0.245667	2.70534	0.121372	0.872648	0.22	0.65	0.01	0.01	0.01	0.01	7.7	0.04	-7.59	0.0166726	0.999989	ACG42792.1 hypothetical protein [Zea mays]
Zm00001d000305	0.126662	-0.43	Unchanged	42.108	44.587	48.618	49.013	50.906	47.811	45.1043	49.2433	0.126662	0.101623	0.827452	18.19	21.03	18.82	13.53	18.87	14.41	0.43	0.32	-0.43	0.0927799	0.999989	ONM62921.1 Disulfide oxidoreductase/ electron carrier/ oxidoreductase [Zea mays]
Zm00001d000306	0.175996	-0.76	Unchanged	17.685	13.066	12.881	18.433	14.765	16.095	14.544	16.431	0.175996	0.504849	0.986086	11.85	14.12	5.15	4.99	10.26	5.4	0.71	0.42	-0.76	0.242485	0.999989	ONM62926.1 Adagio protein 1 [Zea mays]
Zm00001d000307	-0.437165	0.87	Unchanged	1.649	1.433	3.291	1.177	1.65	1.88	2.12433	1.569	-0.437165	0.421936	0.986086	3.4	4.69	2.44	4.28	5.8	4.12	1.65	3.02	0.87	0.118757	0.999989	NP_001143030.1 uncharacterized protein LOC100275497 [Zea mays]
Zm00001d000308	-0.0774788	2.52	Unchanged	0.238	0	0.221	0.174	0.174	0.087	0.153	0.145	-0.0774788	0.979255	0.999255	0.01	0.26	0.28	1.96	0.01	0.99	1.18	6.78	2.52	0.152528	0.999989	XP_008644652.1 F-box/LRR-repeat protein At3g48880 [Zea mays]
Zm00001d000310	-0.175072	0.15	Unchanged	2.248	2.956	4.168	2.46	3.079	2.762	3.124	2.767	-0.175072	0.737366	0.986086	22.18	23.62	36.1	29.62	23.22	27.58	8.74	9.69	0.15	0.640663	0.999989	NP_001143058.1 uncharacterized protein LOC100275527 [Zea mays]
Zm00001d000311	-0.0591467	-0.22	Unchanged	4.935	7.452	5.911	4.511	6.911	6.141	6.09933	5.85433	-0.0591467	0.84899	0.989434	6.16	6.75	6.64	4.83	5.09	6.17	1.07	0.92	-0.22	0.610273	0.999989	NP_001352471.1 uncharacterized protein LOC100192668 [Zea mays]
Zm00001d000312	0.134847	-0.09	Unchanged	10.678	9.754	8.922	11.378	10.316	10.536	9.78467	10.7433	0.134847	0.371686	0.986086	10.79	16.41	12.53	15.8	12.24	12.99	1.35	1.27	-0.09	0.795802	0.999989	ONM62538.1 Ubiquitin carboxyl-terminal hydrolase 25 [Zea mays]
Zm00001d000313	0.108147	0.12	Unchanged	38.182	37.459	37.24	42.849	40.034	38.785	37.627	40.556	0.108147	0.186963	0.95579	11.57	15.49	12.68	14.44	13.21	18.06	0.35	0.38	0.12	0.549463	0.999989	ONM62540.1 Ubiquitin carboxyl-terminal hydrolase 25 [Zea mays]
Zm00001d000314	0.0850458	0.03	Unchanged	6.39	5.202	5.486	6.081	5.784	6.25	5.69267	6.03833	0.0850458	0.661397	0.986086	23.68	13.27	17.17	20.31	18.26	20.08	3.17	3.24	0.03	0.770275	0.999989	XP_008649848.1 F-box protein At5g46170 [Zea mays]
Zm00001d000315	0	0	Unchanged	0	0	0	0	0	0	0.001	0.001	0	1	1	0.01	0.01	0.01	0.01	0.01	0.01	1	1	0	1	1	ONM63290.1 hypothetical protein ZEAMMB73_Zm00001d000315 [Zea mays]
Zm00001d000316	0.197492	-0.42	Unchanged	19.432	14.325	16.167	19.837	20.041	17.37	16.6413	19.0827	0.197492	0.0939223	0.80826	17.61	18.41	15.21	13.16	15.4	15.65	1.03	0.77	-0.42	0.12337	0.999989	ONM62752.1 NADP-dependent malic enzyme, chloroplastic [Zea mays]
Zm00001d000317	-4.39232	1.06	Unchanged	0.063	0	0	0	0	0	0.021	0.001	-4.39232	1	1	0.01	0.01	0.01	0.01	0.01	0.01	0.48	1	1.06	1	1	NP_001145909.1 uncharacterized protein LOC100279428 precursor [Zea mays]
Zm00001d000318	0	0	Unchanged	0	0	0	0	0	0	0.001	0.001	0	1	1	0.01	0.01	0.01	0.01	0.01	0.01	1	1	0	1	1	ONM62576.1 Trigger factor-like protein TIG Chloroplastic [Zea mays]
Zm00001d000319	0	0	Unchanged	0	0	0	0	0	0	0.001	0.001	0	1	1	0.01	0.01	0.01	0.01	0.01	0.01	1	1	0	1	1	ONM63177.1 hypothetical protein ZEAMMB73_Zm00001d000319 [Zea mays]
Zm00001d000320	0.437758	-0.44	Unchanged	0.757	0.69	0.632	1.27	0.94	0.606	0.693	0.938667	0.437758	0.443367	0.986086	2.44	2.2	2.29	3.54	3.2	0.2	3.33	2.46	-0.44	0.611416	0.999989	XP_008653219.1 uncharacterized GPI-anchored protein At4g28100 [Zea mays]
Zm00001d000321	0	0	Unchanged	0	0	0	0	0	0	0.001	0.001	0	1	1	0.01	0.01	0.01	0.01	0.01	0.01	1	1	0	1	1	ONM63180.1 hypothetical protein ZEAMMB73_Zm00001d000321 [Zea mays]
Zm00001d000322	0	0	Unchanged	0	0	0	0	0	0	0.001	0.001	0	1	1	0.01	0.01	0.01	0.01	0.01	0.01	1	1	0	1	1	ONM63181.1 hypothetical protein ZEAMMB73_Zm00001d000322 [Zea mays]
Zm00001d000324	0	0	Unchanged	0	0	0	0	0	0	0.001	0.001	0	1	1	0.01	0.01	0.01	0.01	0.01	0.01	1	1	0	1	1	ONM63182.1 hypothetical protein ZEAMMB73_Zm00001d000324 [Zea mays]
Zm00001d000325	0	0	Unchanged	0	0	0	0	0	0	0.001	0.001	0	1	1	0.01	0.01	0.01	0.01	0.01	0.01	1	1	0	1	1	ONM63183.1 Tetratricopeptide repeat-like superfamily protein [Zea mays]
Zm00001d000326	0	0	Unchanged	0	0	0	0	0	0	0.001	0.001	0	1	1	0.01	0.01	0.01	0.01	0.01	0.01	1	1	0	1	1	ONM63184.1 hypothetical protein ZEAMMB73_Zm00001d000326 [Zea mays]
Zm00001d000327	0	0	Unchanged	0	0	0	0	0	0	0.001	0.001	0	1	1	0.01	0.01	0.01	0.01	0.01	0.01	1	1	0	1	1	ONM63187.1 Cysteine protease 1 [Zea mays]
Zm00001d000328	-0.0422133	-0.23	Unchanged	22.518	21.922	18.71	19.461	20.076	21.792	21.05	20.443	-0.0422133	0.785355	0.986086	6.47	6.17	4.49	4.33	5.02	4.84	0.27	0.23	-0.23	0.556815	0.999989	XP_008654328.1 protein SIEL isoform X1 [Zea mays]
Zm00001d000329	-0.128986	0.4	Unchanged	3.085	3.19	2.693	2.535	2.793	2.873	2.98933	2.73367	-0.128986	0.659473	0.986086	0.28	1.09	0.34	0.6	1.14	0.33	0.19	0.25	0.4	0.614241	0.999989	ONM63284.1 DNA mismatch repair protein MSH5 [Zea mays]
Zm00001d000330	0	0	Unchanged	0	0	0	0	0	0	0.001	0.001	0	1	1	0.01	0.01	0.01	0.01	0.01	0.01	1	1	0	1	1	ONM63117.1 Retrotransposon-like protein [Zea mays]
Zm00001d000331	0	0	Unchanged	0	0	0	0	0	0	0.001	0.001	0	1	1	0.01	0.01	0.01	0.01	0.01	0.01	1	1	0	1	1	ONM62943.1 hypothetical protein ZEAMMB73_Zm00001d000331 [Zea mays]
Zm00001d000332	0	0	Unchanged	0	0	0	0	0	0	0.001	0.001	0	1	1	0.01	0.01	0.01	0.01	0.01	0.01	1	1	0	1	1	ONM62944.1 Per1-like family protein [Zea mays]
Zm00001d000333	0	0	Unchanged	0	0	0	0	0	0	0.001	0.001	0	1	1	0.01	0.01	0.01	0.01	0.01	0.01	1	1	0	1	1	ONM62945.1 hypothetical protein ZEAMMB73_Zm00001d000333 [Zea mays]
Zm00001d000335	0	0	Unchanged	0	0	0	0	0	0	0.001	0.001	0	1	1	0.01	0.01	0.01	0.01	0.01	0.01	1	1	0	1	1	ONM62946.1 hypothetical protein ZEAMMB73_Zm00001d000335 [Zea mays]
Zm00001d000337	0	0	Unchanged	0	0	0	0	0	0	0.001	0.001	0	1	1	0.01	0.01	0.01	0.01	0.01	0.01	1	1	0	1	1	ONM62934.1 (+)-delta-cadinene synthase isozyme C2, partial [Zea mays]
Zm00001d000339	-0.280509	0.17	Unchanged	28.832	18.672	36.82	24.149	22.998	22.277	28.108	23.1413	-0.280509	0.200512	0.966871	350.83	295.06	556.06	453.33	375.51	285.98	14.25	16.06	0.17	0.474485	0.999989	NP_001146973.1 uncharacterized protein LOC100280582 [Zea mays]
Zm00001d000343	0	0	Unchanged	0	0	0	0	0	0	0.001	0.001	0	1	1	0.01	0.01	0.01	0.01	0.01	0.01	1	1	0	1	1	ONM63282.1 hypothetical protein ZEAMMB73_Zm00001d000343 [Zea mays]
Zm00001d000344	-4.66297	2.94	Unchanged	0.076	0	0	0	0	0	0.0253333	0.001	-4.66297	0.806923	0.986086	0.01	0.01	0.01	0.01	0.09	0.01	0.39	3	2.94	1	1	ONM62624.1 Purple acid phosphatase 3 [Zea mays]
Zm00001d000345	2.32459	0.35	Unchanged	0.104	0.329	0	0.685	0.8	0.684	0.144333	0.723	2.32459	0.0741627	0.749513	0.01	0.08	0.01	0.01	0.01	0.49	0.18	0.23	0.35	0.865169	0.999989	ONM62626.1 hypothetical protein ZEAMMB73_Zm00001d000345 [Zea mays]
Zm00001d000346	0.0821341	-0.04	Unchanged	187.522	190.503	156.33	188.58	191.085	185.994	178.118	188.553	0.0821341	0.18922	0.95579	64.22	67.07	58.13	55.42	62.67	73.73	0.35	0.34	-0.04	0.96423	0.999989	XP_008679237.1 uncharacterized protein LOC103654189 [Zea mays]
Zm00001d000347	0	0	Unchanged	0	0	0	0	0	0	0.001	0.001	0	1	1	0.01	0.01	0.01	0.01	0.01	0.01	1	1	0	1	1	ONM62805.1 hypothetical protein ZEAMMB73_Zm00001d000347 [Zea mays]
Zm00001d000349	-0.132462	-0.43	Unchanged	1.442	1.677	1.794	1.412	1.081	1.989	1.63767	1.494	-0.132462	0.835606	0.987672	2.31	4.36	3.65	1.8	2.57	2.6	2.1	1.56	-0.43	0.553038	0.999989	ONM62458.1 Preprotein translocase subunit SCY1 chloroplastic [Zea mays]
Zm00001d000350	-0.126866	0.18	Unchanged	2.526	2.718	2.715	1.382	3.461	2.446	2.653	2.42967	-0.126866	0.772829	0.986086	2.26	4.08	3.96	3.73	2.7	4.19	1.29	1.46	0.18	0.654442	0.999989	ONM62459.1 Preprotein translocase subunit SCY1 chloroplastic [Zea mays]
Zm00001d000351	6.22882	-2.94	Unchanged	0	0	0	0	0.176	0.049	0.001	0.075	6.22882	0.820418	0.986086	0.01	0.01	0.01	0.01	0.01	0.01	1	0.13	-2.94	1	1	ONM62460.1 hypothetical protein ZEAMMB73_Zm00001d000351 [Zea mays]
Zm00001d000352	0	0	Unchanged	0	0	0	0	0	0	0.001	0.001	0	1	1	0.01	0.01	0.01	0.01	0.01	0.01	1	1	0	1	1	ONM62461.1 hypothetical protein ZEAMMB73_Zm00001d000352 [Zea mays]
Zm00001d000355	0	0	Unchanged	0	0	0	0	0	0	0.001	0.001	0	1	1	0.01	0.01	0.01	0.01	0.01	0.01	1	1	0	1	1	ONM63275.1 Pectin lyase-like superfamily protein [Zea mays]
Zm00001d000357	-0.27588	0.34	Unchanged	22.389	23.451	28.143	19.437	21.843	19.826	24.661	20.3687	-0.27588	0.0507032	0.650466	17.53	16.97	17.89	14.71	21.32	18.88	0.71	0.9	0.34	0.208856	0.999989	ONM62473.1 Fatty-acid-binding protein 2 [Zea mays]
Zm00001d000358	-0.203886	-0.07	Unchanged	1.579	1.714	1.29	1.235	1.539	1.205	1.52767	1.32633	-0.203886	0.533595	0.986086	1.88	4.64	5.92	3.05	2.99	4.23	2.71	2.58	-0.07	0.995644	0.999989	NP_001354183.1 uncharacterized protein LOC100384553 [Zea mays]
Zm00001d000360	-0.72681	0.88	Transcription	2.734	2.636	2.746	1.455	2.122	1.327	2.70533	1.63467	-0.72681	0.0259952	0.502711	4.48	1.2	4.71	4.85	3.83	2.83	1.28	2.35	0.88	0.0729356	0.999989	NP_001170441.1 uncharacterized protein LOC100384433 [Zea mays]
Zm00001d000361	-0.0183287	0.07	Unchanged	15.785	16.78	17.894	17.139	16.059	16.624	16.8197	16.6073	-0.0183287	0.985607	0.999255	10.78	14	14.79	13.33	11.1	16.44	0.78	0.82	0.07	0.577249	0.999989	NP_001169723.1 uncharacterized protein LOC100383604 [Zea mays]
Zm00001d000362	0	0	Unchanged	0	0	0	0	0	0	0.001	0.001	0	1	1	0.01	0.01	0.01	0.01	0.01	0.01	1	1	0	1	1	ONM62932.1 DNA-directed RNA polymerase V subunit 1 [Zea mays]
Zm00001d000363	1.95786	-1.85	Unchanged	0	0	0.165	0	0.387	0.254	0.055	0.213667	1.95786	0.36812	0.986086	0.01	0.01	0.01	0.01	0.01	0.01	0.18	0.05	-1.85	1	1	ONM63188.1 hypothetical protein ZEAMMB73_Zm00001d000363 [Zea mays]
Zm00001d000364	-0.105979	-0.36	Unchanged	36.139	34.215	46.298	38.328	35.671	34.391	38.884	36.13	-0.105979	0.477657	0.986086	17.71	25	15.79	15.89	18.09	8.11	0.5	0.39	-0.36	0.27043	0.999989	NP_001288382.1 actin-related protein 2/3 complex subunit 3-like [Zea mays]
Zm00001d000365	-4.77259	1.43	Unchanged	0	0	0.082	0	0	0	0.0273333	0.001	-4.77259	0.806923	0.986086	0.01	0.01	0.01	0.01	0.01	0.01	0.37	1	1.43	1	1	PWZ23286.1 Mitochondrial phosphate carrier protein 3, mitochondrial [Zea mays]
Zm00001d000366	-1.44291	1.85	Unchanged	0.219	0.672	0.607	0.352	0.199	0	0.499333	0.183667	-1.44291	0.167303	0.94309	0.93	0.01	4.43	0.01	0.01	7.13	3.58	12.94	1.85	0.177177	0.999989	NP_001288382.1 actin-related protein 2/3 complex subunit 3-like [Zea mays]
Zm00001d000367	0	0	Unchanged	0	0	0	0	0	0	0.001	0.001	0	1	1	0.01	0.01	0.01	0.01	0.01	0.01	1	1	0	1	1	ONM62359.1 S-adenosyl-L-methionine-dependent methyltransferases superfamily protein [Zea mays]
Zm00001d000368	0	0	Unchanged	0	0	0	0	0	0	0.001	0.001	0	1	1	0.01	0.01	0.01	0.01	0.01	0.01	1	1	0	1	1	ONM62362.1 hypothetical protein ZEAMMB73_Zm00001d000368 [Zea mays]
Zm00001d000370	-0.0391977	-0.37	Unchanged	29.286	31.218	27.729	29.049	28.023	28.796	29.411	28.6227	-0.0391977	0.747006	0.986086	16.19	18.7	15.15	12.22	11.8	13.96	0.57	0.44	-0.37	0.445275	0.999989	ONM62998.1 hypothetical protein ZEAMMB73_Zm00001d000370 [Zea mays]
Zm00001d000371	0	0	Unchanged	0	0	0	0	0	0	0.001	0.001	0	1	1	0.01	0.01	0.01	0.01	0.01	0.01	1	1	0	1	1	ONM63001.1 Adenylate kinase 1 chloroplastic [Zea mays]
Zm00001d000373	5.98489	-2.64	Unchanged	0	0	0	0	0.19	0	0.001	0.0633333	5.98489	0.654866	0.986086	0.01	0.01	0.01	0.01	0.01	0.01	1	0.16	-2.64	1	1	XP_008668713.2 probable adenylate kinase 6, chloroplastic [Zea mays]
Zm00001d000377	-0.365906	-1.83	Unchanged	0.165	0.115	0.153	0.06	0.276	0	0.144333	0.112	-0.365906	0.869523	0.992631	0.01	0.01	0.14	0.01	0.01	0.01	0.32	0.09	-1.83	0.797936	0.999989	XP_008668708.1 probable adenylate kinase 6, chloroplastic [Zea mays]
Zm00001d000379	-0.074087	0.07	Unchanged	19.798	20.195	23.255	20.765	19.567	19.75	21.0827	20.0273	-0.074087	0.723305	0.986086	61.58	61.94	71.73	64.03	70.71	59.9	3.09	3.24	0.07	0.569638	0.999989	ONM62368.1 ADP-ribosylation factor-like A1A [Zea mays]
Zm00001d000380	-0.72176	1.07	Unchanged	1.823	1.299	2.289	1.351	1.095	0.835	1.80367	1.09367	-0.72176	0.151869	0.919921	7.14	1.9	10.95	11.57	5.98	7.81	3.69	7.73	1.07	0.0573871	0.999989	NP_001182953.1 uncharacterized protein LOC100501255 [Zea mays]
Zm00001d000381	-1.00294	0.35	Transcription	4.099	1.812	5.881	1.686	2.088	2.11	3.93067	1.96133	-1.00294	0.00238584	0.136522	3.92	1.56	5.55	1.67	2.79	2.62	0.94	1.2	0.35	0.443562	0.999989	NP_001131869.2 uncharacterized protein LOC100193248 [Zea mays]
Zm00001d000382	0.0827684	0.32	Unchanged	0.746	0.669	1.464	0.984	1.322	0.743	0.959667	1.01633	0.0827684	0.764887	0.986086	0.53	0.34	0.06	0.2	0.67	0.34	0.32	0.4	0.32	0.699062	0.999989	ONM62640.1 hypothetical protein ZEAMMB73_Zm00001d000382 [Zea mays]
Zm00001d000383	0	1.06	Unchanged	0	0	0	0	0	0	0.001	0.001	0	1	1	0.13	0.01	0.01	0.27	0.01	0.01	4.33	9	1.06	1	1	ONM62641.1 hypothetical protein ZEAMMB73_Zm00001d000383 [Zea mays]
Zm00001d000384	0	0	Unchanged	0	0	0	0	0	0	0.001	0.001	0	1	1	0.01	0.01	0.01	0.01	0.01	0.01	1	1	0	1	1	ONM62645.1 Tetratricopeptide repeat-like superfamily protein [Zea mays]
Zm00001d000385	0	0	Unchanged	0	0	0	0	0	0	0.001	0.001	0	1	1	0.01	0.01	0.01	0.01	0.01	0.01	1	1	0	1	1	ONM62646.1 hypothetical protein ZEAMMB73_Zm00001d000385 [Zea mays]
Zm00001d000387	-5.83289	3.74	Unchanged	0	0	0.171	0	0	0	0.057	0.001	-5.83289	0.59038	0.986086	0.01	0.01	0.32	0.01	0.75	0.01	1.87	25	3.74	0.393853	0.999989	XP_008664937.1 BTB/POZ and MATH domain-containing protein 1 [Zea mays]
Zm00001d000388	0	0	Unchanged	0	0	0	0	0	0	0.001	0.001	0	1	1	0.01	0.01	0.01	0.01	0.01	0.01	1	1	0	1	1	ONM62738.1 hypothetical protein ZEAMMB73_Zm00001d000388 [Zea mays]
Zm00001d000389	0	0	Unchanged	0	0	0	0	0	0	0.001	0.001	0	1	1	0.01	0.01	0.01	0.01	0.01	0.01	1	1	0	1	1	ONM63279.1 class III aminotransferase [Zea mays]
Zm00001d000390	-0.72212	0.42	Unchanged	0.804	1.127	1.614	0.879	0.685	0.585	1.18167	0.716333	-0.72212	0.337697	0.986086	10.37	10.1	16.47	9.01	9.48	11.45	10.42	13.93	0.42	0.465396	0.999989	XP_020401781.1 RING-H2 finger protein ATL80 [Zea mays]
Zm00001d000391	0.0325264	-0.21	Unchanged	20.167	19.923	18.853	19.001	21.666	19.62	19.6477	20.0957	0.0325264	0.676154	0.986086	18.1	13.84	16.69	15.85	14.44	13.02	0.83	0.72	-0.21	0.525012	0.999989	NP_001358570.1 uncharacterized protein LOC100217306 [Zea mays]
Zm00001d000392	0	0	Unchanged	0	0	0	0	0	0	0.001	0.001	0	1	1	0.01	0.01	0.01	0.01	0.01	0.01	1	1	0	1	1	NP_001105620.2 female gametophyte-specific protein ES4 precursor [Zea mays]
Zm00001d000394	0	0	Unchanged	0	0	0	0	0	0	0.001	0.001	0	1	1	0.01	0.01	0.01	0.01	0.01	0.01	1	1	0	1	1	ONM62468.1 hypothetical protein ZEAMMB73_Zm00001d000394 [Zea mays]
Zm00001d000395	0	0	Unchanged	0	0	0	0	0	0	0.001	0.001	0	1	1	0.01	0.01	0.01	0.01	0.01	0.01	1	1	0	1	1	ONM63099.1 Inner membrane protein oxaA [Zea mays]
Zm00001d000396	0.300606	-0.18	Unchanged	5.676	7.913	5.81	7.336	7.529	9.028	6.46633	7.96433	0.300606	0.215911	0.982373	8.05	9.47	5.37	7.29	9.79	7.66	1.18	1.04	-0.18	0.914229	0.999989	ONM63100.1 Protein kinase superfamily protein [Zea mays]
Zm00001d000397	0	0	Unchanged	0	0	0	0	0	0	0.001	0.001	0	1	1	0.01	0.01	0.01	0.01	0.01	0.01	1	1	0	1	1	ONM62388.1 hypothetical protein ZEAMMB73_Zm00001d000397 [Zea mays]
Zm00001d000398	0	0	Unchanged	0	0	0	0	0	0	0.001	0.001	0	1	1	0.01	0.01	0.01	0.01	0.01	0.01	1	1	0	1	1	ONM62389.1 Putative cyclin-A3-1 [Zea mays]
Zm00001d000399	0.0210987	0.09	Unchanged	15.342	19.476	15.956	17.533	17.898	16.091	16.9247	17.174	0.0210987	0.409919	0.986086	12.15	12.94	6.27	9.46	8.78	15.56	0.62	0.66	0.09	0.830877	0.999989	ONM62310.1 chloroplast protein synthesis2 [Zea mays]
Zm00001d000400	1.13327	-1.13	Unchanged	0.062	0	0	0	0	0.136	0.0206667	0.0453333	1.13327	0.799934	0.986086	0.01	0.01	0.01	0.01	0.01	0.01	0.48	0.22	-1.13	1	1	XP_008647617.2 uncharacterized protein LOC100274843 [Zea mays]
Zm00001d000401	-0.130958	0.02	Unchanged	14.585	13.996	13.309	13.837	13.038	11.38	13.9633	12.7517	-0.130958	0.328257	0.986086	9.18	13.52	7.44	11.7	8.45	7.86	0.72	0.73	0.02	0.781991	0.999989	ONM63285.1 FAD-dependent oxidoreductase family protein [Zea mays]
Zm00001d000402	-0.368887	0.19	Unchanged	8.402	7.695	9.242	7.502	6.642	5.478	8.44633	6.54067	-0.368887	0.0645528	0.709641	3.62	2.7	2.67	3.96	2.62	1.33	0.35	0.4	0.19	0.657043	0.999989	ONM62386.1 myosin heavy chain-related [Zea mays]
Zm00001d000403	-0.0428932	0.15	Unchanged	138.903	141.711	142.003	139.645	129.102	141.49	140.872	136.746	-0.0428932	0.704941	0.986086	148.41	164.97	181.17	182.35	180.36	170.81	1.17	1.3	0.15	0.225683	0.999989	ONM62387.1 Protein binding protein [Zea mays]
Zm00001d000406	0	0	Unchanged	0	0	0	0	0	0	0.001	0.001	0	1	1	0.01	0.01	0.01	0.01	0.01	0.01	1	1	0	1	1	XP_008655895.1 endochitinase A-like [Zea mays]
Zm00001d000407	-0.825454	-0.58	Unchanged	0.118	0.207	0.437	0.258	0.086	0.086	0.254	0.143333	-0.825454	0.470044	0.986086	0.28	0.01	0.62	0.01	0.34	0.01	1.18	0.79	-0.58	0.771233	0.999989	ONM62621.1 CBL-interacting serine/threonine-protein kinase 24 [Zea mays]
Zm00001d000408	-0.468228	0.15	Unchanged	16.543	12.838	17.547	11.036	11.808	11.078	15.6427	11.3073	-0.468228	0.00351135	0.171219	126.08	119.74	135.92	111.66	104.75	89.72	8.13	9.02	0.15	0.482794	0.999989	NP_001338726.1 uncharacterized protein LOC100279655 [Zea mays]
Zm00001d000409	0	0	Unchanged	0	0	0	0	0	0	0.001	0.001	0	1	1	0.01	0.01	0.01	0.01	0.01	0.01	1	1	0	1	1	ONM62652.1 Photosystem II reaction center PSB28 protein chloroplastic [Zea mays]
Zm00001d000410	0	0	Unchanged	0	0	0	0	0	0	0.001	0.001	0	1	1	0.01	0.01	0.01	0.01	0.01	0.01	1	1	0	1	1	ONM62653.1 RING-H2 finger protein ATL3C [Zea mays]
Zm00001d000411	0	0	Unchanged	0	0	0	0	0	0	0.001	0.001	0	1	1	0.01	0.01	0.01	0.01	0.01	0.01	1	1	0	1	1	XP_008674571.3 uncharacterized protein LOC103650782 [Zea mays]
Zm00001d000412	0	0	Unchanged	0	0	0	0	0	0	0.001	0.001	0	1	1	0.01	0.01	0.01	0.01	0.01	0.01	1	1	0	1	1	ONM62323.1 hAT transposon superfamily protein [Zea mays]
Zm00001d000413	0	0	Unchanged	0	0	0	0	0	0	0.001	0.001	0	1	1	0.01	0.01	0.01	0.01	0.01	0.01	1	1	0	1	1	ONM62324.1 UDP-glycosyltransferase 90A1 [Zea mays]
Zm00001d000414	0	0	Unchanged	0	0	0	0	0	0	0.001	0.001	0	1	1	0.01	0.01	0.01	0.01	0.01	0.01	1	1	0	1	1	ONM63087.1 Disease resistance protein RPM1 [Zea mays]
Zm00001d000417	2.38421	-2.47	Unchanged	0	0.068	0	0.071	0.213	0.071	0.0226667	0.118333	2.38421	0.349133	0.986086	414.98	404.33	431.42	333.17	396.29	451.32	18393.1	3326.14	-2.47	0.266218	0.999989	NP_043004.1 photosystem II protein D1 [Zea mays]
Zm00001d000418	-1.65743	-1.47	Unchanged	0	0	0.347	0.055	0.055	0	0.115667	0.0366667	-1.65743	0.480566	0.986086	0.01	0.01	0.26	0.01	0.01	0.01	0.75	0.27	-1.47	0.804792	0.999989	ONM62940.1 endosperm specific protein1 [Zea mays]
Zm00001d000419	-0.563444	1.13	Unchanged	0.971	1.167	2.121	0.531	1.064	1.287	1.41967	0.960667	-0.563444	0.380988	0.986086	1.67	3.75	2.48	4.14	2.29	5.23	1.85	4.05	1.13	0.0860557	0.999989	ONM62989.1 HAD-superfamily hydrolase subfamily IG 5'-nucleotidase [Zea mays]
Zm00001d000422	0	0	Unchanged	0	0	0	0	0	0	0.001	0.001	0	1	1	0.01	0.01	0.01	0.01	0.01	0.01	1	1	0	1	1	ONM63289.1 hypothetical protein ZEAMMB73_Zm00001d000422 [Zea mays]
Zm00001d000424	0.0731443	-0.28	Unchanged	0.794	1.114	0.957	1.623	0.87	0.521	0.955	1.00467	0.0731443	0.87792	0.994226	4.45	4.11	2.41	2.02	4.38	3.09	3.83	3.15	-0.28	0.731821	0.999989	NP_001131754.2 uncharacterized protein LOC100193121 precursor [Zea mays]
Zm00001d000425	0	0	Unchanged	0	0	0	0	0	0	0.001	0.001	0	1	1	0.01	0.01	0.01	0.01	0.01	0.01	1	1	0	1	1	ONM63280.1 Embryogenesis transmembrane protein-like [Zea mays]
Zm00001d000428	0.0111192	0.21	Unchanged	9.719	9.311	8.5	8.748	8.964	10.031	9.17667	9.24767	0.0111192	0.923842	0.999255	10.5	7.81	7.91	8.25	10.94	11.25	0.95	1.1	0.21	0.303912	0.999989	NP_001169745.1 uncharacterized protein LOC100383626 precursor [Zea mays]
Zm00001d000429	0.195058	0.42	Unchanged	0.656	0	0.912	0	1.437	0.358	0.522667	0.598333	0.195058	0.901631	0.997927	4.1	3.97	0.01	5.74	2.57	4.08	5.15	6.9	0.42	0.707951	0.999989	NP_001351489.1 uncharacterized protein LOC100279138 [Zea mays]
Zm00001d000430	-0.279225	0.31	Unchanged	9.378	9.584	10.214	8.583	8.027	7.432	9.72533	8.014	-0.279225	0.115089	0.86392	18.32	14.03	17.12	15.9	17.15	17.77	1.7	2.11	0.31	0.124547	0.999989	NP_001149635.1 MRS2-10 [Zea mays]
Zm00001d000431	0	0	Unchanged	0	0	0	0	0	0	0.001	0.001	0	1	1	0.01	0.01	0.01	0.01	0.01	0.01	1	1	0	1	1	ONM62303.1 DEAD-box ATP-dependent RNA helicase 51, partial [Zea mays]
Zm00001d000432	0.0909884	0	Unchanged	51.679	51.023	58.236	54.142	57.344	59.929	53.646	57.1383	0.0909884	0.152405	0.920885	24.59	25.79	22.63	23.17	21.63	31.68	0.45	0.45	0	0.765245	0.999989	ACN26772.1 unknown [Zea mays]
Zm00001d000433	0	0	Unchanged	0	0	0	0	0	0	0.001	0.001	0	1	1	0.01	0.01	0.01	0.01	0.01	0.01	1	1	0	1	1	ONM62308.1 hypothetical protein ZEAMMB73_Zm00001d000433 [Zea mays]
Zm00001d000434	0.044132	0.67	Translation	7.676	4.5	7.172	6.607	7.448	5.894	6.44933	6.64967	0.044132	0.766102	0.986086	10.43	8.82	9.89	18.98	14.19	14.85	1.51	2.41	0.67	0.00904736	0.999989	NP_001146825.1 uncharacterized protein LOC100280431 [Zea mays]
Zm00001d000435	-0.291723	-0.05	Unchanged	23.635	26.217	26.079	20.22	19.452	22.358	25.3103	20.6767	-0.291723	0.00396584	0.182419	14.28	15.85	19.25	13.08	14.71	11.23	0.65	0.63	-0.05	0.99961	0.999989	NP_001336895.1 uncharacterized protein LOC103633197 [Zea mays]
Zm00001d000436	0.0503033	-0.23	Unchanged	10.585	8.672	9.264	9.379	10.567	9.587	9.507	9.84433	0.0503033	0.613245	0.986086	7.29	8.96	9.09	7.14	6.48	8.86	0.89	0.76	-0.23	0.511795	0.999989	XP_023157049.1 uncharacterized protein LOC100278116 isoform X1 [Zea mays]
Zm00001d000437	0	0	Unchanged	0	0	0	0	0	0	0.001	0.001	0	1	1	0.01	0.01	0.01	0.01	0.01	0.01	1	1	0	1	1	ONM63226.1 Ankyrin repeat family protein [Zea mays]
Zm00001d000438	0.113798	-0.05	Unchanged	10.631	10.115	11.323	12.005	11.846	10.85	10.6897	11.567	0.113798	0.34831	0.986086	30.56	34.72	33.62	38.9	33.61	30.71	3.08	2.97	-0.05	0.978928	0.999989	NP_001140848.1 uncharacterized protein LOC100272924 [Zea mays]
Zm00001d000439	-0.177972	0.25	Unchanged	21.372	25.323	25.874	22.29	21.212	20.645	24.1897	21.3823	-0.177972	0.186571	0.95579	33.44	37.05	26.44	31.21	32.58	38.36	1.34	1.59	0.25	0.161601	0.999989	NP_001354110.1 uncharacterized protein LOC100283797 [Zea mays]
Zm00001d000442	0	0	Unchanged	0	0	0	0	0	0	0.001	0.001	0	1	1	0.01	0.01	0.01	0.01	0.01	0.01	1	1	0	1	1	ONM62745.1 hypothetical protein ZEAMMB73_Zm00001d000442 [Zea mays]
Zm00001d000443	0.300991	0.36	Unchanged	13.957	15.442	15.577	21.023	16.57	17.817	14.992	18.47	0.300991	0.00695196	0.249427	1.38	1.52	0.31	1.6	1.48	2.1	0.07	0.09	0.36	0.404991	0.999989	XP_008668969.1 WEB family protein At5g16730, chloroplastic [Zea mays]
Zm00001d000444	5.45943	-2.12	Unchanged	0	0	0	0	0.132	0	0.001	0.044	5.45943	0.654866	0.986086	0.01	0.01	0.01	0.01	0.01	0.01	1	0.23	-2.12	1	1	ONM62751.1 hypothetical protein ZEAMMB73_Zm00001d000444 [Zea mays]
Zm00001d000445	0	0	Unchanged	0	0	0	0	0	0	0.001	0.001	0	1	1	0.01	0.01	0.01	0.01	0.01	0.01	1	1	0	1	1	ONM62928.1 putative indole-3-pyruvate monooxygenase YUCCA11 [Zea mays]
Zm00001d000447	-0.119996	0.49	Unchanged	0.506	0.38	1.006	0.871	0.396	0.474	0.630667	0.580333	-0.119996	0.928013	0.999255	3.81	3.21	1.14	3.58	1.95	5	4.31	6.05	0.49	0.499197	0.999989	NP_001144795.2 uncharacterized protein LOC100277867 [Zea mays]
Zm00001d000448	0	0	Unchanged	0	0	0	0	0	0	0.001	0.001	0	1	1	0.01	0.01	0.01	0.01	0.01	0.01	1	1	0	1	1	AQK52715.1 hypothetical protein ZEAMMB73_Zm00001d050573 [Zea mays]
Zm00001d000449	0	0	Unchanged	0	0	0	0	0	0	0.001	0.001	0	1	1	0.01	0.01	0.01	0.01	0.01	0.01	1	1	0	1	1	AQK52716.1 C2H2 and C2HC zinc fingers superfamily protein [Zea mays]
Zm00001d000452	3.16993	0.15	Unchanged	0	0	0	0	0.027	0	0.001	0.009	3.16993	0.820418	0.986086	0.01	0.01	0.01	0.01	0.01	0.01	1	1.11	0.15	1	1	ONM63254.1 hypothetical protein ZEAMMB73_Zm00001d000452 [Zea mays]
Zm00001d000455	0	0	Unchanged	0	0	0	0	0	0	0.001	0.001	0	1	1	0.01	0.01	0.01	0.01	0.01	0.01	1	1	0	1	1	ONM62997.1 hypothetical protein ZEAMMB73_Zm00001d000455 [Zea mays]
Zm00001d000458	0	-3.7	Unchanged	0	0	0	0	0	0	0.001	0.001	0	1	1	0.01	0.39	0.01	0.01	0.01	0.01	13	1	-3.7	1	1	XP_008652454.1 transcription repressor OFP7 [Zea mays]
Zm00001d000460	0.244914	0.05	Unchanged	0.895	0.874	1.409	1.272	1.777	0.717	1.05933	1.25533	0.244914	0.581891	0.986086	3.06	2.72	2.05	4.38	2.54	2.69	2.46	2.55	0.05	0.779741	0.999989	XP_008646340.2 protein trichome birefringence [Zea mays]
Zm00001d001763	0.376187	0.01	Unchanged	1.302	1.027	1.924	2.939	1.159	1.422	1.41767	1.84	0.376187	0.464607	0.986086	7.56	9.27	7.54	12.49	11.25	8.03	5.73	5.76	0.01	0.936073	0.999989	ONM11916.1 putative methyltransferase [Zea mays]
Zm00001d001765	-0.0642196	0.11	Unchanged	209.474	192.791	203.053	187.639	188.42	202.905	201.773	192.988	-0.0642196	0.459091	0.986086	155.02	147.59	140.14	132	162.41	162.34	0.73	0.79	0.11	0.349944	0.999989	ONM11917.1 Exocyst complex component EXO70A1 [Zea mays]
Zm00001d001766	-0.208069	0.08	Unchanged	265.668	232.261	291.083	247.363	257.034	178.647	263.004	227.681	-0.208069	0.0715413	0.738803	2147.63	1913.18	2946.89	2548.15	2222.8	1632.16	8.88	9.37	0.08	0.56816	0.999989	NP_001142064.1 uncharacterized protein LOC100274220 [Zea mays]
Zm00001d001767	0.335412	-0.75	Unchanged	4.28	2.805	2.329	3.597	5.165	3.116	3.138	3.95933	0.335412	0.324703	0.986086	6.59	6.42	2.71	5.94	2	3.76	1.67	0.99	-0.75	0.203772	0.999989	NP_001131785.1 uncharacterized protein LOC100193156 [Zea mays]
Zm00001d001769	0	0	Unchanged	0	0	0	0	0	0	0.001	0.001	0	1	1	0.01	0.01	0.01	0.01	0.01	0.01	1	1	0	1	1	ONM11920.1 E3 ubiquitin-protein ligase PUB23 [Zea mays]
Zm00001d001770	-0.343359	0.52	Unchanged	0.332	0.414	0	0.237	0.233	0.118	0.248667	0.196	-0.343359	0.797038	0.986086	0.38	1.39	0.58	0.09	1.13	1.44	3.15	4.52	0.52	0.616505	0.999989	ONM11921.1 40S ribosomal protein S4-3 [Zea mays]
Zm00001d001771	-0.180301	0.91	Translation	2.192	1.766	1.362	1.582	1.687	1.426	1.77333	1.565	-0.180301	0.657899	0.986086	2.88	2.34	6.32	6.39	6.49	6.27	2.17	4.08	0.91	0.0377115	0.999989	NP_001147022.2 aspartic proteinase nepenthesin-2 precursor [Zea mays]
Zm00001d001772	6.9386	-4.58	Unchanged	0	0	0	0.368	0	0	0.001	0.122667	6.9386	0.510828	0.986086	0.01	0.01	1.27	0.01	0.39	0.26	42.33	1.77	-4.58	0.442234	0.999989	NP_001147044.2 harpin inducing protein [Zea mays]
Zm00001d001773	-0.419283	0.32	Unchanged	6.257	7.227	8.181	5.836	5.096	5.269	7.22167	5.40033	-0.419283	0.0314501	0.54363	15.91	15.27	17.79	14.32	14.23	17.2	2.26	2.82	0.32	0.131836	0.999989	XP_020403547.1 uncharacterized LOC100501345 isoform X1 [Zea mays]
Zm00001d001774	-0.388884	0.39	Unchanged	12.783	9.477	13.6	9.27	10.464	7.653	11.9533	9.129	-0.388884	0.0948714	0.810605	71.55	63.41	97.2	86.69	78.91	66.6	6.47	8.48	0.39	0.0822873	0.999989	PWZ41394.1 putative CCR4-associated factor 1 11 [Zea mays]
Zm00001d001775	0	0	Unchanged	0	0	0	0	0	0	0.001	0.001	0	1	1	0.01	0.01	0.01	0.01	0.01	0.01	1	1	0	1	1	AQK92329.1 Nuclear transcription factor Y subunit B-8, partial [Zea mays]
Zm00001d001776	0	0	Unchanged	0	0	0	0	0	0	0.001	0.001	0	1	1	0.01	0.01	0.01	0.01	0.01	0.01	1	1	0	1	1	ONM11928.1 hypothetical protein ZEAMMB73_Zm00001d001776 [Zea mays]
Zm00001d001777	0	-0.85	Unchanged	0	0	0	0	0	0	0.001	0.001	0	1	1	0.01	0.01	1.89	1.05	0.01	0.01	63	35	-0.85	1	1	ONM11929.1 late embryogenesis abundant protein [Zea mays]
Zm00001d001779	-0.293473	0.2	Unchanged	0.666	0.7	0.617	0.405	0.648	0.565	0.661	0.539333	-0.293473	0.725564	0.986086	1.85	0.9	0.71	1.6	0.32	1.32	1.74	2	0.2	0.803694	0.999989	NP_001151404.1 casparian strip membrane protein 2 [Zea mays]
Zm00001d001780	-0.0225719	0.07	Unchanged	93.645	94.982	85.918	86.045	91.21	93.028	91.515	90.0943	-0.0225719	0.823462	0.986086	75.04	73.29	64.44	62.4	64.91	92.62	0.77	0.81	0.07	0.456155	0.999989	ONM11931.1 CASP-like protein 1 [Zea mays]
Zm00001d001781	-0.0549752	0.06	Unchanged	13.56	15.644	12.68	13.404	15.265	11.649	13.9613	13.4393	-0.0549752	0.762119	0.986086	25.73	30.46	31.88	36.46	27.75	24.21	2.1	2.19	0.06	0.604582	0.999989	NP_001168437.2 uncharacterized protein LOC100382208 [Zea mays]
Zm00001d001784	-0.196219	0.07	Unchanged	20.445	17.729	23.266	18.177	18.737	16.713	20.48	17.8757	-0.196219	0.16877	0.944142	30.19	30.57	32.57	30.98	31.77	22.89	1.52	1.6	0.07	0.586616	0.999989	ONM11943.1 AT-hook motif nuclear-localized protein 5 [Zea mays]
Zm00001d001785	-0.0071791	0.06	Unchanged	49.045	48.111	46.685	46.981	45.404	50.742	47.947	47.709	-0.0071791	0.891777	0.996881	33.42	38.5	33.21	32.43	35.86	39.94	0.73	0.76	0.06	0.580162	0.999989	NP_001168012.1 uncharacterized protein LOC100381735 [Zea mays]
Zm00001d001786	0.318556	-0.02	Unchanged	3.456	4.184	3.668	5.212	4.82	4.07	3.76933	4.70067	0.318556	0.186435	0.95579	3.31	4.03	2.82	4.84	3.81	3.86	0.9	0.89	-0.02	0.618174	0.999989	ONM11946.1 putative LRR receptor-like serine/threonine-protein kinase [Zea mays]
Zm00001d001787	0.0902743	-0.3	Unchanged	31.755	29.456	35.378	35.476	37.19	30.16	32.1963	34.2753	0.0902743	0.542057	0.986086	31.7	26.25	29.14	27.83	18.89	27.99	0.9	0.73	-0.3	0.390787	0.999989	NP_001141685.1 uncharacterized protein LOC100273812 [Zea mays]
Zm00001d001788	0.144132	-0.14	Unchanged	31.437	34.905	29.408	34.92	36.632	34.258	31.9167	35.27	0.144132	0.0503754	0.649316	37.94	32.4	33.06	35.04	35.06	34.02	1.08	0.98	-0.14	0.704409	0.999989	ONM11961.1 K(+) efflux antiporter 2 chloroplastic [Zea mays]
Zm00001d001789	0.322253	-0.51	Unchanged	4.861	2.546	4.124	4.946	5.751	3.72	3.84367	4.80567	0.322253	0.395622	0.986086	4.27	2.31	0.3	1.31	0.9	3.9	0.6	0.42	-0.51	0.665751	0.999989	NP_001140792.1 uncharacterized protein LOC100272867 [Zea mays]
Zm00001d001790	-0.0362991	0.13	Unchanged	27.749	28.194	24.309	26.96	26.015	25.283	26.7507	26.086	-0.0362991	0.858473	0.990067	31.07	33.95	34.41	39.95	36.73	29.82	1.24	1.36	0.13	0.329495	0.999989	ONM12000.1 Cysteine protease ATG4a [Zea mays]
Zm00001d001791	-0.711112	0.64	Unchanged	0.634	0.311	1.175	0.74	0.37	0.185	0.706667	0.431667	-0.711112	0.351357	0.986086	1.62	0.55	2.03	3.53	0.01	0.46	1.98	3.08	0.64	0.584438	0.999989	ONM12001.1 Glucan endo-1,3-beta-glucosidase [Zea mays]
Zm00001d001792	0	0	Unchanged	0	0	0	0	0	0	0.001	0.001	0	1	1	0.01	0.01	0.01	0.01	0.01	0.01	1	1	0	1	1	ONM12002.1 RING/U-box superfamily protein [Zea mays]
Zm00001d001793	0	0	Unchanged	0	0	0	0	0	0	0.001	0.001	0	1	1	0.01	0.01	0.01	0.01	0.01	0.01	1	1	0	1	1	ONM12003.1 hypothetical protein ZEAMMB73_Zm00001d001793 [Zea mays]
Zm00001d001796	-0.645919	2.53	Translation	4.613	6.014	3.634	2.909	2.822	3.383	4.75367	3.038	-0.645919	0.0694768	0.729519	1.19	0.01	1.54	2.93	3.07	4.03	0.19	1.1	2.53	0.00067583	0.631343	ONM12004.1 hypothetical protein ZEAMMB73_Zm00001d001796 [Zea mays]
Zm00001d001797	0.445143	0.56	Unchanged	1.829	2.245	2.826	2.836	3.062	3.496	2.3	3.13133	0.445143	0.147957	0.912707	1.23	1.77	1.6	2.41	4.46	2.45	0.67	0.99	0.56	0.271604	0.999989	NP_001148642.1 uncharacterized protein LOC100282258 [Zea mays]
Zm00001d001798	-0.130095	0.17	Unchanged	27.362	31.525	31.941	28.9	29.269	24.827	30.276	27.6653	-0.130095	0.339197	0.986086	19.55	26.78	26.25	23.57	24.26	26.53	0.8	0.9	0.17	0.379209	0.999989	NP_001358792.1 uncharacterized protein LOC100282403 [Zea mays]
Zm00001d001799	0.481245	-0.29	Unchanged	2.718	1.443	3.686	4.395	3.589	2.97	2.61567	3.65133	0.481245	0.153881	0.924398	1.28	3.99	1.67	3.03	2.4	2.42	0.88	0.72	-0.29	0.6799	0.999989	ONM12013.1 partner of SLD five 1 [Zea mays]
Zm00001d001800	-0.0951361	-0.29	Unchanged	7.992	7.566	6.192	6.247	7.382	6.733	7.25	6.78733	-0.0951361	0.775736	0.986086	16.22	19.01	13.97	12.82	6.16	18.72	2.26	1.85	-0.29	0.643201	0.999989	ONM12014.1 GDSL esterase/lipase CPRD49 [Zea mays]
Zm00001d001802	-0.0217778	0.28	Unchanged	4.525	3.513	4.644	3.301	4.014	5.177	4.22733	4.164	-0.0217778	0.997344	0.999774	3.08	2.09	6.87	2.66	3.47	8.29	0.95	1.15	0.28	0.603004	0.999989	ONM12015.1 GDSL esterase/lipase CPRD49, partial [Zea mays]
Zm00001d001803	0.0185417	0.12	Unchanged	9.44	9.77	11.791	8.976	11.842	10.584	10.3337	10.4673	0.0185417	0.787936	0.986086	16.46	11.35	9.5	15.74	11.86	13.35	1.2	1.3	0.12	0.540142	0.999989	ONM12016.1 Plasma-membrane choline transporter family protein [Zea mays]
Zm00001d001804	0.0977816	-0.06	Unchanged	6.402	5.216	8.189	6.426	7.174	7.596	6.60233	7.06533	0.0977816	0.472337	0.986086	3.87	4.53	5.19	4.63	4.82	4.49	0.69	0.66	-0.06	0.994235	0.999989	NP_001307885.1 MLO-like protein 14 isoform 1 [Zea mays]
Zm00001d001806	0.0189293	0.47	Unchanged	4.086	4.66	4.05	5.159	3.873	3.933	4.26533	4.32167	0.0189293	0.996157	0.999513	4.31	3.4	3.86	3.62	7.11	5.49	0.9	1.25	0.47	0.106166	0.999989	ONM12024.1 DNA mismatch repair protein MutS type 2 [Zea mays]
Zm00001d001807	0.405968	-0.51	Unchanged	13.063	13.857	8.584	13.995	17.396	15.651	11.8347	15.6807	0.405968	0.0266791	0.506985	7.58	10.38	8.29	6.76	7.05	10.58	0.74	0.52	-0.51	0.236697	0.999989	NP_001288418.1 uncharacterized protein LOC103645754 [Zea mays]
Zm00001d001808	0.0484906	0	Unchanged	61.128	61.777	59.821	63.757	60.83	64.385	60.9087	62.9907	0.0484906	0.321859	0.986086	45.29	41.19	46.3	41.36	45.6	51.23	0.73	0.73	0	0.69974	0.999989	ONM12034.1 hypothetical protein ZEAMMB73_Zm00001d001808 [Zea mays]
Zm00001d001809	0.377556	-0.43	Unchanged	7.398	7.198	6.304	7.767	8.627	10.758	6.96667	9.05067	0.377556	0.0131934	0.362217	17.65	15.55	12.62	13.82	16.85	13.57	2.19	1.63	-0.43	0.152104	0.999989	XP_020403632.1 RNA polymerase II transcription factor B subunit 2 isoform X2 [Zea mays]
Zm00001d001811	0.132104	-0.56	Unchanged	0.073	0	0	0.08	0	0	0.0243333	0.0266667	0.132104	0.993042	0.999255	0.01	0.43	0.01	0.01	0.32	0.01	5.89	4	-0.56	1	1	NP_001131563.1 uncharacterized protein LOC100192904 [Zea mays]
Zm00001d001812	-0.377016	0.26	Unchanged	2.374	3.33	3.645	1.57	3.631	1.998	3.11633	2.39967	-0.377016	0.323361	0.986086	12.28	9.47	13.49	11.92	11.7	8.84	3.77	4.51	0.26	0.397782	0.999989	NP_001140763.1 rubisco accumulation factor 1, chloroplastic [Zea mays]
Zm00001d001813	-0.101859	0.16	Unchanged	10.477	10.408	11.344	9.653	12.453	7.926	10.743	10.0107	-0.101859	0.607736	0.986086	12.43	16.21	13.87	15.15	14.12	14.85	1.32	1.47	0.16	0.362119	0.999989	ONM12062.1 Protein kinase superfamily protein [Zea mays]
Zm00001d001814	0.0812348	-0.19	Unchanged	64.691	66.705	69.819	71.848	72.291	68.731	67.0717	70.9567	0.0812348	0.207659	0.97179	28.46	26.27	26.32	25.45	23.98	25.91	0.4	0.35	-0.19	0.680588	0.999989	NP_001353788.1 uncharacterized protein LOC113475843 [Zea mays]
Zm00001d001817	-6.08037	-1.05	Unchanged	0.085	0	0.118	0	0	0	0.0676667	0.001	-6.08037	0.31181	0.986086	0.42	0.01	0.01	0.01	0.01	0.01	2.07	1	-1.05	0.715588	0.999989	XP_008668680.1 probable polyol transporter 4 [Zea mays]
Zm00001d001818	-0.835659	1.08	Unchanged	0.793	0.351	0.812	0.228	0.549	0.319	0.652	0.365333	-0.835659	0.246936	0.986086	2.05	0.54	0.47	1.33	0.83	1.46	1.56	3.3	1.08	0.199552	0.999989	XP_008668681.1 probable polyol transporter 4 [Zea mays]
Zm00001d001819	0.157862	0.32	Unchanged	1.498	2.127	0.872	1.486	2.048	1.483	1.499	1.67233	0.157862	0.989344	0.999255	2.9	2.87	2.69	3.29	5.88	2.57	1.88	2.34	0.32	0.418279	0.999989	ONM12069.1 N-acetylglucosaminylphosphatidylinositol de-N-acetylase family protein [Zea mays]
Zm00001d001820	-0.173448	0.33	Unchanged	0.374	0.491	0.98	0.511	0.768	0.357	0.615	0.545333	-0.173448	0.851493	0.989434	1.79	1.77	1.92	2.36	0.17	3.59	2.97	3.74	0.33	0.645093	0.999989	NP_001167683.2 protochlorophyllide reductase 1 [Zea mays]
Zm00001d001823	-5.1565	6.48	Unchanged	0.107	0	0	0	0	0	0.0356667	0.001	-5.1565	0.806923	0.986086	0.01	0.01	0.01	0.01	0.75	0.01	0.28	25	6.48	1	1	ONM12076.1 Anthranilate synthase beta subunit 1 chloroplastic [Zea mays]
Zm00001d001824	-0.625281	0.13	Unchanged	5.485	4.828	4.981	2.94	4.897	2.078	5.098	3.305	-0.625281	0.134318	0.893443	43.21	25.77	34.74	25.48	36.22	11.83	6.78	7.42	0.13	0.703239	0.999989	XP_020403645.1 dof zinc finger protein DOF5.8 [Zea mays]
Zm00001d001825	0.253938	-0.92	Unchanged	0.784	1.052	1.24	1.331	1.451	0.886	1.02533	1.22267	0.253938	0.461573	0.986086	0.7	1.59	1.75	1.09	0.85	0.59	1.31	0.69	-0.92	0.148406	0.999989	XP_020403544.1 uncharacterized LOC100501308 isoform X1 [Zea mays]
Zm00001d001826	1.35336	-8.17	Translation	0	0	0.227	0	0.58	0	0.0756667	0.193333	1.35336	0.568518	0.986086	0.01	1.85	1.43	0.01	0.01	0.01	14.45	0.05	-8.17	0.00874805	0.999989	ONM12079.1 hypothetical protein ZEAMMB73_Zm00001d001826, partial [Zea mays]
Zm00001d001827	-0.123854	0.24	Unchanged	8.534	6.675	6.914	6.921	6.841	6.541	7.37433	6.76767	-0.123854	0.546458	0.986086	4.73	4.73	4.98	6.22	4.97	4.52	0.65	0.77	0.24	0.431669	0.999989	ONM12087.1 Translation elongation factor EF1A/initiation factor IF2gamma family protein [Zea mays]
Zm00001d001828	-0.0122153	0.85	Unchanged	2.433	2.892	1.91	2.258	2.21	2.706	2.41167	2.39133	-0.0122153	0.89456	0.997112	0.51	0.17	1.16	0.89	1.09	1.27	0.25	0.45	0.85	0.124686	0.999989	ONM12105.1 Katanin p80 WD40 repeat-containing subunit B1-like protein [Zea mays]
Zm00001d001829	-1.2246	1.99	Unchanged	0.514	0.36	0	0	0	0.374	0.291333	0.124667	-1.2246	0.597219	0.986086	0.01	0.97	1.05	0.01	3.43	0.01	2.31	9.17	1.99	0.4453	0.999989	NP_001159107.1 uncharacterized protein LOC100276560 precursor [Zea mays]
Zm00001d001830	0.00966807	-0.13	Unchanged	5.155	4.994	6.508	4.677	5.129	6.963	5.55233	5.58967	0.00966807	0.89574	0.99714	8.91	8.39	8.06	7.41	11.98	3.9	1.52	1.39	-0.13	0.796776	0.999989	NP_001143482.1 uncharacterized protein LOC100276155 [Zea mays]
Zm00001d001831	-0.243128	0.03	Unchanged	37.225	39.592	40.89	34.419	30.025	35.008	39.2357	33.1507	-0.243128	0.0153137	0.394556	40	48.97	42.09	35.98	36.36	40.03	1.11	1.13	0.03	0.751261	0.999989	ACR35425.1 unknown [Zea mays]
Zm00001d001832	-2.72935	2.02	Transcription	0.364	0.383	1.899	0.399	0	0	0.882	0.133	-2.72935	0.0396796	0.595116	2.6	0.66	2.79	1.88	1.82	0.01	2.29	9.27	2.02	0.258321	0.999989	NP_001170455.2 uncharacterized protein LOC100384448 [Zea mays]
Zm00001d001833	0	-4.27	Unchanged	0	0	0	0	0	0	0.001	0.001	0	1	1	0.01	0.58	0.01	0.01	0.01	0.01	19.33	1	-4.27	1	1	ONM12123.1 Protein ASPARTIC PROTEASE IN GUARD CELL 2 [Zea mays]
Zm00001d001834	0.155554	-0.25	Unchanged	3.948	5.662	3.864	4.577	4.103	6.328	4.49133	5.00267	0.155554	0.956241	0.999255	2.45	1.23	0.61	0.62	1.25	2.11	0.32	0.27	-0.25	0.928345	0.999989	ONM12147.1 hypothetical protein ZEAMMB73_Zm00001d001834 [Zea mays]
Zm00001d001835	0	0	Unchanged	0	0	0	0	0	0	0.001	0.001	0	1	1	0.01	0.01	0.01	0.01	0.01	0.01	1	1	0	1	1	XP_020403650.1 protein ASPARTIC PROTEASE IN GUARD CELL 2 [Zea mays]
Zm00001d001836	0	0	Unchanged	0	0	0	0	0	0	0.001	0.001	0	1	1	0.01	0.01	0.01	0.01	0.01	0.01	1	1	0	1	1	ONM12151.1 hypothetical protein ZEAMMB73_Zm00001d001836 [Zea mays]
Zm00001d001837	-0.311071	0.18	Unchanged	26.74	36.311	40.632	30.648	27.491	25.434	34.561	27.8577	-0.311071	0.0364415	0.580729	86.01	77.21	81.25	70.61	69.48	82.73	2.36	2.67	0.18	0.268775	0.999989	NP_001146181.1 uncharacterized protein LOC100279751 [Zea mays]
Zm00001d001838	0.234349	0.97	Unchanged	0.235	0.165	0.218	0.171	0.257	0.299	0.206	0.242333	0.234349	0.784957	0.986086	0.01	0.01	0.14	0.01	0.01	0.33	0.23	0.45	0.97	0.677185	0.999989	NP_001359308.1 uncharacterized protein LOC100286038 [Zea mays]
Zm00001d001839	-0.421216	-0.69	Unchanged	1.434	0.189	0.873	0.589	0.786	0.489	0.832	0.621333	-0.421216	0.645467	0.986086	5.69	2.9	9.56	2.68	4.68	1.04	7.27	4.51	-0.69	0.371107	0.999989	NP_001169584.1 uncharacterized protein LOC100383465 [Zea mays]
Zm00001d001840	0	0	Unchanged	0	0	0	0	0	0	0.001	0.001	0	1	1	0.01	0.01	0.01	0.01	0.01	0.01	1	1	0	1	1	ONM12155.1 hypothetical protein ZEAMMB73_Zm00001d001840 [Zea mays]
Zm00001d001841	1.76945	-3.93	Unchanged	0	0	0.325	0.682	0.171	0.255	0.108333	0.369333	1.76945	0.21647	0.982373	0.42	0.88	0.14	0.32	0.01	0.01	4.43	0.29	-3.93	0.101723	0.999989	ONM12156.1 hypothetical protein ZEAMMB73_Zm00001d001841 [Zea mays]
Zm00001d001842	-0.0271615	0.2	Unchanged	0.958	0.443	1.119	0.922	0.84	0.711	0.84	0.824333	-0.0271615	0.992914	0.999255	3.18	1.98	2.28	0.91	3.13	4.32	2.95	3.38	0.2	0.666889	0.999989	XP_008668692.2 pentatricopeptide repeat-containing protein At2g13600 [Zea mays]
Zm00001d001843	-0.294376	0.28	Unchanged	10.119	10.034	12.457	8.351	9.453	8.787	10.87	8.86367	-0.294376	0.216431	0.982373	34.68	37.47	55.68	46.65	39.18	40.47	3.92	4.75	0.28	0.240661	0.999989	NP_001336916.1 uncharacterized protein LOC100278417 [Zea mays]
Zm00001d001844	-0.0783768	-0.29	Unchanged	3.319	2.803	3.088	2.917	3.1	2.706	3.07	2.90767	-0.0783768	0.767684	0.986086	3.28	2.44	2.78	2.55	2.62	1.4	0.92	0.75	-0.29	0.507382	0.999989	NP_001346328.1 uncharacterized protein LOC100194122 [Zea mays]
Zm00001d001845	0.0273045	-0.12	Unchanged	6.846	6.884	5.269	6.22	6.747	6.395	6.333	6.454	0.0273045	0.855229	0.98978	11.42	13.08	12.53	10.02	10.94	13.92	1.95	1.8	-0.12	0.893969	0.999989	NP_001167998.1 uncharacterized protein LOC100381719 [Zea mays]
Zm00001d001846	0.218838	-0.09	Unchanged	30.98	33.572	30.603	34.68	40.574	35.487	31.7183	36.9137	0.218838	0.00697912	0.250066	34.05	31.1	29.51	28.95	33.75	40.64	0.99	0.93	-0.09	0.914722	0.999989	NP_001168720.1 uncharacterized protein LOC100382512 [Zea mays]
Zm00001d001847	0.0128972	-0.64	Unchanged	4.194	5.168	4.781	4.817	4.813	4.64	4.71433	4.75667	0.0128972	0.132817	0.891109	1.82	2.52	3.51	0.56	2	2.62	0.56	0.36	-0.64	0.92022	0.999989	NP_001130772.1 uncharacterized protein LOC100191876 [Zea mays]
Zm00001d001848	0.328712	-0.08	Unchanged	57.355	62.582	45.266	69.569	71.49	66.418	55.0677	69.159	0.328712	0.0015425	0.104648	63.5	70.81	76.32	67.06	85.05	96.35	1.27	1.2	-0.08	0.783945	0.999989	NP_001334868.1 uncharacterized protein LOC100501244 [Zea mays]
Zm00001d001849	-0.361934	0.49	Unchanged	2.888	1.625	2.288	1.691	2.134	1.467	2.267	1.764	-0.361934	0.28873	0.986086	8.49	7.73	7.34	11.45	5.4	8.85	3.46	4.86	0.49	0.133035	0.999989	XP_008668693.1 probable acyl-activating enzyme 5, peroxisomal [Zea mays]
Zm00001d001850	0.0922838	0	Unchanged	5.772	5.162	5.234	5.584	5.592	6.06	5.38933	5.74533	0.0922838	0.524277	0.986086	3.16	2.07	4.53	4.78	2.86	2.69	0.6	0.6	0	0.96134	0.999989	ONM12189.1 Magnesium-chelatase subunit ChlH chloroplastic [Zea mays]
Zm00001d001851	0	-4.48	Unchanged	0	0	0	0	0	0	0.001	0.001	0	1	1	0.01	0.01	0.67	0.01	0.01	0.01	22.33	1	-4.48	1	1	ONM12190.1 hypothetical protein ZEAMMB73_Zm00001d001851 [Zea mays]
Zm00001d001852	-7.13955	-1.63	Unchanged	0	0	0.423	0	0	0	0.141	0.001	-7.13955	0.420383	0.986086	0.01	1.31	0.01	0.01	0.01	0.01	3.1	1	-1.63	0.564707	0.999989	ONM12192.1 Gibberellin-regulated protein 2 [Zea mays]
Zm00001d001855	-0.284785	0.01	Unchanged	0.867	1.465	1.464	0.949	1.018	1.149	1.26533	1.03867	-0.284785	0.511111	0.986086	2.93	2.31	1.95	2.27	1.88	1.76	1.89	1.9	0.01	0.955568	0.999989	NP_001357646.1 uncharacterized protein 100281605 [Zea mays]
Zm00001d001856	-0.0346681	-0.08	Unchanged	32.094	33.412	35.7	32.588	32.17	34.045	33.7353	32.9343	-0.0346681	0.822546	0.986086	68.92	77.76	67.92	58.83	67.35	72.79	2.12	2.01	-0.08	0.942209	0.999989	ONM12199.1 Anamorsin-like protein [Zea mays]
Zm00001d001857	-0.98388	0.21	Unchanged	0.973	0.079	0.728	0.491	0.164	0.245	0.593333	0.3	-0.98388	0.36552	0.986086	2.94	3.99	2.88	2.39	2.41	0.93	5.51	6.37	0.21	0.92112	0.999989	NP_001141632.1 uncharacterized protein LOC100273752 [Zea mays]
Zm00001d001858	0.0637189	0.1	Unchanged	6.671	6.982	7.54	8.703	7.238	6.209	7.06433	7.38333	0.0637189	0.634617	0.986086	23.02	21.6	24.99	28.97	29.21	19.86	3.28	3.52	0.1	0.52673	0.999989	XP_008667825.1 putative phototropic-resoponsive NPH3 family protein isoform X1 [Zea mays]
Zm00001d001859	0.026394	-0.04	Unchanged	15.512	17.295	14.151	16.084	15.358	16.383	15.6527	15.9417	0.026394	0.699717	0.986086	12.3	12.99	11.48	11.09	14.27	10.94	0.78	0.76	-0.04	0.975978	0.999989	ONM12212.1 Vacuolar protein sorting-associated protein 41-like protein [Zea mays]
Zm00001d001860	0.0287059	-0.6	Unchanged	1.312	1.783	0.836	0.898	1.738	1.374	1.31033	1.33667	0.0287059	0.95586	0.999255	0.64	0.88	0.81	0.73	0.38	0.47	0.59	0.39	-0.6	0.610835	0.999989	NP_001142032.1 uncharacterized protein LOC100274186 [Zea mays]
Zm00001d001861	0.284081	-0.5	Unchanged	1.409	1.215	2.026	1.717	1.915	2.03	1.55	1.88733	0.284081	0.641795	0.986086	6.47	4.61	7.41	5.46	7.21	3.3	3.98	2.82	-0.5	0.443157	0.999989	XP_008667914.1 TPR domain containing protein isoform X1 [Zea mays]
Zm00001d001862	-0.653639	-0.56	Unchanged	0.46	0.565	0.427	0.504	0.084	0.335	0.484	0.307667	-0.653639	0.539519	0.986086	4.25	3.54	5.84	1.82	1.13	2.92	9.39	6.36	-0.56	0.470275	0.999989	ONM12220.1 hypothetical protein ZEAMMB73_Zm00001d001862 [Zea mays]
Zm00001d001864	-1.09123	1.12	Unchanged	2.538	1.111	3.303	1.127	1.188	0.948	2.31733	1.08767	-1.09123	0.894377	0.997112	3.08	3.33	4.68	4.35	3.1	3.89	1.6	3.48	1.12	0.25197	0.999989	ONM12222.1 Uracil-DNA glycosylase mitochondrial [Zea mays]
Zm00001d001865	0	0	Unchanged	0	0	0	0	0	0	0.001	0.001	0	1	1	0.01	0.01	0.01	0.01	0.01	0.01	1	1	0	1	1	NP_001147402.1 cytokinin response regulator 1 [Zea mays]
Zm00001d001866	-0.0459559	0	Unchanged	102.395	102.227	96.186	102.674	95.459	93.244	100.269	97.1257	-0.0459559	0.693229	0.986086	45.59	55.35	49.84	45.38	47.27	52.38	0.5	0.5	0	0.943281	0.999989	ONM12239.1 DUF3755 family protein [Zea mays]
Zm00001d001868	0.165684	-0.16	Unchanged	52.445	48.933	50.35	55.442	58.672	56.079	50.576	56.731	0.165684	0.0202042	0.455314	47.07	40.15	43.43	46.7	40.32	43.94	0.86	0.77	-0.16	0.546196	0.999989	NP_001337982.1 uncharacterized protein At2g24330 [Zea mays]
Zm00001d001869	0.208335	-0.17	Unchanged	11.28	12.506	17.378	18.095	16.118	13.346	13.7213	15.853	0.208335	0.195497	0.963241	31.82	24.49	23.15	26.14	29.58	26.17	1.93	1.72	-0.17	0.644964	0.999989	NP_001353675.1 uncharacterized protein LOC100304335 [Zea mays]
Zm00001d001870	-0.0198456	0.03	Unchanged	18.494	18.445	20.228	19.993	18.351	18.042	19.0557	18.7953	-0.0198456	0.999427	0.999873	41.51	41.74	45.78	48.2	37.57	43.64	2.26	2.3	0.03	0.720782	0.999989	NP_001143649.2 uncharacterized protein LOC100276371 [Zea mays]
Zm00001d001871	0.099215	0.23	Unchanged	1.423	1.164	1.613	1.442	1.848	1.209	1.4	1.49967	0.099215	0.784852	0.986086	3.96	2.04	1.89	2.93	2.52	4.46	1.88	2.2	0.23	0.585162	0.999989	ONM12244.1 hypothetical protein ZEAMMB73_Zm00001d001871 [Zea mays]
Zm00001d001872	-0.985766	1.46	Unchanged	0.575	0.23	0.607	0.239	0.159	0.315	0.470667	0.237667	-0.985766	0.530577	0.986086	2.08	0.82	2.29	1.42	2.09	3.73	3.68	10.15	1.46	0.280475	0.999989	AQK81844.1 hypothetical protein ZEAMMB73_Zm00001d036747 [Zea mays]
Zm00001d001873	5.04439	-2.58	Unchanged	0	0	0	0	0	0.099	0.001	0.033	5.04439	1	1	1.77	0.73	4.19	0.37	1.65	1.67	223	37.27	-2.58	1	1	AQK39955.1 hydroxy methylglutaryl CoA reductase 1, partial [Zea mays]
Zm00001d001875	0	5.37	Unchanged	0	0	0	0	0	0	0.001	0.001	0	1	1	0.01	0.01	0.01	1.24	0.01	0.01	1	41.33	5.37	1	1	AQK81843.1 Mediator of RNA polymerase II transcription subunit 36a [Zea mays]
Zm00001d001876	0	7.09	Unchanged	0	0	0	0	0	0	0.001	0.001	0	1	1	0.01	0.01	0.01	2.04	0.01	2.06	1	136.67	7.09	1	1	AQK81842.1 hypothetical protein ZEAMMB73_Zm00001d036743 [Zea mays]
Zm00001d001877	-0.277028	0.3	Unchanged	39.533	38.074	49.546	40.001	34.749	30.188	42.3843	34.9793	-0.277028	0.0155943	0.398246	115.79	125.93	136.42	138.89	125.77	118.35	2.97	3.65	0.3	0.0493186	0.999989	NP_001340572.1 uncharacterized protein LOC100272954 precursor [Zea mays]
Zm00001d001879	0.0614939	-0.11	Unchanged	18.917	20.072	17.687	20.398	20.664	18.082	18.892	19.7147	0.0614939	0.376283	0.986086	10.41	9.36	11.59	9.78	10.07	10.47	0.55	0.51	-0.11	0.839711	0.999989	NP_001349277.1 uncharacterized protein LOC100384328 [Zea mays]
Zm00001d001880	-0.0155063	0	Unchanged	14.588	14.478	16.301	15.779	17.229	11.874	15.1223	14.9607	-0.0155063	0.894996	0.997112	23.1	17.9	27.28	32.47	20.07	15.2	1.51	1.51	0	0.997794	0.999989	ONM12283.1 hypothetical protein ZEAMMB73_Zm00001d001880 [Zea mays]
Zm00001d001881	-0.260119	-0.04	Unchanged	48.785	51.013	60.984	50.311	39.731	44.214	53.594	44.752	-0.260119	0.00635774	0.240389	126.05	112.49	119.17	93.95	111.01	85.12	2.22	2.16	-0.04	0.931362	0.999989	NP_001146927.1 YLS5 [Zea mays]
Zm00001d001882	-0.00138359	-0.26	Unchanged	23.375	31.663	34.679	30.316	26.378	32.937	29.9057	29.877	-0.00138359	0.772485	0.986086	73.21	71.29	73.19	60.66	71.29	50.02	2.43	2.03	-0.26	0.788691	0.999989	NP_001148793.1 signal recognition particle 19 kDa protein [Zea mays]
Zm00001d001883	0.054062	0.12	Unchanged	508.434	486.556	503.468	529.623	532.517	493.535	499.486	518.558	0.054062	0.147553	0.912367	654.78	657.14	636.86	735.89	722.37	742.33	1.3	1.41	0.12	0.216479	0.999989	ONM12301.1 hypothetical protein ZEAMMB73_Zm00001d001883 [Zea mays]
Zm00001d001884	-0.226376	0.35	Unchanged	24.987	23.799	26.052	23.01	21.274	19.686	24.946	21.3233	-0.226376	0.0455447	0.62633	7.97	6.45	7.12	6.25	8.26	9.01	0.29	0.37	0.35	0.0598395	0.999989	NP_001333979.1 uncharacterized protein LOC103645777 [Zea mays]
Zm00001d001885	-8.35462	5.06	Unchanged	0.578	0.243	0.161	0	0	0	0.327333	0.001	-8.35462	0.0841414	0.784711	0.01	0.01	0.01	0.01	0.01	0.01	0.03	1	5.06	1	1	XP_020405005.1 LOW QUALITY PROTEIN: probable adenylate kinase 6, chloroplastic [Zea mays]
Zm00001d001887	0.531024	-0.49	Unchanged	0.115	0	0.321	0.126	0	0.504	0.145333	0.21	0.531024	0.757269	0.986086	0.01	0.01	0.01	0.01	0.01	0.01	0.07	0.05	-0.49	1	1	ONM12323.1 Adenylate kinase 1 chloroplastic [Zea mays]
Zm00001d001894	3.12276	-3.86	Unchanged	0.038	0	0	0.249	0.041	0.041	0.0126667	0.110333	3.12276	0.169206	0.944142	1.32	0.34	1.85	1.09	1.02	0.01	92.37	6.37	-3.86	0.0873783	0.999989	NP_001169438.1 uncharacterized protein LOC100383309 [Zea mays]
Zm00001d001895	0.084532	-0.12	Unchanged	32.717	36.693	33.053	38.08	37.048	33.518	34.1543	36.2153	0.084532	0.0902295	0.800198	24.13	25	28.23	23.86	31.33	20.86	0.76	0.7	-0.12	0.637338	0.999989	XP_008668717.2 plant UBX domain-containing protein 7 [Zea mays]
Zm00001d001896	-0.0284536	-0.04	Unchanged	14.868	15.869	14.221	15.26	15.368	13.452	14.986	14.6933	-0.0284536	0.915589	0.999255	49.59	41.17	42.17	41.55	41.69	43.41	2.96	2.87	-0.04	0.889531	0.999989	NP_001105847.1 probable phytol kinase, chloroplastic precursor [Zea mays]
Zm00001d001897	-0.1855	1	Unchanged	5.386	4.434	6.35	3.844	5.26	5.115	5.39	4.73967	-0.1855	0.544887	0.986086	0.01	0.24	0.46	0.6	0.51	0.01	0.04	0.08	1	0.589102	0.999989	ONM12339.1 SEC-C motif-containing protein / OTU-like cysteine protease family protein [Zea mays]
Zm00001d001898	0.0773965	-0.06	Unchanged	37.627	36.556	36.482	39.54	38.982	38.242	36.8883	38.9213	0.0773965	0.288959	0.986086	16.67	18.86	18.14	15.45	16.62	21.48	0.48	0.46	-0.06	0.972998	0.999989	XP_008667408.1 uncharacterized protein LOC100272345 isoform X1 [Zea mays]
Zm00001d001899	0.148009	-0.17	Unchanged	46.594	50.206	48.897	52.044	55.458	53.936	48.5657	53.8127	0.148009	0.120079	0.872648	115.85	113.95	114.54	106.58	112.48	119.39	2.36	2.1	-0.17	0.535252	0.999989	ACN30980.1 unknown [Zea mays]
Zm00001d001900	-0.0719837	0.11	Unchanged	27.015	22.735	19.059	21.396	21.82	22.244	22.9363	21.82	-0.0719837	0.400587	0.986086	33.54	32.13	34.16	40.24	34.68	28.06	1.45	1.57	0.11	0.150941	0.999989	NP_001357489.1 cysteine protease 1 precursor [Zea mays]
Zm00001d001901	-0.287369	0.45	Unchanged	8.804	6.73	9.349	5.475	7.428	7.486	8.29433	6.79633	-0.287369	0.306545	0.986086	13.21	6.08	5.93	8.05	12.33	7.76	1.01	1.38	0.45	0.257156	0.999989	NP_001141071.1 uncharacterized protein LOC100273152 [Zea mays]
Zm00001d001902	0.80396	-1.99	Unchanged	0.063	0.133	0.351	0.276	0.484	0.195	0.182333	0.318333	0.80396	0.454613	0.986086	0.56	0.46	0.55	0.01	0.01	0.69	2.87	0.72	-1.99	0.299587	0.999989	XP_008668724.1 probable carboxylesterase Os04g0669600 isoform X2 [Zea mays]
Zm00001d001903	-0.00773463	-0.27	Unchanged	19.647	24.173	16.776	21.295	21.737	17.24	20.1987	20.0907	-0.00773463	0.872068	0.992918	18.32	18.23	12.52	13.34	12.09	15.24	0.81	0.67	-0.27	0.694993	0.999989	ONM12362.1 Carboxylesterase SOBER1 [Zea mays]
Zm00001d001904	0	-5.16	Unchanged	0	0	0	0	0	0	0.001	0.001	0	1	1	1.07	0.01	0.01	0.01	0.01	0.01	35.67	1	-5.16	1	1	ONM12368.1 hypothetical protein ZEAMMB73_Zm00001d001904 [Zea mays]
Zm00001d001905	0.0548893	-0.28	Unchanged	1.132	1.299	0.715	1.239	1.579	0.45	1.04867	1.08933	0.0548893	0.944828	0.999255	11.03	5.74	7.83	9.65	6.18	5.28	7.82	6.46	-0.28	0.753794	0.999989	ONM12369.1 OSJNBa0043A12.20-like protein [Zea mays]
Zm00001d001906	-5.80735	1.06	Unchanged	0.094	0.074	0	0	0	0	0.056	0.001	-5.80735	0.364087	0.986086	0.01	0.01	0.08	0.01	0.01	0.01	0.48	1	1.06	0.9132	0.999989	ONM12389.1 EH domain-containing protein 1 [Zea mays]
Zm00001d001907	-7.37214	4.2	Unchanged	0	0.136	0.361	0	0	0	0.165667	0.001	-7.37214	0.411231	0.986086	4.63	1.26	6.06	2.62	4.27	6.35	24.04	441.33	4.2	0.287515	0.999989	NP_001148189.2 uncharacterized protein LOC100281797 [Zea mays]
Zm00001d001908	-0.152594	0.16	Unchanged	6.446	5.947	3.628	4.849	5.619	3.945	5.34033	4.80433	-0.152594	0.45565	0.986086	9.22	11.06	11.48	10.55	7.96	13.3	1.98	2.21	0.16	0.533751	0.999989	ONM12392.1 Alternative oxidase [Zea mays]
Zm00001d001909	-0.0498569	0.25	Unchanged	77.096	77.14	74.745	75.622	74.573	71.008	76.327	73.7343	-0.0498569	0.662172	0.986086	97.42	119.03	102.52	122.19	127.83	113.89	1.39	1.65	0.25	0.0796671	0.999989	ONM12394.1 Alternative oxidase [Zea mays]
Zm00001d001910	0.240352	-0.22	Unchanged	2.57	2.189	2.004	3.333	2.187	2.469	2.25433	2.663	0.240352	0.678186	0.986086	0.01	0.36	0.58	0.23	0.01	0.69	0.14	0.12	-0.22	0.952763	0.999989	ONM12395.1 OSJNBa0043A12.15-like protein [Zea mays]
Zm00001d001911	0.551715	-4	Unchanged	2.637	2.102	1.377	2.462	3.552	2.951	2.03867	2.98833	0.551715	0.249197	0.986086	0.64	0.01	0.34	0.01	0.01	0.01	0.16	0.01	-4	0.19258	0.999989	XP_008671045.1 uncharacterized protein LOC103648336 [Zea mays]
Zm00001d001912	-0.351031	3.99	Unchanged	0	0	0.338	0	0	0.265	0.112667	0.0883333	-0.351031	0.935366	0.999255	0.01	0.01	0.01	0.38	0.01	0.01	0.09	1.43	3.99	0.643154	0.999989	ONM12400.1 Serine carboxypeptidase-like 51 [Zea mays]
Zm00001d001913	0.0148089	-0.13	Unchanged	524.004	496.898	583.543	559.187	540.161	521.651	534.815	540.333	0.0148089	0.578024	0.986086	445.79	457.05	401.17	375.68	393.7	431.14	0.81	0.74	-0.13	0.782314	0.999989	NP_001148222.1 ubiquitin-conjugating enzyme E2-17 kDa [Zea mays]
Zm00001d001914	0.0824168	-0.33	Unchanged	16.544	18.25	16.422	16.355	19.601	18.271	17.072	18.0757	0.0824168	0.435443	0.986086	17.51	18.25	16.79	14.94	14.9	14.42	1.03	0.82	-0.33	0.221158	0.999989	ONM12409.1 Actin-related protein 8 [Zea mays]
Zm00001d001915	-0.119207	0.14	Unchanged	13.228	13.139	13.012	10.676	12.448	13.132	13.1263	12.0853	-0.119207	0.56435	0.986086	28.19	28.47	26.06	26.99	26.51	30.26	2.1	2.31	0.14	0.419073	0.999989	ONM12411.1 hypothetical protein ZEAMMB73_Zm00001d001915 [Zea mays]
Zm00001d001916	-0.0153869	-0.32	Unchanged	4.444	4.183	5.041	4.352	5.041	4.13	4.556	4.50767	-0.0153869	0.979513	0.999255	10.27	10.43	12.68	9.48	9.46	7.63	2.44	1.96	-0.32	0.335766	0.999989	NP_001146378.2 uncharacterized protein LOC100279956 [Zea mays]
Zm00001d001917	0.0737186	0.35	Unchanged	45.451	38.864	51.286	50.087	39.194	53.429	45.2003	47.57	0.0737186	0.389223	0.986086	37.36	43.35	42.51	42.11	70.5	53.5	0.91	1.16	0.35	0.134926	0.999989	ONM12415.1 SKP1-like protein 4 [Zea mays]
Zm00001d001918	1.33284	-1.34	Unchanged	0	0.079	0	0.039	0.049	0.111	0.0263333	0.0663333	1.33284	0.536563	0.986086	0.01	0.01	0.01	0.01	0.01	0.01	0.38	0.15	-1.34	1	1	ONM12437.1 hypothetical protein ZEAMMB73_Zm00001d001918 [Zea mays]
Zm00001d001920	-4.87447	1.56	Unchanged	0.088	0	0	0	0	0	0.0293333	0.001	-4.87447	0.544584	0.986086	0.01	0.01	0.01	0.01	0.01	0.01	0.34	1	1.56	1	1	ONM12438.1 PIF1 helicase [Zea mays]
Zm00001d001921	-2.58496	-0.74	Unchanged	0.018	0	0	0	0	0	0.006	0.001	-2.58496	1	1	0.01	0.01	0.01	0.01	0.01	0.01	1.67	1	-0.74	1	1	ONM12439.1 hypothetical protein ZEAMMB73_Zm00001d001921, partial [Zea mays]
Zm00001d001922	0	0	Unchanged	0	0	0	0	0	0	0.001	0.001	0	1	1	0.01	0.01	0.01	0.01	0.01	0.01	1	1	0	1	1	PWZ06267.1 hypothetical protein Zm00014a_007950 [Zea mays]
Zm00001d001923	0.00623822	-0.02	Unchanged	120.209	124.231	122.711	106.227	133.183	129.332	122.384	122.914	0.00623822	0.649449	0.986086	164.53	122.57	140.74	134.34	132.99	158.18	1.17	1.15	-0.02	0.839049	0.999989	ONM12455.1 SKP1-like protein 4 [Zea mays]
Zm00001d001924	-0.218026	0.18	Unchanged	1.125	1.693	1.196	1.255	1.112	1.084	1.338	1.15033	-0.218026	0.523169	0.986086	1.22	0.41	0.77	0.64	1.09	0.62	0.6	0.68	0.18	0.695522	0.999989	NP_001169700.1 uncharacterized protein LOC100383581 [Zea mays]
Zm00001d001926	0.211995	-0.78	Translation	19.259	14.238	16.576	19.529	22.273	16.197	16.691	19.333	0.211995	0.192218	0.96065	30.39	26.51	23.61	16.88	20.65	16.97	1.61	0.94	-0.78	0.00725829	0.999989	AQK75581.1 hypothetical protein ZEAMMB73_Zm00001d018317 [Zea mays]
Zm00001d001927	-0.233921	-0.43	Unchanged	15.775	14.738	15.138	14.286	11.377	13.155	15.217	12.9393	-0.233921	0.15628	0.926307	26.07	15.44	13.44	7.94	16.79	9.91	1.2	0.89	-0.43	0.268099	0.999989	ONM12469.1 Flavonol synthase/flavanone 3-hydroxylase [Zea mays]
Zm00001d001928	0.199293	0.34	Unchanged	37.474	40.908	35.966	40.074	42.098	49.115	38.116	43.7623	0.199293	0.000291975	0.0358193	14.44	12.89	11.68	17.43	15.08	23.91	0.34	0.43	0.34	0.726611	0.999989	XP_020403661.1 kinesin-like protein KIN-14I [Zea mays]
Zm00001d001929	0.120875	0.29	Unchanged	27.319	20.547	25.194	24.044	24.923	30.478	24.3533	26.4817	0.120875	0.410251	0.986086	20.57	17.62	16.5	18.53	28.18	26.56	0.75	0.92	0.29	0.384295	0.999989	ONM12505.1 Transport protein particle (TRAPP) component [Zea mays]
Zm00001d001930	0	0	Unchanged	0	0	0	0	0	0	0.001	0.001	0	1	1	0.01	0.01	0.01	0.01	0.01	0.01	1	1	0	1	1	ONM12512.1 hypothetical protein ZEAMMB73_Zm00001d001930 [Zea mays]
Zm00001d001931	-5.77259	-2.81	Unchanged	0.164	0	0	0	0	0	0.0546667	0.001	-5.77259	0.806923	0.986086	0.01	0.01	1.15	0.01	0.01	0.01	7.01	1	-2.81	1	1	NP_001150877.1 VQ motif family protein [Zea mays]
Zm00001d001932	-0.184527	-0.19	Unchanged	11.087	10.943	11.236	9.449	9.593	10.23	11.0887	9.75733	-0.184527	0.362732	0.986086	21.64	17.53	11.46	12.37	11.35	15.3	1.52	1.33	-0.19	0.677198	0.999989	ONM12515.1 putative plastid-lipid-associated protein 13 chloroplastic [Zea mays]
Zm00001d001933	-0.0432075	-0.07	Unchanged	45.587	58.116	55.659	53.714	50.355	50.591	53.1207	51.5533	-0.0432075	0.830497	0.987082	89.66	85.18	80.38	81.14	71.44	82.46	1.6	1.52	-0.07	0.917795	0.999989	NP_001130916.1 uncharacterized protein LOC100192020 [Zea mays]
Zm00001d001934	0	0	Unchanged	0	0	0	0	0	0	0.001	0.001	0	1	1	0.01	0.01	0.01	0.01	0.01	0.01	1	1	0	1	1	XP_008668735.1 uncharacterized protein LOC103645797 [Zea mays]
Zm00001d001935	0.0205417	0.04	Unchanged	19.832	16.234	19.163	17.655	18.052	20.314	18.4097	18.6737	0.0205417	0.694671	0.986086	20.51	22.34	16.17	17.21	20.06	24.44	1.07	1.1	0.04	0.656676	0.999989	ONM12520.1 Leucine--tRNA ligase cytoplasmic [Zea mays]
Zm00001d001936	0.514573	-1.38	Unchanged	0.449	0.429	0.34	0.58	0.447	0.713	0.406	0.58	0.514573	0.428633	0.986086	1.53	0.86	1.11	1.3	0.43	0.19	2.87	1.1	-1.38	0.132867	0.999989	XP_020403665.1 uncharacterized protein LOC103645799 isoform X2 [Zea mays]
Zm00001d001937	-0.00916847	-0.29	Unchanged	30.825	32.444	28.918	32.463	31.165	27.975	30.729	30.5343	-0.00916847	0.948302	0.999255	80.86	63.73	79.25	57.99	59.78	64.91	2.43	1.99	-0.29	0.264912	0.999989	ONM12526.1 SWIB complex BAF60b domain-containing protein [Zea mays]
Zm00001d001939	0.0723478	0.05	Unchanged	10.163	10.226	10.704	11.372	11.418	9.902	10.3643	10.8973	0.0723478	0.606639	0.986086	16.71	15	12.39	17.76	17.39	12.96	1.42	1.47	0.05	0.695845	0.999989	NP_001356460.1 uncharacterized protein LOC100283321 [Zea mays]
Zm00001d001940	0.0753732	-0.42	Unchanged	12.276	17.769	17.071	18.917	15.067	15.659	15.7053	16.5477	0.0753732	0.641311	0.986086	4.47	10.24	7.81	5.87	5.47	6.49	0.48	0.36	-0.42	0.453917	0.999989	XP_020403668.1 uncharacterized protein LOC103648340 [Zea mays]
Zm00001d001941	-1.04679	0.54	Unchanged	0.042	0.088	0.058	0.091	0	0	0.0626667	0.0303333	-1.04679	0.653293	0.986086	0.01	0.78	0.01	0.01	0.01	0.55	4.15	6.04	0.54	0.884097	0.999989	ONM12534.1 invertase cell wall4 [Zea mays]
Zm00001d001942	0	0	Unchanged	0	0	0	0	0	0	0.001	0.001	0	1	1	0.01	0.01	0.01	0.01	0.01	0.01	1	1	0	1	1	ONM12535.1 hypothetical protein ZEAMMB73_Zm00001d001942 [Zea mays]
Zm00001d001943	0.0671142	-4.9	Unchanged	0	0.042	0	0.044	0	0	0.014	0.0146667	0.0671142	0.992957	0.999255	0.57	0.01	0.28	0.01	0.01	0.01	20.24	0.68	-4.9	1	1	ONM12536.1 Beta-fructofuranosidase insoluble isoenzyme CWINV3 [Zea mays]
Zm00001d001944	0	0	Unchanged	0	0	0	0	0	0	0.001	0.001	0	1	1	0.01	0.01	0.01	0.01	0.01	0.01	1	1	0	1	1	ONM12537.1 Beta-fructofuranosidase insoluble isoenzyme CWINV3 [Zea mays]
Zm00001d001945	-0.475497	-0.13	Unchanged	0.444	0.28	0.608	0.377	0.344	0.237	0.444	0.319333	-0.475497	0.516807	0.986086	0.32	0.54	0.2	0.27	0.01	0.43	0.8	0.73	-0.13	0.816214	0.999989	ONM12540.1 Auxin response factor 4 [Zea mays]
Zm00001d001946	-0.0286835	0.03	Unchanged	28.649	23.509	35.927	29.441	26.712	30.198	29.3617	28.7837	-0.0286835	0.989964	0.999255	45.47	45.75	52.7	41.21	56.42	45.81	1.63	1.66	0.03	0.797685	0.999989	-
Zm00001d001947	0.0296202	-0.14	Unchanged	29.467	32.338	30.562	33.43	28.528	32.325	30.789	31.4277	0.0296202	0.630701	0.986086	40.41	40.23	42.65	41.97	37.58	34.89	1.33	1.21	-0.14	0.632549	0.999989	NP_001136882.1 putative TLD family protein [Zea mays]
Zm00001d001948	-0.125112	-1.17	Unchanged	0.214	0.526	0.199	0.313	0.47	0.078	0.313	0.287	-0.125112	0.909349	0.998644	2.62	0.81	1.44	1.18	0.81	0.01	5.19	2.31	-1.17	0.344407	0.999989	NP_001105960.2 WUS1 protein [Zea mays]
Zm00001d001949	0.0860104	-0.06	Unchanged	10.267	10.696	8.208	10.042	11.387	9.534	9.72367	10.321	0.0860104	0.489232	0.986086	5.04	5.39	2.86	4.11	4.36	5.25	0.46	0.44	-0.06	0.916881	0.999989	ONM12553.1 U11/U12 small nuclear ribonucleoprotein 25 kDa protein [Zea mays]
Zm00001d001951	0.113339	-0.42	Unchanged	32.872	32.403	24.436	32.581	33.53	30.932	29.9037	32.3477	0.113339	0.545725	0.986086	67.05	68.67	68.85	52.38	52.87	59.6	2.28	1.7	-0.42	0.18887	0.999989	ONM51679.1 putative ribose-5-phosphate isomerase 3 chloroplastic [Zea mays]
Zm00001d001952	-0.129261	0.06	Unchanged	23.634	21.614	26.642	22.854	21.249	21.626	23.9633	21.9097	-0.129261	0.275199	0.986086	31.06	28.26	26.91	24.87	27.07	30.15	1.2	1.25	0.06	0.56511	0.999989	XP_008667945.1 zinc finger C-x8-C-x5-C-x3-H type family protein isoform X1 [Zea mays]
Zm00001d001953	0.343208	-0.23	Unchanged	10.879	9.275	11.059	11.637	13.383	14.576	10.4043	13.1987	0.343208	0.00407914	0.185076	4.91	3	5.04	3.86	4.71	5.33	0.41	0.35	-0.23	0.598762	0.999989	ONM12556.1 Protein IQ-DOMAIN 32 [Zea mays]
Zm00001d001957	0	0	Unchanged	0	0	0	0	0	0	0.001	0.001	0	1	1	0.01	0.01	0.01	0.01	0.01	0.01	1	1	0	1	1	ONM12560.1 NAC domain-containing protein 8 [Zea mays]
Zm00001d001959	0.167866	-0.08	Unchanged	141.73	150.411	149.277	164.463	164.661	166.763	147.139	165.296	0.167866	0.00199729	0.124257	79.42	89.07	68.25	83.27	76.46	92.35	0.54	0.51	-0.08	0.926781	0.999989	ONM12562.1 GTP cyclohydrolase I 1 [Zea mays]
Zm00001d001960	4	-0.22	Unchanged	0	0	0	0	0	0.048	0.001	0.016	4	0.820418	0.986086	0.43	0.01	0.66	1.28	0.01	0.22	36.33	31.25	-0.22	1	1	NP_001130275.1 uncharacterized protein LOC542712 [Zea mays]
Zm00001d001961	0.141645	0.65	Unchanged	2.421	0.611	2.154	1.59	2.016	2.115	1.72867	1.907	0.141645	0.772645	0.986086	3.89	1.56	6.26	7.08	7.92	5.27	2.26	3.54	0.65	0.293113	0.999989	ONM12565.1 SAUR-like auxin-responsive protein family [Zea mays]
Zm00001d001962	0.0141066	-0.17	Unchanged	91.495	82.99	86.865	89.252	82.724	91.942	87.1167	87.9727	0.0141066	0.869087	0.992631	93.56	73.2	69.09	76.24	62.54	71.69	0.9	0.8	-0.17	0.808148	0.999989	NP_001313329.1 uncharacterized protein LOC100384859 [Zea mays]
Zm00001d001963	-6.20945	2.84	Unchanged	0	0	0.222	0	0	0	0.074	0.001	-6.20945	0.806923	0.986086	0.01	0.01	0.01	0.01	0.01	0.01	0.14	1	2.84	1	1	XP_008668746.1 auxin-responsive protein SAUR36 [Zea mays]
Zm00001d001964	0	-1.59	Unchanged	0	0	0	0	0	0	0.001	0.001	0	1	1	0.57	0.39	1.54	0.83	0.01	0.01	83.33	27.67	-1.59	1	1	XP_008668747.1 indole-3-acetic acid-induced protein ARG7 [Zea mays]
Zm00001d001965	0	0	Unchanged	0	0	0	0	0	0	0.001	0.001	0	1	1	0.01	0.01	0.01	0.01	0.01	0.01	1	1	0	1	1	ONM12594.1 Alpha-L RNA-binding motif/Ribosomal protein S4 family protein [Zea mays]
Zm00001d001966	0.128684	-0.15	Unchanged	41.674	43.987	46.789	46.721	48.212	49.874	44.15	48.269	0.128684	0.107312	0.843074	45.95	44.1	47.32	49.61	41.61	44.77	1.04	0.94	-0.15	0.581652	0.999989	ONM12598.1 26S proteasome non-ATPase regulatory subunit 7 homolog A [Zea mays]
Zm00001d001967	0.230036	0.09	Unchanged	3.941	4.825	4.626	4.814	5.098	5.795	4.464	5.23567	0.230036	0.564045	0.986086	2.06	4	2.4	2.53	3.66	4.26	0.63	0.67	0.09	0.701403	0.999989	ONM12605.1 Mediator of RNA polymerase II transcription subunit 7a [Zea mays]
Zm00001d001968	-0.0702456	0.53	Unchanged	26.685	30.58	22.042	24.972	23.925	26.641	26.4357	25.1793	-0.0702456	0.624416	0.986086	1.81	2.76	2.69	2.63	3.92	3.19	0.09	0.13	0.53	0.133506	0.999989	ONM12607.1 cyclin-related [Zea mays]
Zm00001d001970	6.3634	-3.23	Unchanged	0	0	0	0	0.247	0	0.001	0.0823333	6.3634	0.654866	0.986086	0.39	0.01	0.19	0.01	0.01	0.51	19.33	2.06	-3.23	1	1	ONM12608.1 Molybdopterin biosynthesis protein CNX1 [Zea mays]
Zm00001d001971	0	0	Unchanged	0	0	0	0	0	0	0.001	0.001	0	1	1	0.01	0.01	0.01	0.01	0.01	0.01	1	1	0	1	1	XP_008668754.1 uncharacterized protein LOC103645809 [Zea mays]
Zm00001d001972	-0.0831947	0.51	Unchanged	5.02	4.526	7.604	5.2	7.269	3.72	5.71667	5.39633	-0.0831947	0.866689	0.991931	17.78	11.01	18.33	19.76	25.81	17.9	2.75	3.92	0.51	0.13079	0.999989	NP_001309384.1 uncharacterized protein LOC100276946 [Zea mays]
Zm00001d001973	-0.0238847	0.4	Unchanged	23.722	26.511	28.394	23.415	27.519	26.402	26.209	25.7787	-0.0238847	0.974221	0.999255	3.62	4.8	6.74	5.57	5.06	8.85	0.19	0.25	0.4	0.237792	0.999989	NP_001346443.1 uncharacterized protein LOC100216860 [Zea mays]
Zm00001d001974	0.0850156	0.12	Unchanged	33.235	38.602	36.138	37.592	37.832	39.105	35.9917	38.1763	0.0850156	0.277983	0.986086	12.8	12.65	11.31	12.47	16.38	13.19	0.34	0.37	0.12	0.472328	0.999989	ONM12614.1 Inositol-pentakisphosphate 2-kinase [Zea mays]
Zm00001d001975	0	0	Unchanged	0	0	0	0	0	0	0.001	0.001	0	1	1	0.01	0.01	0.01	0.01	0.01	0.01	1	1	0	1	1	ONM12616.1 hypothetical protein ZEAMMB73_Zm00001d001975 [Zea mays]
Zm00001d001976	6.53398	-6.46	Unchanged	0	0	0	0.119	0.08	0.079	0.001	0.0926667	6.53398	0.105887	0.836868	0.29	0.01	0.01	0.01	0.01	0.01	9.67	0.11	-6.46	0.134972	0.999989	XP_008668757.1 protein NRT1/ PTR FAMILY 2.12 [Zea mays]
Zm00001d001977	4.32193	-1	Unchanged	0	0	0	0	0.06	0	0.001	0.02	4.32193	0.820418	0.986086	0.01	0.01	0.01	0.01	0.01	0.01	1	0.5	-1	1	1	XP_008671053.1 protein trichome birefringence-like 8 [Zea mays]
Zm00001d001978	-0.320225	0	Unchanged	111.646	99.434	112.027	76.86	91.301	90.63	107.702	86.2637	-0.320225	0.00561625	0.224152	31.44	31.57	34.95	21.54	24.5	31.85	0.3	0.3	0	0.934115	0.999989	ONM12680.1 MAP3K epsilon protein kinase 1 [Zea mays]
Zm00001d001979	0.189247	0.07	Unchanged	36.595	43.144	41.023	48.066	41.105	48.518	40.254	45.8963	0.189247	0.0465555	0.628473	34.91	49.02	39.54	44.17	42.57	60.51	1.02	1.07	0.07	0.589117	0.999989	ONM12689.1 putative UDP-arabinopyranose mutase 5 [Zea mays]
Zm00001d001980	-0.050121	0.2	Unchanged	28.02	27.887	30.695	29.342	28.083	26.22	28.8673	27.8817	-0.050121	0.705844	0.986086	44.42	46.25	39.78	45.92	46.27	53.74	1.51	1.74	0.2	0.129611	0.999989	XP_008668129.1 protein kinase-like isoform X1 [Zea mays]
Zm00001d001982	-3.24413	4.91	Translation	0.329	0.808	0	0.12	0	0	0.379	0.04	-3.24413	0.127117	0.884371	0.78	0.98	3.36	7.24	5.54	3.41	4.5	134.92	4.91	0.00128219	0.694274	ONM12693.1 Transcription factor IBH1 [Zea mays]
Zm00001d001983	0.118789	-0.09	Unchanged	38.678	39.569	37.549	44.095	42.24	39.399	38.5987	41.9113	0.118789	0.236174	0.986086	29.69	38.77	32.14	30.83	34.23	38.27	0.87	0.82	-0.09	0.971287	0.999989	ONM12694.1 Protein PELOTA 1 [Zea mays]
Zm00001d001984	-1.05996	0.01	Unchanged	0.454	0.217	0.459	0.226	0.181	0.135	0.376667	0.180667	-1.05996	0.253368	0.986086	0.89	0.9	0.32	0.04	0.47	0.51	1.87	1.88	0.01	0.980879	0.999989	ONM12697.1 putative amino acid permease 7 [Zea mays]
Zm00001d001986	0	0	Unchanged	0	0	0	0	0	0	0.001	0.001	0	1	1	0.01	0.01	0.01	0.01	0.01	0.01	1	1	0	1	1	ONM12699.1 hypothetical protein ZEAMMB73_Zm00001d001986 [Zea mays]
Zm00001d001987	-0.242216	-1.06	Unchanged	3.235	2.154	3.954	2.247	2.63	3.022	3.11433	2.633	-0.242216	0.506089	0.986086	6.23	3.11	2	1.21	2.36	1	1.21	0.58	-1.06	0.201848	0.999989	ONM12702.1 adenosine deaminases [Zea mays]
Zm00001d001988	-0.115022	0	Unchanged	10.935	13.372	15.063	14.537	11.052	10.764	13.1233	12.1177	-0.115022	0.511149	0.986086	7.5	8.63	5.83	6.64	5.86	7.7	0.56	0.56	0	0.735066	0.999989	ONM12705.1 putative protein phosphatase 2C 59 [Zea mays]
Zm00001d001989	0.409509	-0.91	Unchanged	0.139	0	0.58	0.152	0.651	0.152	0.239667	0.318333	0.409509	0.701016	0.986086	2.36	1.46	0.24	2.44	0.01	0.43	5.65	3.01	-0.91	0.570231	0.999989	ONM12711.1 hypothetical protein ZEAMMB73_Zm00001d001989 [Zea mays]
Zm00001d001990	0	0	Unchanged	0	0	0	0	0	0	0.001	0.001	0	1	1	0.01	0.01	0.01	0.01	0.01	0.01	1	1	0	1	1	XP_008668759.1 uncharacterized protein LOC100274909 [Zea mays]
Zm00001d001993	0.111253	-0.79	Unchanged	2.232	2.397	1.159	2.467	2.101	1.684	1.92933	2.084	0.111253	0.741245	0.986086	0.62	2.36	1.03	1.11	1.03	0.35	0.69	0.4	-0.79	0.310956	0.999989	XP_008668540.1 putative receptor-like protein kinase isoform X1 [Zea mays]
Zm00001d001994	-0.153993	-0.15	Unchanged	28.904	30.316	34.517	29.262	25.193	29.792	31.2457	28.0823	-0.153993	0.237245	0.986086	46.62	38.27	55.04	36.25	38.55	37.77	1.49	1.34	-0.15	0.598206	0.999989	NP_001151553.2 uncharacterized protein LOC100285187 [Zea mays]
Zm00001d001995	0.339047	-0.77	Unchanged	0.976	1.163	1.145	1.252	1.27	1.632	1.09467	1.38467	0.339047	0.390101	0.986086	0.01	1.9	2.96	1.6	0.95	1.07	1.48	0.87	-0.77	0.380691	0.999989	ONM12716.1 P-loop containing nucleoside triphosphate hydrolase superfamily protein [Zea mays]
Zm00001d001996	0.280339	-1.91	Unchanged	0.651	1.798	1.584	1.781	1.873	1.244	1.34433	1.63267	0.280339	0.595355	0.986086	3.42	1.91	2.7	0.08	0.64	1.9	1.99	0.53	-1.91	0.0596844	0.999989	NP_001152906.1 uncharacterized protein LOC100275046 [Zea mays]
Zm00001d001997	-0.247769	-0.67	Unchanged	7.185	5.742	8.055	6.644	4.944	6.083	6.994	5.89033	-0.247769	0.340712	0.986086	3.48	5.27	4.19	2.64	1.99	2.21	0.62	0.39	-0.67	0.180896	0.999989	ONM12720.1 hypothetical protein ZEAMMB73_Zm00001d001997 [Zea mays]
Zm00001d001999	-0.0965235	0.1	Unchanged	54.851	49.677	48.031	46.96	50.195	45.531	50.853	47.562	-0.0965235	0.241577	0.986086	19.07	24.99	19.5	16.13	24.22	24.22	0.42	0.45	0.1	0.620932	0.999989	ONM12728.1 Galactose mutarotase-like superfamily protein [Zea mays]
Zm00001d002000	-0.721665	-0.03	Unchanged	0.791	1.255	1.643	0.571	0.902	0.764	1.22967	0.745667	-0.721665	0.136165	0.896299	1.74	0.74	2.3	1.26	1.23	0.36	1.3	1.27	-0.03	0.736621	0.999989	ONM12737.1 lipoxygenase6 [Zea mays]
Zm00001d002001	-0.135693	-0.29	Unchanged	0.832	1.876	2.149	2.212	0.521	1.688	1.619	1.47367	-0.135693	0.887223	0.996258	5.42	6.92	1.66	3.43	0.01	7.02	2.88	2.36	-0.29	0.830367	0.999989	NP_001351240.1 uncharacterized protein LOC100278025 [Zea mays]
Zm00001d002003	-0.0499296	-0.29	Unchanged	14.66	12.583	14.325	13.094	13.641	13.419	13.856	13.3847	-0.0499296	0.736026	0.986086	9.91	9.26	10.36	6.01	6.62	10.53	0.71	0.58	-0.29	0.338412	0.999989	XP_020403677.1 probable phosphoribosylformylglycinamidine synthase, chloroplastic/mitochondrial [Zea mays]
Zm00001d002004	-0.341711	-0.04	Unchanged	1.382	0.415	3.912	1.104	1.622	1.779	1.903	1.50167	-0.341711	0.593625	0.986086	5.03	1.49	5.4	5.39	1.76	1.99	2.09	2.03	-0.04	0.947187	0.999989	NP_001142258.1 uncharacterized protein LOC100274427 precursor [Zea mays]
Zm00001d002005	5.39232	-2.06	Unchanged	0	0	0	0.126	0	0	0.001	0.042	5.39232	0.651335	0.986086	0.01	0.01	0.01	0.01	0.01	0.01	1	0.24	-2.06	1	1	NP_001105543.2 protein LIGULELESS 1 [Zea mays]
Zm00001d002006	-0.104167	-0.01	Unchanged	36.876	29.706	33.392	31.067	33.044	28.899	33.3247	31.0033	-0.104167	0.255417	0.986086	68.79	73.06	59.37	68.91	53.53	63.1	2.01	1.99	-0.01	0.786964	0.999989	ONM12761.1 H(+)-ATPase 5 [Zea mays]
Zm00001d002007	0.0703893	-0.08	Unchanged	0	0.04	0	0	0.042	0	0.0133333	0.014	0.0703893	0.992978	0.999255	0.01	0.01	0.01	0.01	0.01	0.01	0.75	0.71	-0.08	1	1	ONM12763.1 DEAD-box ATP-dependent RNA helicase 18 [Zea mays]
Zm00001d002008	0	0	Unchanged	0	0	0	0	0	0	0.001	0.001	0	1	1	0.01	0.01	0.01	0.01	0.01	0.01	1	1	0	1	1	ONM12765.1 evolutionarily conserved C-terminal region 10 [Zea mays]
Zm00001d002011	-0.644563	-1.64	Unchanged	0.403	0	0.746	0	0.588	0.147	0.383	0.245	-0.644563	0.724196	0.986086	1.2	0.01	3.52	0.97	0.01	0.01	4.11	1.32	-1.64	0.343322	0.999989	ONM12766.1 Ethylene-responsive transcription factor ERF003 [Zea mays]
Zm00001d002012	-0.2745	0.23	Unchanged	22.317	24.939	22.528	22.379	19.599	15.715	23.2613	19.231	-0.2745	0.15686	0.9277	13.04	15.79	10.81	10.99	12.89	14.97	0.57	0.67	0.23	0.406296	0.999989	ONM12770.1 Protein KAKU4 [Zea mays]
Zm00001d002013	-0.676243	-1.07	Unchanged	0	0.171	0.302	0.059	0.059	0.178	0.157667	0.0986667	-0.676243	0.700928	0.986086	0.1	0.01	0.01	0.01	0.01	0.01	0.21	0.1	-1.07	0.939243	0.999989	XP_008668765.1 G-type lectin S-receptor-like serine/threonine-protein kinase At1g34300 [Zea mays]
Zm00001d002014	-5.71882	2.4	Unchanged	0.158	0	0	0	0	0	0.0526667	0.001	-5.71882	0.806923	0.986086	0.01	0.01	0.01	0.01	0.01	0.01	0.19	1	2.4	1	1	XP_008668767.1 uncharacterized protein LOC103645824 [Zea mays]
Zm00001d002015	1.11899	0	Unchanged	0.08	0.251	0.111	0.436	0.437	0.087	0.147333	0.32	1.11899	0.676106	0.986086	0.01	0.01	0.01	0.01	0.07	0.01	0.07	0.07	0	1	1	NP_001145528.1 uncharacterized protein LOC100278952 [Zea mays]
Zm00001d002016	0	0	Unchanged	0	0	0	0	0	0	0.001	0.001	0	1	1	0.01	0.01	0.01	0.01	0.01	0.01	1	1	0	1	1	XP_008668768.1 uncharacterized protein LOC103645825 [Zea mays]
Zm00001d002017	1.11899	0	Unchanged	0.08	0.251	0.111	0.436	0.437	0.087	0.147333	0.32	1.11899	0.676106	0.986086	0.01	0.01	0.01	0.01	0.07	0.01	0.07	0.07	0	1	1	NP_001145528.1 uncharacterized protein LOC100278952 [Zea mays]
Zm00001d002018	0	0	Unchanged	0	0	0	0	0	0	0.001	0.001	0	1	1	0.01	0.01	0.01	0.01	0.01	0.01	1	1	0	1	1	ONM12777.1 Os07g0120600-like protein [Zea mays]
Zm00001d002019	-3.25873	0.57	Unchanged	0.222	0	0.247	0	0.049	0	0.156333	0.0163333	-3.25873	0.129904	0.889321	0.01	0.01	0.19	0.01	0.01	0.01	0.41	0.61	0.57	0.902553	0.999989	XP_008668770.1 G-type lectin S-receptor-like serine/threonine-protein kinase SD2-5 [Zea mays]
Zm00001d002020	0.944561	-0.25	Unchanged	0	0.051	0.201	0.211	0.221	0.053	0.084	0.161667	0.944561	0.385625	0.986086	0.01	0.01	0.21	0.01	0.34	0.01	0.83	0.7	-0.25	0.873068	0.999989	ONM12780.1 OSJNBb0022F16.11-like protein [Zea mays]
Zm00001d002021	-0.399791	0.27	Unchanged	0.974	0.878	1.16	1.065	0.61	0.608	1.004	0.761	-0.399791	0.678554	0.986086	12.18	10.9	17.38	12.89	12.94	11.24	13.43	16.24	0.27	0.668422	0.999989	-
Zm00001d002022	-0.0666211	0	Unchanged	27.101	33.289	32.944	27.912	29.232	31.978	31.1113	29.7073	-0.0666211	0.718869	0.986086	19.18	19.4	15.72	18.73	15.09	17.53	0.58	0.58	0	0.790326	0.999989	NP_001104860.2 uncharacterized protein LOC541635 [Zea mays]
Zm00001d002023	0	0	Unchanged	0	0	0	0	0	0	0.001	0.001	0	1	1	0.01	0.01	0.01	0.01	0.01	0.01	1	1	0	1	1	ONM12800.1 Scarecrow-like protein 6 [Zea mays]
Zm00001d002024	0.182397	-0.66	Translation	30.502	29.413	26.901	33.704	32.479	32.333	28.9387	32.8387	0.182397	0.0245709	0.491916	58.79	56.6	53.27	36.8	42.25	42.35	1.94	1.23	-0.66	0.000891982	0.646697	ONM12803.1 NADPH--cytochrome P450 reductase 2 [Zea mays]
Zm00001d002025	-0.132055	0.04	Unchanged	55.823	55.648	54.336	52.041	50.78	48.483	55.269	50.4347	-0.132055	0.111226	0.85179	67.44	79.51	65.22	72.99	66.5	60.86	1.28	1.32	0.04	0.536337	0.999989	ONM12807.1 AP2-like ethylene-responsive transcription factor AIL5 [Zea mays]
Zm00001d002026	-0.279686	-0.16	Unchanged	0.113	0.178	0.197	0.124	0.031	0.247	0.162667	0.134	-0.279686	0.814127	0.986086	0.01	0.25	0.59	0.01	0.25	0.37	1.72	1.54	-0.16	0.943981	0.999989	ONM12810.1 Protein kinase superfamily protein [Zea mays]
Zm00001d002027	-0.0271317	0.13	Unchanged	33.053	29.311	38.814	29.759	35.273	34.261	33.726	33.0977	-0.0271317	0.965276	0.999255	29.1	20.77	13.23	19.5	22.73	25.65	0.62	0.68	0.13	0.511149	0.999989	NP_001149650.1 COP9 signalosome complex subunit 5b [Zea mays]
Zm00001d002028	-0.565045	0.02	Unchanged	12.155	7.951	16.76	10.396	6.38	8.143	12.2887	8.30633	-0.565045	0.0655396	0.713422	5.38	5.45	11.25	3.47	5.78	5.95	0.6	0.61	0.02	0.893586	0.999989	ONM12816.1 Protein FATTY ACID EXPORT 2 chloroplastic [Zea mays]
Zm00001d002029	-0.00287632	-0.17	Unchanged	19.242	20.462	19.039	18.266	20.571	19.789	19.581	19.542	-0.00287632	0.799873	0.986086	51.31	53.46	53.31	45.96	57.39	36.85	2.69	2.39	-0.17	0.889485	0.999989	NP_001170674.1 uncharacterized protein LOC100384736 [Zea mays]
Zm00001d002031	0	0	Unchanged	0	0	0	0	0	0	0.001	0.001	0	1	1	0.01	0.01	0.01	0.01	0.01	0.01	1	1	0	1	1	ONM12820.1 Amino acid kinase family protein [Zea mays]
Zm00001d002032	-0.850424	2.07	Unchanged	0	0.02	0.099	0	0.066	0	0.0396667	0.022	-0.850424	0.652164	0.986086	0.25	0.32	0.14	0.01	0.98	0.68	5.97	25.15	2.07	0.310495	0.999989	ONM12823.1 hypothetical protein ZEAMMB73_Zm00001d002032 [Zea mays]
Zm00001d002033	0.50746	-0.85	Unchanged	2.034	1.337	1.326	1.67	2.299	2.708	1.56567	2.22567	0.50746	0.242243	0.986086	3.07	2.98	2.33	2.1	1.71	2.77	1.78	0.99	-0.85	0.20196	0.999989	NP_001144886.2 uncharacterized protein LOC100277987 [Zea mays]
Zm00001d002034	0.243493	-1.11	Unchanged	4.361	4.336	3.753	6.108	3.979	4.652	4.15	4.913	0.243493	0.463254	0.986086	2.31	3.14	1.26	0.69	1.83	1.14	0.54	0.25	-1.11	0.253139	0.999989	NP_001131266.1 6,7-dimethyl-8-ribityllumazine synthase [Zea mays]
Zm00001d002035	-0.713696	1.51	Unchanged	0.608	0.426	1.057	0.388	0.444	0.443	0.697	0.425	-0.713696	0.34335	0.986086	0.01	0.37	0.31	0.37	0.48	0.35	0.33	0.94	1.51	0.275624	0.999989	NP_001148452.1 uncharacterized protein LOC100282067 precursor [Zea mays]
Zm00001d002036	-0.0876964	0.02	Unchanged	19.871	18.981	19.07	19.896	17.86	16.75	19.3073	18.1687	-0.0876964	0.624055	0.986086	14.08	13.57	12.53	13.34	12.8	12.1	0.69	0.7	0.02	0.799622	0.999989	ONM12871.1 Golgin candidate 2 [Zea mays]
Zm00001d002037	-1.52356	1.94	Unchanged	0	0.161	0	0	0.056	0	0.0536667	0.0186667	-1.52356	0.641787	0.986086	0.18	0.01	0.27	0.01	0.01	0.6	2.8	10.71	1.94	0.570841	0.999989	NP_001143548.2 uncharacterized protein LOC100276239 [Zea mays]
Zm00001d002038	-0.235918	0.91	Unchanged	1.367	0.419	2.072	0.838	0.971	1.467	1.286	1.092	-0.235918	0.618305	0.986086	1.94	1.52	0.97	4.65	0.97	1.45	1.15	2.16	0.91	0.109439	0.999989	NP_001169671.1 uncharacterized protein LOC100383552 [Zea mays]
Zm00001d002039	-0.493409	0.5	Unchanged	0.743	0.335	0.517	0.639	0.32	0.174	0.531667	0.377667	-0.493409	0.442808	0.986086	0.17	0.66	1.14	0.41	0.42	1.15	1.24	1.75	0.5	0.516578	0.999989	NP_001354386.1 uncharacterized protein LOC100191439 precursor [Zea mays]
Zm00001d002040	0	-2.8	Unchanged	0	0	0	0	0	0	0.001	0.001	0	1	1	0.01	0.14	0.01	0.01	0.01	0.02	4.67	0.67	-2.8	1	1	ONM12879.1 Helicase [Zea mays]
Zm00001d002042	-5.55459	-1.43	Unchanged	0	0.141	0	0	0	0	0.047	0.001	-5.55459	0.653626	0.986086	0.01	0.38	0.01	0.01	0.01	0.01	2.7	1	-1.43	1	1	ONM12880.1 Peroxidase 52 [Zea mays]
Zm00001d002043	-0.434001	5.16	Unchanged	0.218	0.115	0.152	0.06	0.239	0.06	0.161667	0.119667	-0.434001	0.764115	0.986086	0.01	0.01	0.01	0.39	0.38	0.01	0.06	2.14	5.16	0.126658	0.999989	ONM12881.1 hypothetical protein ZEAMMB73_Zm00001d002043 [Zea mays]
Zm00001d002044	0	0	Unchanged	0	0	0	0	0	0	0.001	0.001	0	1	1	0.01	0.01	0.01	0.01	0.01	0.01	1	1	0	1	1	PWZ21368.1 Pentatricopeptide repeat-containing protein [Zea mays]
Zm00001d002046	-0.118213	0.51	Unchanged	6.081	6.796	5.465	5.741	5.962	5.196	6.114	5.633	-0.118213	0.598234	0.986086	2.44	2.95	2.4	3.33	4.3	2.57	0.42	0.6	0.51	0.0919422	0.999989	ONM12886.1 Alpha-N-acetylglucosaminidase [Zea mays]
Zm00001d002047	0	0	Unchanged	0	0	0	0	0	0	0.001	0.001	0	1	1	0.01	0.01	0.01	0.01	0.01	0.01	1	1	0	1	1	ONM12892.1 putative protein phosphatase 2C 33 [Zea mays]
Zm00001d002048	0	0	Unchanged	0	0	0	0	0	0	0.001	0.001	0	1	1	0.01	0.01	0.01	0.01	0.01	0.01	1	1	0	1	1	ONM12893.1 hypothetical protein ZEAMMB73_Zm00001d002048 [Zea mays]
Zm00001d002049	0	0	Unchanged	0	0	0	0	0	0	0.001	0.001	0	1	1	0.01	0.01	0.01	0.01	0.01	0.01	1	1	0	1	1	ONM12894.1 Growth-regulating factor 6 [Zea mays]
Zm00001d002050	0	0	Unchanged	0	0	0	0	0	0	0.001	0.001	0	1	1	0.01	0.01	0.01	0.01	0.01	0.01	1	1	0	1	1	ONM12895.1 hypothetical protein ZEAMMB73_Zm00001d002050, partial [Zea mays]
Zm00001d002051	-0.0311739	0.01	Unchanged	248.841	231.479	253.483	220.677	244.229	253.211	244.601	239.372	-0.0311739	0.84989	0.989434	285.5	260.31	270.98	282.74	261.96	262.82	1.11	1.12	0.01	0.682993	0.999989	XP_008668774.1 D-3-phosphoglycerate dehydrogenase 3, chloroplastic [Zea mays]
Zm00001d002052	-0.164004	0.23	Unchanged	25.18	16.782	27.127	19.489	23.812	18.364	23.0297	20.555	-0.164004	0.377334	0.986086	41.14	24.71	54.21	41.25	48.74	35.97	1.74	2.04	0.23	0.505943	0.999989	NP_001313617.1 probable isoaspartyl peptidase/L-asparaginase 2 [Zea mays]
Zm00001d002053	0.0692611	0.42	Unchanged	59.75	62.982	59.52	63.658	59.557	68	60.7507	63.7383	0.0692611	0.27398	0.986086	12.2	16.43	9.82	14.96	18.98	20.48	0.21	0.28	0.42	0.0554674	0.999989	XP_008668776.2 small RNA degrading nuclease 1 [Zea mays]
Zm00001d002054	0.39459	0.23	Unchanged	0	0	0.302	0.238	0.159	0	0.100667	0.132333	0.39459	0.812963	0.986086	0.78	0.01	0.38	0.97	0.82	0.01	3.84	4.51	0.23	0.855189	0.999989	ONM12903.1 photosynthetic electron transport3 [Zea mays]
Zm00001d002055	-2.29792	-1.19	Unchanged	1.63	0.396	0	0.412	0	0	0.675333	0.137333	-2.29792	0.171823	0.945719	0.01	0.01	0.33	0.01	0.01	0.01	0.16	0.07	-1.19	0.808411	0.999989	ONM12904.1 Ripening-related protein 3 [Zea mays]
Zm00001d002056	-0.250988	0.13	Unchanged	11.846	12.286	13.625	9.492	10.774	11.462	12.5857	10.576	-0.250988	0.0663276	0.717612	5.95	3.61	3.08	2.85	3.18	5.53	0.33	0.36	0.13	0.661593	0.999989	ONM12906.1 CDT1-like protein a chloroplastic [Zea mays]
Zm00001d002057	0	0	Unchanged	0	0	0	0	0	0	0.001	0.001	0	1	1	0.01	0.01	0.01	0.01	0.01	0.01	1	1	0	1	1	ONM12914.1 Ripening-related protein 3 [Zea mays]
Zm00001d002058	-0.260071	0.15	Unchanged	17.585	15.353	18.034	14.145	13.055	15.364	16.9907	14.188	-0.260071	0.0831946	0.782932	29.26	33.72	32.28	30.7	27.42	30.09	1.87	2.07	0.15	0.354205	0.999989	PWZ39698.1 UPF0415 protein C7orf25 [Zea mays]
Zm00001d002062	0	0	Unchanged	0	0	0	0	0	0	0.001	0.001	0	1	1	0.01	0.01	0.01	0.01	0.01	0.01	1	1	0	1	1	ONM12916.1 Peptidyl-prolyl cis-trans isomerase CYP37 chloroplastic, partial [Zea mays]
Zm00001d002063	0.170752	-0.22	Unchanged	9.189	7.186	8.831	9.056	10.333	8.984	8.402	9.45767	0.170752	0.2966	0.986086	33.27	33.59	37.43	36.62	33.31	30.99	4.14	3.56	-0.22	0.42489	0.999989	NP_001332993.1 UDP-glycosyltransferase 89B1-like [Zea mays]
Zm00001d002064	-0.0228387	0.3	Unchanged	16.626	12.921	16.996	14.547	18.35	12.915	15.5143	15.2707	-0.0228387	0.976015	0.999255	41.03	35.88	58.74	61.69	58.48	44.38	2.91	3.59	0.3	0.136596	0.999989	XP_008668660.1 glycosyltransferase isoform X1 [Zea mays]
Zm00001d002065	-0.0838607	0.17	Unchanged	24.844	20.528	28.755	22.34	24.961	22.64	24.709	23.3137	-0.0838607	0.647782	0.986086	33.8	29.2	32.82	41.38	28.48	31.73	1.29	1.45	0.17	0.372771	0.999989	NP_001105993.2 cysteine protease component of protease-inhibitor complex precursor [Zea mays]
Zm00001d002066	-0.44607	0.1	Unchanged	8.875	8.046	10.162	7.624	7.035	5.221	9.02767	6.62667	-0.44607	0.0683701	0.725598	73.77	50.92	80.82	63.45	53.99	44.2	7.59	8.13	0.1	0.599211	0.999989	NP_001152696.1 uncharacterized protein LOC100286337 [Zea mays]
Zm00001d002067	-0.342796	-0.27	Unchanged	0.126	0.129	0.511	0.134	0.336	0.134	0.255333	0.201333	-0.342796	0.820832	0.986086	0.33	0.91	0.6	0.32	0.49	0.39	2.4	1.99	-0.27	0.830917	0.999989	ONM12932.1 Protein IRX15-LIKE [Zea mays]
Zm00001d002068	-0.000249091	-0.09	Unchanged	6.597	5.009	5.771	5.415	5.655	6.304	5.79233	5.79133	-0.000249091	0.919308	0.999255	6.32	6.56	7.84	5.95	6.09	7.34	1.19	1.12	-0.09	0.883609	0.999989	NP_001354385.1 uncharacterized protein LOC100191370 precursor [Zea mays]
Zm00001d002069	0.00804939	-0.44	Unchanged	2.402	2.245	0	0.584	2.632	1.457	1.549	1.55767	0.00804939	0.986314	0.999255	19.55	18.33	22.86	19.79	9.75	15.55	13.07	9.65	-0.44	0.671767	0.999989	NP_001315574.1 uncharacterized protein LOC100303866 [Zea mays]
Zm00001d002071	-3.27319	3.26	Unchanged	1.35	0	1.502	0	0	0.295	0.950667	0.0983333	-3.27319	0.129658	0.889321	5.07	0.01	1.89	3.06	2.35	1.47	2.44	23.32	3.26	0.260623	0.999989	NP_001314852.1 uncharacterized protein LOC100303807 [Zea mays]
Zm00001d002072	0	-1.48	Unchanged	0	0	0	0	0	0	0.001	0.001	0	1	1	1.2	0.01	0.01	0.01	0.43	0.01	40	14.33	-1.48	1	1	NP_001142564.2 uncharacterized protein LOC103645846 [Zea mays]
Zm00001d002074	0	0	Unchanged	0	0	0	0	0	0	0.001	0.001	0	1	1	0.01	0.01	0.01	0.01	0.01	0.01	1	1	0	1	1	ONM12937.1 hypothetical protein ZEAMMB73_Zm00001d002074 [Zea mays]
Zm00001d002075	0.181096	-1.86	Translation	0.427	0.15	0.395	0.218	0.533	0.351	0.324	0.367333	0.181096	0.788567	0.986086	0.58	1.74	1.63	0.5	0.22	0.51	4.06	1.12	-1.86	0.0279248	0.999989	ONM12938.1 Floral homeotic protein APETALA 2 [Zea mays]
Zm00001d002079	-0.167206	0.36	Unchanged	3.537	2.862	4.667	3.673	2.913	3.269	3.68867	3.285	-0.167206	0.711909	0.986086	3.22	3.45	6.1	5.61	7.26	1.76	1.15	1.48	0.36	0.54554	0.999989	NP_001150418.2 uncharacterized protein LOC100284048 [Zea mays]
Zm00001d002080	-0.155717	0.1	Unchanged	20.35	19.469	20.808	17.818	15.96	20.646	20.209	18.1413	-0.155717	0.28472	0.986086	13.38	15.11	12.54	13.66	12.03	13.82	0.68	0.73	0.1	0.623303	0.999989	NP_001169344.1 putative RING zinc finger domain superfamily protein [Zea mays]
Zm00001d002081	0	0	Unchanged	0	0	0	0	0	0	0.001	0.001	0	1	1	0.01	0.01	0.01	0.01	0.01	0.01	1	1	0	1	1	ONM12944.1 hypothetical protein ZEAMMB73_Zm00001d002081 [Zea mays]
Zm00001d002082	0.134234	0.1	Unchanged	15.088	18.105	11.541	15.146	14.865	19.085	14.9113	16.3653	0.134234	0.550508	0.986086	9.51	8.76	6.58	11.24	10.19	8.17	0.56	0.6	0.1	0.412824	0.999989	XP_008668782.1 crossover junction endonuclease EME1 [Zea mays]
Zm00001d002083	0	0	Unchanged	0	0	0	0	0	0	0.001	0.001	0	1	1	0.01	0.01	0.01	0.01	0.01	0.01	1	1	0	1	1	NP_001360965.1 uncharacterized protein LOC100278208 [Zea mays]
Zm00001d002084	0.00378515	-0.16	Unchanged	38.047	39.651	36.496	36.352	39.267	38.875	38.0647	38.1647	0.00378515	0.79311	0.986086	18.8	19.96	16.83	14.79	18.72	17.15	0.49	0.44	-0.16	0.729431	0.999989	ONM12973.1 zinc finger (ubiquitin-hydrolase) domain-containing protein [Zea mays]
Zm00001d002085	-0.172046	0.11	Unchanged	15.133	15.64	13.722	11.923	14.442	13.128	14.8317	13.1643	-0.172046	0.219891	0.98329	18.64	17.66	13.31	13.1	18.55	15.67	1.11	1.2	0.11	0.49794	0.999989	NP_001132106.2 uncharacterized protein LOC100193522 [Zea mays]
Zm00001d002086	0.0185604	-0.03	Unchanged	11.183	11.997	13.968	11.982	12.525	13.122	12.3827	12.543	0.0185604	0.740922	0.986086	16.39	23.23	20.33	18.15	20.12	21.14	1.61	1.58	-0.03	0.927822	0.999989	NP_001340287.1 ubiquitin carboxyl-terminal hydrolase 22 [Zea mays]
Zm00001d002087	0.0500949	0.19	Unchanged	80.31	82.402	88.639	87.767	90.162	82.303	83.7837	86.744	0.0500949	0.397391	0.986086	75.81	98.42	90.85	89.87	91.01	130.99	1.05	1.2	0.19	0.248238	0.999989	NP_001141841.1 uncharacterized protein LOC100273983 [Zea mays]
Zm00001d002088	0	0	Unchanged	0	0	0	0	0	0	0.001	0.001	0	1	1	0.01	0.01	0.01	0.01	0.01	0.01	1	1	0	1	1	NP_001150482.1 DNA-binding WRKY [Zea mays]
Zm00001d002089	0.0940841	0	Unchanged	7.808	8.092	9.624	9.858	8.241	9.145	8.508	9.08133	0.0940841	0.41312	0.986086	3.58	2.92	2.77	3.45	2.6	3.74	0.36	0.36	0	0.834771	0.999989	NP_001340286.1 protein TSS [Zea mays]
Zm00001d002090	-0.0332779	0.06	Unchanged	0.79	0.776	1.153	0.896	1.122	0.639	0.906333	0.885667	-0.0332779	0.991006	0.999255	0.05	0.25	0.9	0.59	0.13	0.5	0.44	0.46	0.06	0.925604	0.999989	XP_008668787.1 synaptotagmin-5 [Zea mays]
Zm00001d002091	-0.0126266	0.33	Unchanged	2.226	4.537	2.303	3.414	3.011	2.562	3.022	2.99567	-0.0126266	0.91896	0.999255	1.94	3.6	2.47	3.12	2.77	4.11	0.88	1.11	0.33	0.361976	0.999989	ONM13043.1 Putative chloride channel-like protein CLC-g [Zea mays]
Zm00001d002093	0	0	Unchanged	0	0	0	0	0	0	0.001	0.001	0	1	1	0.01	0.01	0.01	0.01	0.01	0.01	1	1	0	1	1	NP_001151115.1 36.4 kDa proline-rich protein precursor [Zea mays]
Zm00001d002094	0	0	Unchanged	0	0	0	0	0	0	0.001	0.001	0	1	1	0.01	0.01	0.01	0.01	0.01	0.01	1	1	0	1	1	NP_001148182.1 uncharacterized protein LOC100281790 precursor [Zea mays]
Zm00001d002095	-0.0275638	-0.18	Unchanged	11.216	10.689	10.17	8.966	11.251	11.251	10.6917	10.4893	-0.0275638	0.934392	0.999255	3.49	3.78	3.53	2.35	2.63	4.59	0.34	0.3	-0.18	0.868181	0.999989	XP_008668788.1 NEDD8 ultimate buster 1 [Zea mays]
Zm00001d002096	-5.20945	-2.44	Unchanged	0.111	0	0	0	0	0	0.037	0.001	-5.20945	0.806923	0.986086	0.6	0.01	0.01	0.01	0.01	0.01	5.41	1	-2.44	1	1	XP_008668789.1 uncharacterized protein LOC103645858 [Zea mays]
Zm00001d002097	0	0	Unchanged	0	0	0	0	0	0	0.001	0.001	0	1	1	0.01	0.01	0.01	0.01	0.01	0.01	1	1	0	1	1	ONM13050.1 hypothetical protein ZEAMMB73_Zm00001d002097 [Zea mays]
Zm00001d002098	-0.00670438	-0.11	Unchanged	8.085	9.411	10.112	7.958	9.699	9.823	9.20267	9.16	-0.00670438	0.935238	0.999255	8.51	12.18	12.17	9.76	7.62	12.97	1.19	1.1	-0.11	0.890372	0.999989	NP_001141929.1 uncharacterized protein LOC100274078 [Zea mays]
Zm00001d002099	0.0715952	0.04	Unchanged	40.284	42.33	38.971	42.61	44.697	40.464	40.5283	42.5903	0.0715952	0.315768	0.986086	15.23	15.2	10.89	14	16.08	14.07	0.34	0.35	0.04	0.600867	0.999989	NP_001147588.2 uncharacterized protein LOC100281197 [Zea mays]
Zm00001d002100	0.675249	0.04	Unchanged	0.938	0.574	0.79	1.413	1.146	1.117	0.767333	1.22533	0.675249	0.236388	0.986086	1.01	1.57	0.01	2.05	0.88	1.28	1.12	1.15	0.04	0.890335	0.999989	ONM13059.1 OSJNBa0033G05.6-like protein [Zea mays]
Zm00001d002101	-1.06559	0.39	Unchanged	0.216	0.954	0	0.503	0.056	0	0.39	0.186333	-1.06559	0.543219	0.986086	0.86	1.97	1.91	0.01	1.61	1.36	4.05	5.31	0.39	0.862176	0.999989	ONM13060.1 hypothetical protein ZEAMMB73_Zm00001d002101 [Zea mays]
Zm00001d002103	0.106011	-0.41	Unchanged	3.691	3.487	3.419	3.407	4.288	3.71	3.53233	3.80167	0.106011	0.648266	0.986086	5.46	5.36	4.18	3.92	5.02	3.31	1.42	1.07	-0.41	0.675304	0.999989	ONM13064.1 3-oxoacyl-[acyl-carrier-protein] synthase III chloroplastic [Zea mays]
Zm00001d002104	-0.0742001	0.1	Unchanged	3.352	4.938	5.414	4.772	4.579	3.666	4.568	4.339	-0.0742001	0.826251	0.986291	7.62	7.74	7.37	7.74	7.58	7.79	1.66	1.78	0.1	0.691301	0.999989	ONM13068.1 Glutamyl-tRNA(Gln) amidotransferase subunit A, chloroplastic/mitochondrial [Zea mays]
Zm00001d002105	-0.11528	0.06	Unchanged	41.561	39.29	38.529	34.32	39.042	36.85	39.7933	36.7373	-0.11528	0.407681	0.986086	101.98	124.17	142.27	114.24	137.69	104.21	3.09	3.23	0.06	0.571566	0.999989	ACF86079.1 unknown [Zea mays]
Zm00001d002106	0	0	Unchanged	0	0	0	0	0	0	0.001	0.001	0	1	1	0.01	0.01	0.01	0.01	0.01	0.01	1	1	0	1	1	ONM13073.1 Protein kinase family protein [Zea mays]
Zm00001d002107	-4.27302	0.94	Unchanged	0	0.058	0	0	0	0	0.0193333	0.001	-4.27302	1	1	0.01	0.01	0.01	0.01	0.01	0.01	0.52	1	0.94	1	1	XP_020403617.1 uncharacterized protein LOC103625748 [Zea mays]
Zm00001d002108	0	-2.11	Unchanged	0	0	0	0	0	0	0.001	0.001	0	1	1	0.13	0.01	0.01	0.01	0.01	0.01	4.33	1	-2.11	1	1	AQK61874.1 E3 ubiquitin-protein ligase HOS1 [Zea mays]
Zm00001d002109	-1.12262	7.33	Unchanged	0.13	0.366	0.449	0	0.434	0	0.315	0.144667	-1.12262	0.471917	0.986086	0.01	0.01	0.01	1.42	0.67	0.01	0.03	4.82	7.33	0.0553121	0.999989	ONM13076.1 hypothetical protein ZEAMMB73_Zm00001d002109 [Zea mays]
Zm00001d002110	-5.08746	4.79	Unchanged	0.102	0	0	0	0	0	0.034	0.001	-5.08746	0.806923	0.986086	0.01	0.01	0.01	0.09	0.01	0.15	0.29	8	4.79	1	1	ONM13077.1 Transcription initiation factor TFIID subunit 7 [Zea mays]
Zm00001d002111	4.90689	-1.6	Unchanged	0	0	0	0	0	0.09	0.001	0.03	4.90689	0.820418	0.986086	0.01	0.01	0.01	0.01	0.01	0.01	1	0.33	-1.6	1	1	ONM13078.1 hypothetical protein ZEAMMB73_Zm00001d002111 [Zea mays]
Zm00001d002112	-8.65225	5.64	Unchanged	1.207	0	0	0	0	0	0.402333	0.001	-8.65225	0.0826798	0.779788	0.01	0.01	0.01	0.01	0.01	0.01	0.02	1	5.64	1	1	ONM55518.1 Retrovirus-related Pol polyprotein LINE-1 [Zea mays]
Zm00001d002113	0.218546	-0.31	Unchanged	2.117	1.753	1.602	2.194	2.047	2.126	1.824	2.12233	0.218546	0.25346	0.986086	0.35	0.63	0.42	0.26	0.39	0.69	0.26	0.21	-0.31	0.988113	0.999989	ONM13104.1 hypothetical protein ZEAMMB73_Zm00001d002113 [Zea mays]
Zm00001d002115	0.0189539	0.29	Unchanged	11.474	8.657	7.923	10.47	7.736	10.219	9.35133	9.475	0.0189539	0.716486	0.986086	5	4.9	7.72	5.06	8.5	8.2	0.63	0.77	0.29	0.439877	0.999989	NP_001145974.1 uncharacterized protein LOC100279501 [Zea mays]
Zm00001d002116	0	0	Unchanged	0	0	0	0	0	0	0.001	0.001	0	1	1	0.01	0.01	0.01	0.01	0.01	0.01	1	1	0	1	1	ONM13108.1 hypothetical protein ZEAMMB73_Zm00001d002116, partial [Zea mays]
Zm00001d002117	0	0	Unchanged	0	0	0	0	0	0	0.001	0.001	0	1	1	0.01	0.01	0.01	0.01	0.01	0.01	1	1	0	1	1	ONM13109.1 hypothetical protein ZEAMMB73_Zm00001d002117 [Zea mays]
Zm00001d002119	0.158204	0.26	Unchanged	3.352	3.283	2.744	3.558	3.59	3.318	3.12633	3.48867	0.158204	0.479156	0.986086	3.27	4.91	2.93	4.89	4.41	5.48	1.18	1.41	0.26	0.154521	0.999989	XP_008668793.1 ABC transporter B family member 19 [Zea mays]
Zm00001d002120	0	0	Unchanged	0	0	0	0	0	0	0.001	0.001	0	1	1	0.01	0.01	0.01	0.01	0.01	0.01	1	1	0	1	1	ONM13127.1 DEAD-box ATP-dependent RNA helicase 30, partial [Zea mays]
Zm00001d002121	0	0	Unchanged	0	0	0	0	0	0	0.001	0.001	0	1	1	0.01	0.01	0.01	0.01	0.01	0.01	1	1	0	1	1	XP_008668794.1 transcription factor ILI1 [Zea mays]
Zm00001d002122	0.00274355	0.29	Unchanged	3.21	4.65	2.647	3.577	3.199	3.751	3.50233	3.509	0.00274355	0.906306	0.998314	0.97	1.52	1.71	0.76	1.99	2.42	0.4	0.49	0.29	0.699206	0.999989	ONM13131.1 RNA-binding (RRM/RBD/RNP motifs) family protein [Zea mays]
Zm00001d002123	0	-2.5	Unchanged	0	0	0	0	0	0	0.001	0.001	0	1	1	0.01	0.17	0.01	0.01	0.01	0.01	5.67	1	-2.5	1	1	NP_001142038.1 uncharacterized protein LOC100274193 [Zea mays]
Zm00001d002124	0	0	Unchanged	0	0	0	0	0	0	0.001	0.001	0	1	1	0.01	0.01	0.01	0.01	0.01	0.01	1	1	0	1	1	ONM13138.1 putative pectinesterase/pectinesterase inhibitor 61 [Zea mays]
Zm00001d002125	0.158782	-0.04	Unchanged	73.535	73.379	65.258	76.733	74.745	85.379	70.724	78.9523	0.158782	0.0271341	0.511207	27.53	31.25	25.97	25.72	28.66	38.4	0.4	0.39	-0.04	0.810614	0.999989	NP_001338873.1 required to maintain repression 7 [Zea mays]
Zm00001d002126	-0.0333912	-0.07	Unchanged	86.012	97.436	91.955	90.245	89.79	89.067	91.801	89.7007	-0.0333912	0.821513	0.986086	39.89	41.54	36.74	34.04	36.62	39.4	0.43	0.41	-0.07	0.962801	0.999989	PWZ41448.1 putative WRKY transcription factor 19 [Zea mays]
Zm00001d002127	1.65411	-1.72	Unchanged	0	0	0.129	0.203	0	0.203	0.043	0.135333	1.65411	0.465825	0.986086	0.01	0.01	0.01	0.01	0.01	0.01	0.23	0.07	-1.72	1	1	ONM13171.1 Tetratricopeptide repeat (TPR)-like superfamily protein [Zea mays]
Zm00001d002128	-0.110744	-0.06	Unchanged	18.903	20.325	15.719	16.369	15.545	18.973	18.3157	16.9623	-0.110744	0.516113	0.986086	34.5	26.15	25.67	23.56	29.36	24.16	1.57	1.51	-0.06	0.939976	0.999989	ONM13174.1 Shikimate kinase 1 chloroplastic [Zea mays]
Zm00001d002129	-0.78958	0.96	Unchanged	0.364	0.406	0.44	0.18	0.311	0.209	0.403333	0.233333	-0.78958	0.274593	0.986086	0.01	0.12	0.32	0.01	0.24	0.25	0.36	0.7	0.96	0.822435	0.999989	ONM13177.1 Protein kinase superfamily protein [Zea mays]
Zm00001d002130	-0.231106	0.3	Unchanged	1.863	1.717	2.426	1.673	1.571	1.873	2.002	1.70567	-0.231106	0.669218	0.986086	0.29	0.84	0.91	0.56	0.38	1.23	0.34	0.42	0.3	0.708837	0.999989	NP_001140871.1 uncharacterized protein LOC100272947 [Zea mays]
Zm00001d002131	-4.64386	1.32	Unchanged	0	0	0.075	0	0	0	0.025	0.001	-4.64386	0.806923	0.986086	0.01	0.01	0.01	0.01	0.01	0.01	0.4	1	1.32	1	1	ONM13183.1 2-Sep [Zea mays]
Zm00001d002132	0	0	Unchanged	0	0	0	0	0	0	0.001	0.001	0	1	1	0.01	0.01	0.01	0.01	0.01	0.01	1	1	0	1	1	ONM13184.1 hypothetical protein ZEAMMB73_Zm00001d002132 [Zea mays]
Zm00001d002133	0	0	Unchanged	0	0	0	0	0	0	0.001	0.001	0	1	1	0.01	0.01	0.01	0.01	0.01	0.01	1	1	0	1	1	NP_001350712.1 uncharacterized protein LOC100275325 [Zea mays]
Zm00001d002134	0	0	Unchanged	0	0	0	0	0	0	0.001	0.001	0	1	1	0.01	0.01	0.01	0.01	0.01	0.01	1	1	0	1	1	ONM13186.1 hypothetical protein ZEAMMB73_Zm00001d002134 [Zea mays]
Zm00001d002135	-0.223553	0.03	Unchanged	0.72	1.304	1.501	0.919	1.227	0.873	1.175	1.00633	-0.223553	0.67479	0.986086	1.11	0.39	0.35	0.54	0.21	0.84	0.52	0.53	0.03	0.91767	0.999989	ONM13187.1 FGGY family of carbohydrate kinase [Zea mays]
Zm00001d002136	0.530114	-1.33	Unchanged	0.073	0	0.204	0.16	0.08	0.16	0.0923333	0.133333	0.530114	0.740072	0.986086	1.05	0.95	0.77	0.38	0.7	0.51	10	3.98	-1.33	0.426639	0.999989	NP_001167989.1 uncharacterized protein LOC100381709 [Zea mays]
Zm00001d002137	0	0	Unchanged	0	0	0	0	0	0	0.001	0.001	0	1	1	0.01	0.01	0.01	0.01	0.01	0.01	1	1	0	1	1	NP_001144138.2 uncharacterized protein LOC100276987 [Zea mays]
Zm00001d002138	0	0	Unchanged	0	0	0	0	0	0	0.001	0.001	0	1	1	0.01	0.01	0.01	0.01	0.01	0.01	1	1	0	1	1	XP_008668803.1 uncharacterized protein LOC103645874 [Zea mays]
Zm00001d002139	-6.64386	7.47	Unchanged	0.108	0.041	0.151	0	0	0	0.1	0.001	-6.64386	0.196072	0.963423	0.01	0.01	0.01	0.01	0.24	0.29	0.1	17.67	7.47	0.0872613	0.999989	NP_001147723.2 transferase [Zea mays]
Zm00001d002140	0.00444193	0.16	Unchanged	8.712	9.164	10.013	8.165	10.038	9.772	9.29633	9.325	0.00444193	0.85416	0.989749	5.36	3.95	4.5	4.86	4.83	6	0.5	0.56	0.16	0.410728	0.999989	ONM13194.1 ENTH/VHS family protein [Zea mays]
Zm00001d002141	-0.130196	-0.13	Unchanged	62.264	66.138	68.394	60.915	58.495	60.404	65.5987	59.938	-0.130196	0.468185	0.986086	63.95	59.7	65.84	57.46	48.23	52.29	0.96	0.88	-0.13	0.668642	0.999989	XP_008667033.1 uncharacterized protein LOC100191462 isoform X1 [Zea mays]
Zm00001d002143	0.154357	-0.64	Unchanged	0.53	0.481	1.194	0.713	1.125	0.616	0.735	0.818	0.154357	0.686255	0.986086	4.34	1.17	3.19	2.09	3.49	0.64	3.95	2.53	-0.64	0.35519	0.999989	ONM13222.1 Transcription factor TGA4 [Zea mays]
Zm00001d002144	0	0	Unchanged	0	0	0	0	0	0	0.001	0.001	0	1	1	0.01	0.01	0.01	0.01	0.01	0.01	1	1	0	1	1	NP_001336985.1 uncharacterized protein LOC100384386 precursor [Zea mays]
Zm00001d002145	-0.216842	0.21	Unchanged	22.234	21.346	20.883	18.563	18.972	17.932	21.4877	18.489	-0.216842	0.0967896	0.813577	11.14	9.04	8.19	9.25	11.19	7.64	0.44	0.51	0.21	0.396505	0.999989	ONM13225.1 Formation of crista junctions protein 1 [Zea mays]
Zm00001d002146	-1.95777	2.49	Unchanged	0.095	0	0.309	0.104	0	0	0.134667	0.0346667	-1.95777	0.28916	0.986086	0.37	0.13	0.33	0.78	0.25	0.17	2.05	11.54	2.49	0.183015	0.999989	NP_001130370.1 uncharacterized protein LOC100191465 [Zea mays]
Zm00001d002147	0.284178	-0.84	Unchanged	1.867	2.012	2.138	2.362	2.95	2.015	2.00567	2.44233	0.284178	0.31647	0.986086	2.71	5.19	2.73	3.64	2.24	1.41	1.77	0.99	-0.84	0.106804	0.999989	ONM13228.1 hypothetical protein ZEAMMB73_Zm00001d002147 [Zea mays]
Zm00001d002148	0.118867	-0.48	Unchanged	30.725	31.412	26.974	30.841	31.037	34.886	29.7037	32.2547	0.118867	0.272695	0.986086	20.01	19.69	11.05	11.55	13.44	14.88	0.57	0.41	-0.48	0.245855	0.999989	NP_001131944.1 Syntaxin-51 [Zea mays]
Zm00001d002149	-0.235792	0.05	Unchanged	13.579	9.478	12.385	8.849	11.089	10.16	11.814	10.0327	-0.235792	0.280273	0.986086	8.57	12.45	11.9	9.64	9.88	9.3	0.93	0.96	0.05	0.732124	0.999989	NP_001140891.1 uncharacterized protein LOC100272968 [Zea mays]
Zm00001d002150	-0.0959495	-1	Unchanged	16.835	20.437	18.118	20.928	15.031	15.867	18.4633	17.2753	-0.0959495	0.614441	0.986086	2.21	1	2.25	1.84	0.67	0.01	0.1	0.05	-1	0.235013	0.999989	XP_008668817.1 putative uncharacterized protein DDB_G0274535 [Zea mays]
Zm00001d002153	0.0786285	-0.06	Unchanged	21.844	22.606	24.676	26.93	22.868	23.2	23.042	24.3327	0.0786285	0.316016	0.986086	21.93	22.25	23.68	20.39	21.64	26.72	0.98	0.94	-0.06	0.981224	0.999989	ONM13244.1 Heterogeneous nuclear ribonucleoprotein U-like protein 1 [Zea mays]
Zm00001d002154	-0.0875038	0.22	Unchanged	24.52	20.614	20.932	19.778	20.458	21.942	22.022	20.726	-0.0875038	0.48371	0.986086	4.01	4.16	3.8	2.7	4.65	5.99	0.18	0.21	0.22	0.427072	0.999989	ONM13247.1 Mre11A [Zea mays]
Zm00001d002155	0.314141	0.06	Unchanged	18.922	19.227	18.475	27.582	23.735	19.082	18.8747	23.4663	0.314141	0.0466478	0.628694	17.41	20.69	26.25	22.64	31.38	30.03	1.14	1.19	0.06	0.631481	0.999989	NP_001152342.1 LSM7-like [Zea mays]
Zm00001d002156	0.0363595	0.07	Unchanged	63.513	52.911	70.429	64.816	68.075	58.731	62.2843	63.874	0.0363595	0.63958	0.986086	28.58	22.57	24.82	25.31	32.36	24.03	0.41	0.43	0.07	0.666533	0.999989	NP_001105068.1 uncharacterized protein LOC541935 [Zea mays]
Zm00001d002157	-0.301154	-0.14	Unchanged	13.031	13.105	11.699	9.913	9.69	11.104	12.6117	10.2357	-0.301154	0.0450743	0.623636	16.5	13.77	15.02	11.91	8.41	13.19	1.2	1.09	-0.14	0.783436	0.999989	NP_001167873.1 uncharacterized protein LOC100381578 [Zea mays]
Zm00001d002158	0.344151	0.19	Unchanged	2.063	0.542	2.51	1.975	3.673	0.845	1.705	2.16433	0.344151	0.680386	0.986086	8.29	5.21	2.93	9.83	6.5	7.41	3.21	3.66	0.19	0.756555	0.999989	NP_001146921.1 uncharacterized protein LOC100280530 [Zea mays]
Zm00001d002159	0.329626	0.2	Unchanged	4.883	3.595	9.166	8.015	8.026	6.132	5.88133	7.391	0.329626	0.435275	0.986086	22.9	18.35	15.15	26.15	36.31	18.97	3.2	3.67	0.2	0.647573	0.999989	NP_001148451.2 uncharacterized protein LOC100282066 [Zea mays]
Zm00001d002160	0.394229	-0.19	Unchanged	5.383	3.576	4.728	1.55	11.797	4.641	4.56233	5.996	0.394229	0.533251	0.986086	22.02	19.23	20.31	24.8	24.64	21.57	4.5	3.95	-0.19	0.854299	0.999989	NP_001339944.1 wound induced protein [Zea mays]
Zm00001d002161	0	0	Unchanged	0	0	0	0	0	0	0.001	0.001	0	1	1	0.01	0.01	0.01	0.01	0.01	0.01	1	1	0	1	1	NP_001147041.1 wound-induced protein [Zea mays]
Zm00001d002163	-0.0534003	-0.68	Unchanged	5.125	3.551	2.497	3.207	3.673	3.887	3.72433	3.589	-0.0534003	0.575098	0.986086	6.48	7.8	8.32	3.53	3.28	6.81	2.02	1.26	-0.68	0.134579	0.999989	NP_001106238.2 diacylglycerol kinase 3 [Zea mays]
Zm00001d002164	0.0329123	-0.18	Unchanged	22.504	24.245	23.196	22.187	24.698	24.674	23.315	23.853	0.0329123	0.936953	0.999255	13	11.83	11.66	8.99	11.92	12.31	0.52	0.46	-0.18	0.711202	0.999989	ONM13270.1 hypothetical protein ZEAMMB73_Zm00001d002164 [Zea mays]
Zm00001d002166	-0.00677184	0.15	Unchanged	105.142	95.464	108.819	97.417	98.093	112.466	103.142	102.659	-0.00677184	0.823689	0.98614	35.76	43.03	31.15	35.55	40.27	47.77	0.36	0.4	0.15	0.397868	0.999989	XP_008667453.1 uncharacterized protein LOC100272475 isoform X1 [Zea mays]
Zm00001d002167	0	0	Unchanged	0	0	0	0	0	0	0.001	0.001	0	1	1	0.01	0.01	0.01	0.01	0.01	0.01	1	1	0	1	1	XP_008668819.1 G-type lectin S-receptor-like serine/threonine-protein kinase At1g11410 [Zea mays]
Zm00001d002168	-1.5155	-1.31	Unchanged	0	0.025	0.198	0.026	0	0.052	0.0743333	0.026	-1.5155	0.438894	0.986086	0.01	0.01	0.21	0.01	0.01	0.01	0.94	0.38	-1.31	0.62615	0.999989	NP_001145772.2 uncharacterized protein LOC100279279 precursor [Zea mays]
Zm00001d002169	0.163888	-0.15	Unchanged	121.331	126.561	121.735	134.861	127.375	151.858	123.209	138.031	0.163888	0.00694375	0.249427	54.56	51.54	44.8	48.23	51.68	51.8	0.41	0.37	-0.15	0.539622	0.999989	XP_020403561.1 uncharacterized protein LOC100502419 isoform X1 [Zea mays]
Zm00001d002172	-0.161947	0.09	Unchanged	4.235	4.297	3.73	3.703	3.926	3.331	4.08733	3.65333	-0.161947	0.370102	0.986086	3.6	3.49	2.99	2.94	3.64	2.93	0.82	0.87	0.09	0.629288	0.999989	ONM13340.1 G-type lectin S-receptor-like serine/threonine-protein kinase B120 [Zea mays]
Zm00001d002173	0	0	Unchanged	0	0	0	0	0	0	0.001	0.001	0	1	1	0.01	0.01	0.01	0.01	0.01	0.01	1	1	0	1	1	ONM13341.1 Receptor-like serine/threonine-protein kinase SD1-8 [Zea mays]
Zm00001d002174	-0.217698	0.16	Unchanged	2.019	1.49	2.167	1.318	1.513	2.05	1.892	1.627	-0.217698	0.578549	0.986086	1.11	1.72	1.67	0.95	1.6	1.73	0.79	0.88	0.16	0.728899	0.999989	ONM13342.1 Cysteine-rich receptor-like protein kinase 6 [Zea mays]
Zm00001d002175	-0.268815	0.17	Unchanged	11.116	10.269	11.727	9.453	8.429	9.601	11.0373	9.161	-0.268815	0.0554659	0.672955	14.89	13.38	14.74	14.11	12.4	13.68	1.3	1.46	0.17	0.312938	0.999989	XP_020403689.1 receptor-like protein kinase FERONIA [Zea mays]
Zm00001d002176	5.48113	-2.18	Unchanged	0	0	0	0.134	0	0	0.001	0.0446667	5.48113	0.510828	0.986086	0.01	0.01	0.01	0.01	0.01	0.01	1	0.22	-2.18	1	1	NP_001149518.1 AATL2 [Zea mays]
Zm00001d002178	0	0	Unchanged	0	0	0	0	0	0	0.001	0.001	0	1	1	0.01	0.01	0.01	0.01	0.01	0.01	1	1	0	1	1	ONM13345.1 G-type lectin S-receptor-like serine/threonine-protein kinase B120 [Zea mays]
Zm00001d002179	0.428094	-0.9	Unchanged	0.412	0.138	0	0.397	0.233	0.11	0.183333	0.246667	0.428094	0.792749	0.986086	0.01	0.65	0.13	0.21	0.35	0.01	1.42	0.76	-0.9	0.711785	0.999989	XP_008668836.1 putative F-box protein At2g33190 [Zea mays]
Zm00001d002181	0	0	Unchanged	0	0	0	0	0	0	0.001	0.001	0	1	1	0.01	0.01	0.01	0.01	0.01	0.01	1	1	0	1	1	ONM13350.1 G-type lectin S-receptor-like serine/threonine-protein kinase B120 [Zea mays]
Zm00001d002182	0.123735	-0.13	Unchanged	0.067	0	0	0	0	0.073	0.0223333	0.0243333	0.123735	0.993028	0.999255	0.01	0.01	0.01	0.01	0.01	0.01	0.45	0.41	-0.13	1	1	ONM13351.1 F-box only protein 7 [Zea mays]
Zm00001d002184	0.0282779	-0.05	Unchanged	15.096	16.235	11.308	12.474	15.22	15.789	14.213	14.4943	0.0282779	0.938439	0.999255	15.53	15.74	15.53	12.57	15.52	18.11	1.1	1.06	-0.05	0.854335	0.999989	ONM13355.1 Peroxisome biogenesis protein 22, partial [Zea mays]
Zm00001d002185	0.180829	-0.77	Unchanged	6.237	7.213	7.406	6.438	7.984	9.219	6.952	7.88033	0.180829	0.276522	0.986086	2.81	3.97	1.77	1.63	1.04	2.99	0.41	0.24	-0.77	0.219546	0.999989	ONM13359.1 Histone-lysine N-methyltransferase ATXR2 [Zea mays]
Zm00001d002186	-0.398615	-3.07	Unchanged	0.831	0.526	0.652	0.423	0.703	0.398	0.669667	0.508	-0.398615	0.521631	0.986086	0.17	0.25	0.42	0.01	0.08	0.01	0.42	0.05	-3.07	0.102397	0.999989	NP_001306694.1 kinesin-related protein 6 [Zea mays]
Zm00001d002187	0	0	Unchanged	0	0	0	0	0	0	0.001	0.001	0	1	1	0.01	0.01	0.01	0.01	0.01	0.01	1	1	0	1	1	ONM13365.1 Pentatricopeptide repeat-containing protein [Zea mays]
Zm00001d002188	0	0	Unchanged	0	0	0	0	0	0	0.001	0.001	0	1	1	0.01	0.01	0.01	0.01	0.01	0.01	1	1	0	1	1	ONM13366.1 hypothetical protein ZEAMMB73_Zm00001d002188, partial [Zea mays]
Zm00001d002189	0	0	Unchanged	0	0	0	0	0	0	0.001	0.001	0	1	1	0.01	0.01	0.01	0.01	0.01	0.01	1	1	0	1	1	ONM13367.1 hypothetical protein ZEAMMB73_Zm00001d002189 [Zea mays]
Zm00001d002190	0.0764049	-0.06	Unchanged	44.855	42.224	43.319	44.972	45.526	46.992	43.466	45.83	0.0764049	0.194105	0.962112	21.34	21.08	17.01	21.88	17.21	21.92	0.46	0.44	-0.06	0.936343	0.999989	XP_008668839.1 protein SDA1 homolog [Zea mays]
Zm00001d002191	-0.0135359	-0.01	Unchanged	0.225	0.434	0.626	0.411	0.534	0.328	0.428333	0.424333	-0.0135359	0.973895	0.999255	2.75	3.61	1.59	2.67	2.39	2.74	6.19	6.13	-0.01	0.981492	0.999989	NP_001168323.1 uncharacterized protein LOC100382090 [Zea mays]
Zm00001d002192	0	-3.58	Unchanged	0	0	0	0	0	0	0.001	0.001	0	1	1	0.36	0.01	0.01	0.01	0.01	0.01	12	1	-3.58	1	1	ONM13371.1 hypothetical protein ZEAMMB73_Zm00001d002193 [Zea mays]
Zm00001d002193	-1.80735	-3.42	Unchanged	0.048	0.05	0.266	0	0	0.104	0.121333	0.0346667	-1.80735	0.394422	0.986086	0.01	0.53	0.59	0.01	0.01	0.01	3.1	0.29	-3.42	0.335754	0.999989	NP_001149905.1 glycosyl hydrolases family 16 protein precursor [Zea mays]
Zm00001d002194	0	0	Unchanged	0	0	0	0	0	0	0.001	0.001	0	1	1	0.01	0.01	0.01	0.01	0.01	0.01	1	1	0	1	1	XP_008659276.1 receptor-like protein 51 [Zea mays]
Zm00001d002195	0	0	Unchanged	0	0	0	0	0	0	0.001	0.001	0	1	1	0.01	0.01	0.01	0.01	0.01	0.01	1	1	0	1	1	ONM13381.1 Testis intracellular mediator protein [Zea mays]
Zm00001d002198	-3.22239	-0.1	Unchanged	0.028	0	0	0	0	0	0.00933333	0.001	-3.22239	0.806923	0.986086	0.01	0.01	0.01	0.01	0.01	0.01	1.07	1	-0.1	1	1	XP_008668841.2 LOW QUALITY PROTEIN: S-locus-specific glycoprotein S13 [Zea mays]
Zm00001d002199	0	0	Unchanged	0	0	0	0	0	0	0.001	0.001	0	1	1	0.01	0.01	0.01	0.01	0.01	0.01	1	1	0	1	1	ONM13389.1 Receptor-like serine/threonine-protein kinase SD1-8 [Zea mays]
Zm00001d002200	0.544359	0.05	Unchanged	0.346	0.182	0.541	0.236	0.663	0.66	0.356333	0.519667	0.544359	0.445477	0.986086	1.12	0.52	1.02	1.11	1.2	1.71	2.49	2.58	0.05	0.874545	0.999989	NP_001344621.1 uncharacterized protein LOC100383774 [Zea mays]
Zm00001d002202	0.676848	-3.62	Unchanged	0.645	0	1.124	1.238	0.708	0.882	0.589667	0.942667	0.676848	0.518551	0.986086	0.01	1.31	0.01	0.17	0.01	0.01	0.74	0.06	-3.62	0.345129	0.999989	ONM13392.1 CRIB domain-containing protein RIC10 [Zea mays]
Zm00001d002203	-4.73697	1.4	Unchanged	0.08	0	0	0	0	0	0.0266667	0.001	-4.73697	0.806923	0.986086	0.01	0.01	0.01	0.01	0.01	0.01	0.38	1	1.4	1	1	ONM13393.1 hypothetical protein ZEAMMB73_Zm00001d002203 [Zea mays]
Zm00001d002204	5.23522	4	Unchanged	0	0	0	0	0	0.113	0.001	0.0376667	5.23522	0.820418	0.986086	0.01	0.01	0.01	0.01	1.81	0.01	1	16.02	4	1	1	XP_008671083.1 ABC transporter I family member 1 [Zea mays]
Zm00001d002205	-2.5154	2.65	Unchanged	0.123	0.092	0.534	0.034	0	0.097	0.249667	0.0436667	-2.5154	0.158963	0.930366	0.55	0.01	0.01	0.01	0.01	0.6	0.73	4.58	2.65	0.366353	0.999989	XP_008668846.1 uncharacterized protein LOC109939218 [Zea mays]
Zm00001d002206	0	0	Unchanged	0	0	0	0	0	0	0.001	0.001	0	1	1	0.01	0.01	0.01	0.01	0.01	0.01	1	1	0	1	1	ONM13396.1 hypothetical protein ZEAMMB73_Zm00001d002206 [Zea mays]
Zm00001d002207	0.245411	0.17	Unchanged	1.83	1.481	1.37	2.311	2.777	0.461	1.56033	1.84967	0.245411	0.730894	0.986086	9.18	2.73	6.89	9.07	6	10.06	4.02	4.53	0.17	0.670356	0.999989	ONM13398.1 Late embryogenesis abundant (LEA) hydroxyproline-rich glycoprotein family [Zea mays]
Zm00001d002208	-7.30986	9.17	Unchanged	0.255	0.133	0.088	0	0	0	0.158667	0.001	-7.30986	0.496803	0.986086	0.01	0.01	0.01	1.04	0.01	0.01	0.06	34.67	9.17	0.168831	0.999989	ONM13397.1 CRIB domain-containing protein RIC10 [Zea mays]
Zm00001d002209	-4.73697	1.4	Unchanged	0.08	0	0	0	0	0	0.0266667	0.001	-4.73697	0.806923	0.986086	0.01	0.01	0.01	0.01	0.01	0.01	0.38	1	1.4	1	1	ONM13399.1 hypothetical protein ZEAMMB73_Zm00001d002209 [Zea mays]
Zm00001d002211	-2.93039	7.05	Unchanged	0.301	0	0.225	0	0	0.069	0.175333	0.023	-2.93039	0.139391	0.900935	0.01	0.01	0.01	0.55	0.01	0.01	0.06	7.97	7.05	0.07785	0.999989	XP_008668848.1 uncharacterized protein LOC103645907 [Zea mays]
Zm00001d002212	0	0	Unchanged	0	0	0	0	0	0	0.001	0.001	0	1	1	0.01	0.01	0.01	0.01	0.01	0.01	1	1	0	1	1	ONM13401.1 hypothetical protein ZEAMMB73_Zm00001d002212 [Zea mays]
Zm00001d002213	0	0	Unchanged	0	0	0	0	0	0	0.001	0.001	0	1	1	0.01	0.01	0.01	0.01	0.01	0.01	1	1	0	1	1	ONM13402.1 Late embryogenesis abundant (LEA) hydroxyproline-rich glycoprotein family [Zea mays]
Zm00001d002214	0	0	Unchanged	0	0	0	0	0	0	0.001	0.001	0	1	1	0.01	0.01	0.01	0.01	0.01	0.01	1	1	0	1	1	ONM13403.1 CRIB domain-containing protein RIC10 [Zea mays]
Zm00001d002215	0	0	Unchanged	0	0	0	0	0	0	0.001	0.001	0	1	1	0.01	0.01	0.01	0.01	0.01	0.01	1	1	0	1	1	XP_008668847.1 uncharacterized protein LOC103645906 [Zea mays]
Zm00001d002216	0.0970725	-0.33	Unchanged	0.316	0.891	0.747	0.83	0.811	0.449	0.651333	0.696667	0.0970725	0.774658	0.986086	2.2	1.17	0.84	1.82	0.22	1.54	2.15	1.71	-0.33	0.601847	0.999989	ONM13405.1 ABC transporter I family member 1 [Zea mays]
Zm00001d002217	0	0	Unchanged	0	0	0	0	0	0	0.001	0.001	0	1	1	0.01	0.01	0.01	0.01	0.01	0.01	1	1	0	1	1	ONM13408.1 F-box only protein 7 [Zea mays]
Zm00001d002218	0	0	Unchanged	0	0	0	0	0	0	0.001	0.001	0	1	1	0.01	0.01	0.01	0.01	0.01	0.01	1	1	0	1	1	ONM13409.1 hypothetical protein ZEAMMB73_Zm00001d002218 [Zea mays]
Zm00001d002220	0	0	Unchanged	0	0	0	0	0	0	0.001	0.001	0	1	1	0.01	0.01	0.01	0.01	0.01	0.01	1	1	0	1	1	ONM13410.1 Late embryogenesis abundant (LEA) hydroxyproline-rich glycoprotein family [Zea mays]
Zm00001d002221	-4.87447	1.56	Unchanged	0	0	0.088	0	0	0	0.0293333	0.001	-4.87447	1	1	0.01	0.01	0.01	0.01	0.01	0.01	0.34	1	1.56	1	1	ONM13411.1 CRIB domain-containing protein RIC10 [Zea mays]
Zm00001d002223	-4.73697	1.4	Unchanged	0.08	0	0	0	0	0	0.0266667	0.001	-4.73697	0.806923	0.986086	0.01	0.01	0.01	0.01	0.01	0.01	0.38	1	1.4	1	1	ONM13393.1 hypothetical protein ZEAMMB73_Zm00001d002203 [Zea mays]
Zm00001d002224	5.23522	-1.89	Unchanged	0	0	0	0	0	0.113	0.001	0.0376667	5.23522	0.820418	0.986086	0.01	0.01	0.01	0.01	0.01	0.01	1	0.27	-1.89	1	1	XP_008671083.1 ABC transporter I family member 1 [Zea mays]
Zm00001d002225	-2.5154	2.65	Unchanged	0.123	0.092	0.534	0.034	0	0.097	0.249667	0.0436667	-2.5154	0.158963	0.930366	0.55	0.01	0.01	0.01	0.01	0.6	0.73	4.58	2.65	0.366353	0.999989	XP_008668846.1 uncharacterized protein LOC109939218 [Zea mays]
Zm00001d002226	0	0	Unchanged	0	0	0	0	0	0	0.001	0.001	0	1	1	0.01	0.01	0.01	0.01	0.01	0.01	1	1	0	1	1	ONM13415.1 hypothetical protein ZEAMMB73_Zm00001d002226 [Zea mays]
Zm00001d002227	0	0	Unchanged	0	0	0	0	0	0	0.001	0.001	0	1	1	0.01	0.01	0.01	0.01	0.01	0.01	1	1	0	1	1	ONM13410.1 Late embryogenesis abundant (LEA) hydroxyproline-rich glycoprotein family [Zea mays]
Zm00001d002228	0	-5.45	Unchanged	0	0	0	0	0	0	0.001	0.001	0	1	1	0.01	1.31	0.01	0.01	0.01	0.01	43.67	1	-5.45	1	1	XP_008668842.2 CRIB domain-containing protein RIC10 [Zea mays]
Zm00001d002229	0	0	Unchanged	0	0	0	0	0	0	0.001	0.001	0	1	1	0.01	0.01	0.01	0.01	0.01	0.01	1	1	0	1	1	XP_008668847.1 uncharacterized protein LOC103645906 [Zea mays]
Zm00001d002230	0	0	Unchanged	0	0	0	0	0	0	0.001	0.001	0	1	1	0.01	0.01	0.01	0.01	0.01	0.01	1	1	0	1	1	ONM13419.1 ABC transporter I family member 1 [Zea mays]
Zm00001d002231	-1.08279	1.15	Unchanged	0.294	0.233	0.244	0.155	0.154	0.055	0.257	0.121333	-1.08279	0.454072	0.986086	0.99	0.01	0.57	1.19	0.44	0.01	2.02	4.48	1.15	0.570303	0.999989	XP_020403707.1 putative F-box protein At5g38270 [Zea mays]
Zm00001d002232	0.146841	-0.2	Unchanged	0.459	0.185	0	0.207	0.221	0.285	0.214667	0.237667	0.146841	0.9439	0.999255	0.7	0.01	0.79	0.64	0.35	0.44	2.31	2.01	-0.2	0.944369	0.999989	XP_008668849.1 putative F-box protein At2g33190 [Zea mays]
Zm00001d002234	-0.244713	0.34	Unchanged	8.757	9.918	11.559	10.74	8.547	6.23	10.078	8.50567	-0.244713	0.301374	0.986086	16.2	14.44	13.37	16.18	13.19	17.85	1.46	1.85	0.34	0.212541	0.999989	XP_008667765.1 uncharacterized protein LOC100279217 isoform X3 [Zea mays]
Zm00001d002235	0.455996	0.29	Unchanged	3.121	3.055	3.226	5.02	3.526	4.351	3.134	4.299	0.455996	0.0331953	0.556661	3.98	4.2	2.33	4.03	7.77	5.81	1.12	1.37	0.29	0.976906	0.999989	ONM13448.1 hypothetical protein ZEAMMB73_Zm00001d002235 [Zea mays]
Zm00001d002236	-2.92161	2.86	Unchanged	0.286	0.502	0	0	0.104	0	0.262667	0.0346667	-2.92161	0.195855	0.963241	0.01	0.01	0.01	0.01	0.01	0.01	0.04	0.29	2.86	1	1	ONM13462.1 hypothetical protein ZEAMMB73_Zm00001d002236 [Zea mays]
Zm00001d002238	0.269181	-0.51	Unchanged	3.202	4.25	4.453	5.674	4.01	4.663	3.96833	4.78233	0.269181	0.358753	0.986086	4.9	6.53	10.26	6.48	4.64	7.23	1.82	1.28	-0.51	0.331919	0.999989	XP_008668863.1 uncharacterized protein LOC103645919 [Zea mays]
Zm00001d002239	4.08746	-0.76	Unchanged	0	0	0	0.022	0.016	0.013	0.001	0.017	4.08746	0.820418	0.986086	0.01	0.01	0.01	0.01	0.01	0.01	1	0.59	-0.76	1	1	ONM28726.1 hypothetical protein ZEAMMB73_Zm00001d039421 [Zea mays]
Zm00001d002240	-0.543335	-0.8	Unchanged	0.49	1.032	0.186	0.342	0.489	0.341	0.569333	0.390667	-0.543335	0.468689	0.986086	1.04	1.01	0.51	0.01	0.35	0.66	1.5	0.86	-0.8	0.586977	0.999989	NP_001149529.1 chloroplastic lipocalin [Zea mays]
Zm00001d002241	0.0884072	0.12	Unchanged	14.191	15.083	12.232	14.277	14.994	14.858	13.8353	14.7097	0.0884072	0.458002	0.986086	7.3	8.21	8.03	6.48	11.53	9.42	0.57	0.62	0.12	0.517187	0.999989	ONM13649.1 hypothetical protein ZEAMMB73_Zm00001d002241 [Zea mays]
Zm00001d002242	0.260622	-0.42	Unchanged	0.098	0.238	0.063	0.198	0.231	0.049	0.133	0.159333	0.260622	0.801917	0.986086	0.01	0.01	0.01	0.01	0.01	0.01	0.08	0.06	-0.42	1	1	ONM13650.1 hypothetical protein ZEAMMB73_Zm00001d002242 [Zea mays]
Zm00001d002243	0.0202348	0.28	Unchanged	27.188	26.426	27.38	24.768	29.674	27.696	26.998	27.3793	0.0202348	0.76914	0.986086	26.21	28.7	25	34.51	32.62	31.83	0.99	1.2	0.28	0.0583701	0.999989	NP_001131626.1 uncharacterized protein LOC100192981 [Zea mays]
Zm00001d002244	-0.110229	-0.12	Unchanged	55.777	54.711	55.732	53.729	47.782	52.482	55.4067	51.331	-0.110229	0.274762	0.986086	77.66	67.2	70.66	64.17	62.44	58.3	1.3	1.2	-0.12	0.788412	0.999989	ONM13658.1 Polyadenylate-binding protein RBP45C [Zea mays]
Zm00001d002246	-0.0165106	0.11	Unchanged	19.564	20.543	18.07	17.392	20.112	20.011	19.3923	19.1717	-0.0165106	0.648639	0.986086	13.8	14.12	17.79	16.32	13.89	18.54	0.79	0.85	0.11	0.256614	0.999989	ONM13666.1 polyketide synthesis homolog1 [Zea mays]
Zm00001d002247	-2.93363	1.23	Unchanged	0	0.533	0.529	0	0.139	0	0.354	0.0463333	-2.93363	0.201468	0.966871	0.45	1.02	0.22	0.52	0.01	0.01	1.59	3.74	1.23	0.923084	0.999989	ONM13669.1 Speckle-type POZ protein-like protein [Zea mays]
Zm00001d002249	0	0	Unchanged	0	0	0	0	0	0	0.001	0.001	0	1	1	0.01	0.01	0.01	0.01	0.01	0.01	1	1	0	1	1	ONM13670.1 hypothetical protein ZEAMMB73_Zm00001d002249 [Zea mays]
Zm00001d002250	0.0771418	0.04	Unchanged	27.343	29.03	26.047	27.709	30.014	29.224	27.4733	28.9823	0.0771418	0.0640106	0.706975	21.12	23.61	22.3	20.95	23.3	27.72	0.81	0.83	0.04	0.874473	0.999989	ONM13681.1 putative cinnamyl alcohol dehydrogenase 1 [Zea mays]
Zm00001d002251	0.258734	-0.42	Unchanged	0.143	0.15	0.099	0.156	0.157	0.156	0.130667	0.156333	0.258734	0.866448	0.991904	0.01	0.01	0.01	0.01	0.01	0.01	0.08	0.06	-0.42	1	1	ONM13682.1 hypothetical protein ZEAMMB73_Zm00001d002251 [Zea mays]
Zm00001d002252	0.226446	0.1	Unchanged	41.347	42.554	44.002	53.191	48.086	48.363	42.6343	49.88	0.226446	0.00181314	0.115615	11.16	16.29	8.76	14	17.11	13.16	0.28	0.3	0.1	0.653013	0.999989	NP_001339111.1 uncharacterized protein LOC103645923 [Zea mays]
Zm00001d002253	0.311676	-0.48	Unchanged	18.292	16.268	26.079	22.898	28.21	24.154	20.213	25.0873	0.311676	0.12852	0.886606	75.66	78.3	80.07	83.32	54.12	70.94	3.86	2.77	-0.48	0.0993302	0.999989	NP_001288625.1 60S ribosomal protein L27 [Zea mays]
Zm00001d002254	-0.552616	-0.19	Unchanged	3.939	1.962	3.096	2.436	2.95	0.748	2.999	2.04467	-0.552616	0.418485	0.986086	0.01	11.19	0.01	6.7	0.01	0.01	1.24	1.09	-0.19	0.896377	0.999989	ONM13685.1 hypothetical protein ZEAMMB73_Zm00001d002254 [Zea mays]
Zm00001d002255	-1.55541	-0.73	Unchanged	0	2.416	0	0	0.822	0	0.805333	0.274	-1.55541	0.662754	0.986086	8.3	0.87	20.36	0.01	3.35	2.72	12.22	7.38	-0.73	0.472341	0.999989	NP_001241784.1 uncharacterized protein LOC100856971 [Zea mays]
Zm00001d002256	0.319877	-0.57	Unchanged	7.701	8.278	7.81	9.862	9.568	10.264	7.92967	9.898	0.319877	0.00334362	0.166751	6.66	7.46	4.97	4.04	5.86	6.26	0.8	0.54	-0.57	0.0609726	0.999989	ONM13687.1 Starch synthase 3 chloroplastic/amyloplastic [Zea mays]
Zm00001d002257	-0.16152	0.28	Unchanged	22.228	22.887	25.251	19.008	21.323	22.582	23.4553	20.971	-0.16152	0.282787	0.986086	29.73	32.63	24	29.48	24.93	39.37	1.23	1.49	0.28	0.236866	0.999989	PWZ46475.1 Autophagy-related protein 8C [Zea mays]
Zm00001d002258	-0.0844236	-0.08	Unchanged	15.197	13.643	15.408	15.081	12.787	13.865	14.7493	13.911	-0.0844236	0.486304	0.986086	15.62	13.49	13.9	12.78	14.47	11.34	0.97	0.92	-0.08	0.945666	0.999989	NP_001145825.1 uncharacterized protein LOC100279332 [Zea mays]
Zm00001d002259	0.0678152	-0.14	Unchanged	59.851	68.232	64.943	62.093	67.656	72.567	64.342	67.4387	0.0678152	0.355006	0.986086	27.91	30.05	24.68	25.33	22.32	30.25	0.43	0.39	-0.14	0.884489	0.999989	ONM13719.1 Signal recognition particle 14 kDa protein [Zea mays]
Zm00001d002260	-1.02521	2.22	Unchanged	1.514	1.636	0.833	1.293	0.231	0.433	1.32767	0.652333	-1.02521	0.0891525	0.797637	0.01	0.01	0.93	1.22	0.16	0.71	0.23	1.07	2.22	0.136799	0.999989	ONM13725.1 Peroxisomal (S)-2-hydroxy-acid oxidase GLO1 [Zea mays]
Zm00001d002261	-0.384439	-0.38	Unchanged	17.226	14.232	19.469	16.814	10.514	11.686	16.9757	13.0047	-0.384439	0.00922745	0.294501	33.42	31.74	29.76	19.24	17.68	18.88	1.86	1.43	-0.38	0.273643	0.999989	ONM13736.1 Peroxisomal (S)-2-hydroxy-acid oxidase GLO1 [Zea mays]
Zm00001d002262	0	0.36	Unchanged	0	0	0	0	0	0	0.001	0.001	0	1	1	0.01	0.5	0.01	0.64	0.01	0.01	16.67	21.33	0.36	1	1	ONM13740.1 hypothetical protein ZEAMMB73_Zm00001d002262 [Zea mays]
Zm00001d002263	6.78136	-3.47	Unchanged	0	0	0	0.33	0	0	0.001	0.11	6.78136	0.510828	0.986086	0.01	0.01	0.01	0.01	0.01	0.01	1	0.09	-3.47	1	1	ONM13741.1 Peptidase M1 family protein [Zea mays]
Zm00001d002266	-0.26279	0.06	Unchanged	295.849	306.198	293.985	255.192	250.511	241.117	298.677	248.94	-0.26279	1.24e-06	0.000409521	544.6	530.65	564.4	480.96	489.79	456.3	1.83	1.91	0.06	0.268615	0.999989	NP_001310542.1 lysine-specific histone demethylase 1 isoform 1 [Zea mays]
Zm00001d002267	-0.0949013	-0.07	Unchanged	31.004	34.706	33.813	32.914	29.196	31.077	33.1743	31.0623	-0.0949013	0.348099	0.986086	47.01	50.19	53.39	47.31	51.69	35.56	1.51	1.44	-0.07	0.951373	0.999989	NP_001142377.1 uncharacterized protein LOC100274549 [Zea mays]
Zm00001d002268	0	0	Unchanged	0	0	0	0	0	0	0.001	0.001	0	1	1	0.01	0.01	0.01	0.01	0.01	0.01	1	1	0	1	1	ONM13764.1 hypothetical protein ZEAMMB73_Zm00001d002268 [Zea mays]
Zm00001d002269	0.358454	3.51	Translation	0.262	0.122	0.162	0.159	0.287	0.254	0.182	0.233333	0.358454	0.670509	0.986086	0.01	0.01	0.08	0.36	0.01	0.84	0.15	1.71	3.51	0.0464861	0.999989	XP_008668870.1 potassium transporter 26 [Zea mays]
Zm00001d002271	-0.880205	-1.81	Transcription	1.143	0.845	1.246	0.478	0.6	0.679	1.078	0.585667	-0.880205	0.041021	0.603974	0.17	1.63	0.01	0.01	0.12	0.16	0.56	0.16	-1.81	0.928087	0.999989	ONM13770.1 Nitrate-induced NOI protein [Zea mays]
Zm00001d002272	-0.0617144	0.07	Unchanged	56.79	54.288	54.008	52.356	54.096	51.721	55.0287	52.7243	-0.0617144	0.197045	0.963733	19.64	23.04	21.07	20.19	19.47	25.05	0.39	0.41	0.07	0.446471	0.999989	ONM13778.1 SIT4 phosphatase-associated family protein [Zea mays]
Zm00001d002274	-0.0484985	3.62	Unchanged	0.071	0	0.05	0	0.078	0.039	0.0403333	0.039	-0.0484985	0.991182	0.999255	0.03	0.01	0.01	0.01	0.01	0.36	0.25	3.08	3.62	0.344205	0.999989	ONM13796.1 Remorin family protein [Zea mays]
Zm00001d002275	0.0886578	0.1	Unchanged	197.493	221.263	179.883	213.286	204.596	218.699	199.546	212.194	0.0886578	0.182949	0.954923	80.92	95.08	81.7	86.94	97.71	110.26	0.43	0.46	0.1	0.367177	0.999989	ONM13797.1 ABC transporter C family member 2 [Zea mays]
Zm00001d002276	-0.80149	0.42	Unchanged	0.129	0.678	0.359	0.246	0.141	0.282	0.388667	0.223	-0.80149	0.632236	0.986086	0.01	0.01	0.01	0.01	0.01	0.01	0.03	0.04	0.42	1	1	NP_001142522.1 uncharacterized protein LOC100274760 precursor [Zea mays]
Zm00001d002277	-0.00414196	0.98	Unchanged	1.877	2.357	1.347	1.259	2.521	1.785	1.86033	1.855	-0.00414196	0.998381	0.999774	0.01	1.17	0.74	2.06	1.37	0.28	0.34	0.67	0.98	0.358549	0.999989	XP_008668876.1 BAG family molecular chaperone regulator 1 isoform X2 [Zea mays]
Zm00001d002278	0	0	Unchanged	0	0	0	0	0	0	0.001	0.001	0	1	1	0.01	0.01	0.01	0.01	0.01	0.01	1	1	0	1	1	ONM13826.1 OSJNBa0058K23.15-like protein [Zea mays]
Zm00001d002279	0	0	Unchanged	0	0	0	0	0	0	0.001	0.001	0	1	1	0.01	0.01	0.01	0.01	0.01	0.01	1	1	0	1	1	ONM13827.1 F-box/WD-40 repeat-containing protein [Zea mays]
Zm00001d002280	0	0	Unchanged	0	0	0	0	0	0	0.001	0.001	0	1	1	0.01	0.01	0.01	0.01	0.01	0.01	1	1	0	1	1	ONM13828.1 Testis intracellular mediator protein [Zea mays]
Zm00001d002281	0	0	Unchanged	0	0	0	0	0	0	0.001	0.001	0	1	1	0.01	0.01	0.01	0.01	0.01	0.01	1	1	0	1	1	ONM13829.1 hypothetical protein ZEAMMB73_Zm00001d002281 [Zea mays]
Zm00001d002282	-0.357238	0.39	Unchanged	2.875	2.77	3.961	2.647	2.739	2.113	3.202	2.49967	-0.357238	0.17303	0.946666	2.14	4.28	3.05	4.1	3.51	2.11	0.99	1.3	0.39	0.296513	0.999989	ONM13830.1 putative receptor-like protein kinase [Zea mays]
Zm00001d002283	-0.181606	0.48	Unchanged	22.956	24.968	24.016	20.874	20.245	22.312	23.98	21.1437	-0.181606	0.186263	0.95579	12.71	19.78	15.26	13.88	21.6	22.64	0.66	0.92	0.48	0.0722346	0.999989	NP_001347220.1 putative protein kinase superfamily protein [Zea mays]
Zm00001d002284	-0.449829	0.15	Unchanged	10.453	7.511	12.771	7.188	7.627	7.687	10.245	7.50067	-0.449829	0.0188481	0.438612	13.29	8.43	16.57	10.24	11.51	9.58	1.25	1.39	0.15	0.512318	0.999989	ONM13836.1 F-box/kelch-repeat protein [Zea mays]
Zm00001d002285	4.16993	-5.63	Unchanged	0	0	0	0	0.054	0	0.001	0.018	4.16993	0.820418	0.986086	0.44	0.01	0.39	0.01	0.01	0.01	27.67	0.56	-5.63	1	1	NP_001149359.1 uncharacterized protein LOC100282983 [Zea mays]
Zm00001d002286	-2.5025	3.91	Translation	0.266	0.42	0.555	0.146	0	0.073	0.413667	0.073	-2.5025	0.074129	0.749513	0.36	0.01	0.52	0.01	1.5	0.83	0.71	10.64	3.91	0.0338426	0.999989	XP_008668879.1 uncharacterized protein LOC103645930 [Zea mays]
Zm00001d002287	-0.80621	0.63	Opposite	2.925	1.945	3.95	1.627	1.831	1.586	2.94	1.68133	-0.80621	0.00138056	0.0980167	7.31	4.06	5.9	5.73	4.34	5.25	1.96	3.04	0.63	0.0358512	0.999989	XP_008668880.1 LRR receptor-like serine/threonine-protein kinase FLS2 [Zea mays]
Zm00001d002288	-0.210467	0.27	Unchanged	7.173	5.258	12.447	6.799	7.168	7.534	8.29267	7.167	-0.210467	0.597424	0.986086	1.36	4.15	2.95	2.78	2.57	3.56	0.34	0.41	0.27	0.636375	0.999989	ONM13842.1 Protein SPATULA [Zea mays]
Zm00001d002290	0	-5.82	Unchanged	0	0	0	0	0	0	0.001	0.001	0	1	1	0.01	1.7	0.01	0.01	0.01	0.01	56.67	1	-5.82	1	1	NP_001168557.1 uncharacterized protein LOC100382338 [Zea mays]
Zm00001d002292	0.0816331	-0.03	Unchanged	208.391	212.828	212.584	219.069	237.142	214.489	211.268	223.567	0.0816331	0.141514	0.904216	83.41	105.16	75.65	85.07	90	96.83	0.42	0.41	-0.03	0.997603	0.999989	ONM13852.1 NAD(P)-binding Rossmann-fold superfamily protein [Zea mays]
Zm00001d002295	-0.522566	0.97	Unchanged	0	0.181	0	0	0.126	0	0.0603333	0.042	-0.522566	0.842982	0.989062	0.01	0.01	0.3	0.41	0.01	0.01	1.66	3.25	0.97	0.768447	0.999989	NP_001357583.1 uncharacterized protein LOC100284455 precursor [Zea mays]
Zm00001d002296	-0.0654396	0.48	Unchanged	0.535	2.194	2.232	1.639	1.934	1.168	1.65367	1.58033	-0.0654396	0.939924	0.999255	0.67	1.12	0.33	1.16	0.05	1.62	0.43	0.6	0.48	0.592838	0.999989	ONM13858.1 Imidazoleglycerol-phosphate dehydratase 1 chloroplastic [Zea mays]
Zm00001d002299	-1.2123	1.19	Unchanged	0.025	0.07	0	0.041	0	0	0.0316667	0.0136667	-1.2123	0.881457	0.995249	0.01	0.01	0.01	0.01	0.01	0.01	0.32	0.73	1.19	1	1	ONM13862.1 hypothetical protein ZEAMMB73_Zm00001d002299 [Zea mays]
Zm00001d002301	-0.319221	0.51	Unchanged	3.446	3.798	1.94	2.604	2.248	2.509	3.06133	2.45367	-0.319221	0.449536	0.986086	6.38	7.69	4.95	7.78	8.14	5.74	2.07	2.94	0.51	0.221889	0.999989	NP_001144955.1 uncharacterized protein LOC100278091 [Zea mays]
Zm00001d002302	0.102538	-0.58	Unchanged	0.154	0.025	0.269	0.181	0.106	0.194	0.149333	0.160333	0.102538	0.92665	0.999255	0.04	0.01	0.01	0.01	0.01	0.01	0.09	0.06	-0.58	0.792565	0.999989	ONM13868.1 Auxin responsive protein [Zea mays]
Zm00001d002304	0	-1.65	Unchanged	0	0	0	0	0	0	0.001	0.001	0	1	1	0.01	2.6	0.01	0.83	0.01	0.01	86.67	27.67	-1.65	1	1	XP_008671092.1 auxin-responsive protein SAUR71 [Zea mays]
Zm00001d002305	0.0515303	-0.05	Unchanged	0	0.055	0	0	0.057	0	0.0183333	0.019	0.0515303	0.992978	0.999255	0.01	0.01	0.01	0.01	0.01	0.01	0.55	0.53	-0.05	1	1	ONM13880.1 AP-3 complex subunit mu [Zea mays]
Zm00001d002307	-0.00464263	-0.49	Unchanged	0.309	0.678	0.258	0.226	0.268	0.747	0.415	0.413667	-0.00464263	0.928719	0.999255	1.13	1.55	0.01	0.76	0.39	0.75	2.15	1.53	-0.49	0.6971	0.999989	XP_020403713.1 uncharacterized protein LOC103645936 isoform X2 [Zea mays]
Zm00001d002308	0	0	Unchanged	0	0	0	0	0	0	0.001	0.001	0	1	1	0.01	0.01	0.01	0.01	0.01	0.01	1	1	0	1	1	XP_008671096.2 DNA polymerase eta [Zea mays]
Zm00001d002309	8.46896	-6.95	Unchanged	0	0	0	0	0.798	0.265	0.001	0.354333	8.46896	0.105033	0.835978	1.52	0.78	0.64	0.01	0.84	0.01	98	0.79	-6.95	0.0603627	0.999989	XP_020403533.1 uncharacterized protein LOC100384732 isoform X2 [Zea mays]
Zm00001d002311	0	0	Unchanged	0	0	0	0	0	0	0.001	0.001	0	1	1	0.01	0.01	0.01	0.01	0.01	0.01	1	1	0	1	1	ONM13884.1 hAT transposon superfamily protein [Zea mays]
Zm00001d002312	-0.119082	-1.94	Unchanged	0.802	0.975	0.861	0.807	0.747	0.875	0.879333	0.809667	-0.119082	0.810587	0.986086	0.04	0.35	0.22	0.01	0.01	0.15	0.23	0.06	-1.94	0.39036	0.999989	XP_020403534.1 uncharacterized protein LOC100384732 isoform X3 [Zea mays]
Zm00001d002313	0.599297	0.62	Unchanged	0.535	0.57	0.464	0.713	0.747	0.917	0.523	0.792333	0.599297	0.217072	0.982373	0.37	0.15	0.16	0.4	0.62	0.54	0.43	0.66	0.62	0.251845	0.999989	XP_020403714.1 LOW QUALITY PROTEIN: probable LRR receptor-like serine/threonine-protein kinase At1g56130 [Zea mays]
Zm00001d002314	-0.429344	1.08	Translation	3.209	4.17	3.938	2.755	3.931	1.718	3.77233	2.80133	-0.429344	0.245427	0.986086	1.74	3.05	3.52	2.79	5.64	4.55	0.73	1.54	1.08	0.0363768	0.999989	XP_008668887.1 protein unc-45 homolog A [Zea mays]
Zm00001d002315	-0.0047355	0.46	Unchanged	4.494	3.804	5.434	3.664	5.085	4.938	4.57733	4.56233	-0.0047355	0.963628	0.999255	4.28	2.97	1.58	3.28	4.83	3.92	0.64	0.88	0.46	0.691951	0.999989	NP_001144453.2 uncharacterized protein LOC100277416 [Zea mays]
Zm00001d002316	-0.151351	0.21	Unchanged	5.707	7.588	6.375	6.591	5.844	5.276	6.55667	5.90367	-0.151351	0.207294	0.971265	9.78	7.6	6.53	10.64	8.97	5.3	1.22	1.41	0.21	0.200671	0.999989	ONM13904.1 argonaute2a [Zea mays]
Zm00001d002317	-0.155312	0.04	Unchanged	28.116	27.332	27.737	26.281	24.64	23.774	27.7283	24.8983	-0.155312	0.120284	0.872648	31.09	31.01	31.72	27.44	27.41	32.14	1.13	1.16	0.04	0.648333	0.999989	NP_001169188.1 accumulation of photosystem one1 [Zea mays]
Zm00001d002318	-0.481513	0.14	Unchanged	3.419	1.704	4.3	2.561	2.577	1.611	3.141	2.24967	-0.481513	0.344892	0.986086	3.63	3.96	3.56	2.13	4.07	2.59	1.18	1.3	0.14	0.809801	0.999989	AQK74807.1 hypothetical protein ZEAMMB73_Zm00001d018010, partial [Zea mays]
Zm00001d002319	9.07771	-5.64	Unchanged	0	0	0	0.656	0	0.965	0.001	0.540333	9.07771	0.122206	0.873561	0.01	0.01	0.01	0.01	0.01	0.01	1	0.02	-5.64	1	1	ONM13917.1 Lecithin-cholesterol acyltransferase-like 4 [Zea mays]
Zm00001d002320	-0.270224	0.56	Unchanged	4.568	5.123	4.43	4.12	3.923	3.666	4.707	3.903	-0.270224	0.15099	0.918485	1.61	3.66	2.19	4.25	0.88	3.98	0.53	0.78	0.56	0.16631	0.999989	AQK74810.1 hypothetical protein ZEAMMB73_Zm00001d018012 [Zea mays]
Zm00001d002322	2.04654	-2.03	Unchanged	0	0.061	0	0.063	0.063	0.126	0.0203333	0.084	2.04654	0.448595	0.986086	0.01	0.01	0.01	0.01	0.01	0.01	0.49	0.12	-2.03	1	1	ONM13920.1 hypothetical protein ZEAMMB73_Zm00001d002322 [Zea mays]
Zm00001d002323	-0.189232	-0.03	Unchanged	15.36	10.96	11.434	11.088	10.333	11.692	12.5847	11.0377	-0.189232	0.844847	0.989062	4.43	5.77	5.53	5.02	4.31	4.34	0.42	0.41	-0.03	0.885777	0.999989	ONM13924.1 Trypsin family protein [Zea mays]
Zm00001d002324	0	4.09	Unchanged	0	0	0	0	0	0	0.001	0.001	0	1	1	0.01	0.01	0.01	0.01	0.51	0.01	1	17	4.09	1	1	ONM13944.1 hypothetical protein ZEAMMB73_Zm00001d002324 [Zea mays]
Zm00001d002325	-0.0839026	0.47	Unchanged	42.305	33.582	36.701	32.598	35.09	38.539	37.5293	35.409	-0.0839026	0.692248	0.986086	9.69	4.52	6.36	6.56	10.71	9.72	0.18	0.25	0.47	0.212683	0.999989	ONM13945.1 hypothetical protein ZEAMMB73_Zm00001d002325 [Zea mays]
Zm00001d002326	-0.146501	-0.12	Unchanged	61.05	77.398	71.616	68.408	59.425	61.947	70.0213	63.26	-0.146501	0.127807	0.885636	36.1	39.45	34.38	24.4	34.32	32.2	0.52	0.48	-0.12	0.802327	0.999989	ONM13953.1 adenosylmethionine aminotransferase1 [Zea mays]
Zm00001d002328	0	0	Unchanged	0	0	0	0	0	0	0.001	0.001	0	1	1	0.01	0.01	0.01	0.01	0.01	0.01	1	1	0	1	1	ONM13960.1 putative inactive purple acid phosphatase 16 [Zea mays]
Zm00001d002330	0.487603	-0.17	Unchanged	4.967	5.436	7.199	8.274	8.245	8.161	5.86733	8.22667	0.487603	0.000857118	0.0744722	2.67	1.05	1.07	2.54	1.66	1.68	0.27	0.24	-0.17	0.906091	0.999989	NP_001105167.2 DNA (cytosine-5)-methyltransferase 3 [Zea mays]
Zm00001d002331	-1.49139	1.27	Unchanged	0.127	0.067	0	0	0	0.069	0.0646667	0.023	-1.49139	0.629569	0.986086	0.85	0.66	1.44	1.04	1.49	0.01	15.21	36.67	1.27	0.773202	0.999989	ONM13974.1 hypothetical protein ZEAMMB73_Zm00001d002331 [Zea mays]
Zm00001d002332	-0.151507	0.29	Unchanged	14.179	15.478	13.948	11.944	14.865	12.449	14.535	13.086	-0.151507	0.255077	0.986086	15.68	20.34	20.99	25.31	20.25	17.14	1.31	1.6	0.29	0.161733	0.999989	ACG32525.1 peroxisomal 2,4-dienoyl-CoA reductase [Zea mays]
Zm00001d002333	-0.0575945	0.5	Unchanged	1.402	1.703	1.52	1.67	1.369	1.405	1.54167	1.48133	-0.0575945	0.983296	0.999255	0.62	1.13	1.35	1.27	1.49	1.45	0.67	0.95	0.5	0.390645	0.999989	ONM13992.1 Potassium transporter 10 [Zea mays]
Zm00001d002334	0.268273	-0.25	Unchanged	15.746	14.951	14.291	17.463	17.947	18.772	14.996	18.0607	0.268273	0.0105064	0.318006	14.93	14.98	15.73	14.73	18.69	12.68	1.01	0.85	-0.25	0.359111	0.999989	XP_008668894.1 uncharacterized protein LOC103645947 [Zea mays]
Zm00001d002336	0	4.92	Unchanged	0	0	0	0	0	0	0.001	0.001	0	1	1	0.01	0.01	0.01	0.01	0.91	0.01	1	30.33	4.92	1	1	ONM14000.1 Exosome complex component RRP45B [Zea mays]
Zm00001d002338	0.402789	-0.26	Unchanged	0.077	0.308	0.236	0.393	0.343	0.085	0.207	0.273667	0.402789	0.604556	0.986086	0.8	0.28	0.13	0.68	0.01	0.66	1.95	1.63	-0.26	0.912648	0.999989	NP_001311168.1 uncharacterized protein LOC100279878 [Zea mays]
Zm00001d002339	0.316163	-0.12	Unchanged	50.422	45.939	61.613	63.786	62.825	70.069	52.658	65.56	0.316163	0.00314658	0.160314	43.13	49.86	51.01	50.79	56.57	58.49	0.91	0.84	-0.12	0.763298	0.999989	NP_001105562.1 40S ribosomal protein S11 [Zea mays]
Zm00001d002340	-0.115485	0.05	Unchanged	21.17	19.602	20.35	17.924	20.993	17.503	20.374	18.8067	-0.115485	0.441372	0.986086	23.95	19.27	25.09	18.42	25.3	21.61	1.12	1.16	0.05	0.352788	0.999989	ONM14011.1 Cell differentiation Rcd1-like protein [Zea mays]
Zm00001d002341	0.165161	0.24	Unchanged	6.231	5.286	6.918	5.005	7.544	8.122	6.145	6.89033	0.165161	0.422441	0.986086	6.15	4.3	4.7	5.69	7.52	6.87	0.82	0.97	0.24	0.442496	0.999989	NP_001143056.1 uncharacterized protein LOC100275525 [Zea mays]
Zm00001d002342	0.0877956	-1.01	Unchanged	0.071	0.037	0.147	0.232	0.039	0	0.085	0.0903333	0.0877956	0.932184	0.999255	0.01	0.01	0.74	0.25	0.01	0.14	2.9	1.44	-1.01	0.637166	0.999989	NP_001130829.1 uncharacterized protein LOC100191933 precursor [Zea mays]
Zm00001d002343	0.128324	-0.11	Unchanged	0.215	0	0	0.059	0.059	0.117	0.0716667	0.0783333	0.128324	0.959651	0.999255	0.01	0.01	0.01	0.01	0.01	0.01	0.14	0.13	-0.11	1	1	ONM14017.1 Zinc transporter 1 [Zea mays]
Zm00001d002344	-0.0222021	-0.36	Unchanged	3.923	4.21	6.011	4.556	5.263	4.109	4.71467	4.64267	-0.0222021	0.983695	0.999255	5.79	3.43	2.8	2.31	2.72	4.17	0.85	0.66	-0.36	0.616837	0.999989	XP_008667746.1 uncharacterized protein LOC100278829 isoform X1 [Zea mays]
Zm00001d002345	0.0610397	-0.1	Unchanged	5.679	7.383	5.264	6.852	6.319	5.947	6.10867	6.37267	0.0610397	0.688904	0.986086	18.63	14.26	15.65	17.46	18.21	11.7	2.65	2.48	-0.1	0.871034	0.999989	XP_008668896.2 pentatricopeptide repeat-containing protein At1g79490, mitochondrial [Zea mays]
Zm00001d002346	-0.804276	6.26	Translation	0.06	0.067	0.107	0.113	0.021	0	0.078	0.0446667	-0.804276	0.391281	0.986086	0.01	0.01	0.01	0.18	0.76	0.39	0.13	9.93	6.26	0.00603302	0.999989	NP_001130781.1 cinnamyl alcohol dehydrogenase 1 [Zea mays]
Zm00001d002347	0	0	Unchanged	0	0	0	0	0	0	0.001	0.001	0	1	1	0.01	0.01	0.01	0.01	0.01	0.01	1	1	0	1	1	NP_001288371.1 36.4 kDa proline-rich protein-like precursor [Zea mays]
Zm00001d002348	1.16128	-2.31	Unchanged	0.054	0.057	0.075	0.119	0.119	0.178	0.062	0.138667	1.16128	0.475758	0.986086	0.01	0.01	0.38	0.17	0.01	0.01	2.04	0.41	-2.31	0.509336	0.999989	NP_001141530.1 uncharacterized protein LOC100273642 precursor [Zea mays]
Zm00001d002349	0.370309	-0.15	Unchanged	3.446	3.36	4.102	4.377	5.042	4.681	3.636	4.7	0.370309	0.0535591	0.665065	2.47	2.25	0.82	1.62	4.15	0.67	0.51	0.46	-0.15	0.76115	0.999989	NP_001348116.1 ent-kaur-16-ene synthase, chloroplastic [Zea mays]
Zm00001d002350	0	0	Unchanged	0	0	0	0	0	0	0.001	0.001	0	1	1	0.01	0.01	0.01	0.01	0.01	0.01	1	1	0	1	1	ONM14042.1 kaurene synthase2 [Zea mays]
Zm00001d002351	0	0	Unchanged	0	0	0	0	0	0	0.001	0.001	0	1	1	0.01	0.01	0.01	0.01	0.01	0.01	1	1	0	1	1	NP_001105097.2 acyclic sesquiterpene synthase [Zea mays]
Zm00001d002352	0.370767	-0.18	Unchanged	19.188	21.514	23.163	28.614	23.915	30.051	21.2883	27.5267	0.370767	0.020568	0.457387	14.04	11.76	13.27	12.92	16.69	15.24	0.61	0.54	-0.18	0.721913	0.999989	NP_001143909.1 uncharacterized protein LOC100276715 [Zea mays]
Zm00001d002353	-0.0382447	0.45	Unchanged	0.544	0.229	0.756	0.179	1.132	0.178	0.509667	0.496333	-0.0382447	0.98844	0.999255	0.97	0.97	0.24	1.79	0.61	0.51	1.43	1.95	0.45	0.653141	0.999989	ONM14046.1 Orf protein [Zea mays]
Zm00001d002356	-0.200449	0.37	Unchanged	3.972	4.178	5.302	3.246	4.817	3.644	4.484	3.90233	-0.200449	0.522466	0.986086	7.95	6.8	8.05	9.11	8.48	7.94	1.69	2.18	0.37	0.227381	0.999989	NP_001141676.1 tRNA methyltransferase catalytic subunit TRM61 [Zea mays]
Zm00001d002357	0.0319427	0.07	Unchanged	72.616	64.576	78.951	73.606	76.079	71.297	72.0477	73.6607	0.0319427	0.676023	0.986086	83.08	72.05	77.87	81.99	87.17	79.97	1.08	1.13	0.07	0.390639	0.999989	XP_008668902.1 serine/threonine-protein kinase CTR1 [Zea mays]
Zm00001d002358	-0.290213	0.06	Unchanged	59.908	52.221	65.01	44.926	47.753	52.182	59.0463	48.287	-0.290213	0.00513255	0.213098	59.78	48.11	66.4	57.33	54.33	36.82	0.98	1.02	0.06	0.658198	0.999989	NP_001182777.1 uncharacterized protein LOC100500945 [Zea mays]
Zm00001d002359	-0.0260341	0.11	Unchanged	70.87	77.656	74.919	72.017	71.376	76.056	74.4817	73.1497	-0.0260341	0.859894	0.990565	57.33	58.04	53.51	54.29	60.99	65.49	0.76	0.82	0.11	0.292584	0.999989	NP_001347492.1 uncharacterized protein LOC100274241 [Zea mays]
Zm00001d002360	-0.0911586	-0.31	Unchanged	35.072	47.693	43.608	49.688	32.874	36.073	42.1243	39.545	-0.0911586	0.628312	0.986086	31.39	33.94	26.06	20.96	23.4	24.46	0.72	0.58	-0.31	0.335095	0.999989	NP_001146861.1 embryonic protein DC-8 precursor [Zea mays]
Zm00001d002361	0	0	Unchanged	0	0	0	0	0	0	0.001	0.001	0	1	1	0.01	0.01	0.01	0.01	0.01	0.01	1	1	0	1	1	ONM14068.1 putative metal-nicotianamine transporter YSL7 [Zea mays]
Zm00001d002362	-0.106101	0.18	Unchanged	3.38	3.152	3.002	2.825	3.056	2.977	3.178	2.95267	-0.106101	0.579435	0.986086	0.84	1.78	1.05	1.51	1.55	0.74	0.38	0.43	0.18	0.656188	0.999989	XP_008667117.1 methionine aminopeptidase isoform X1 [Zea mays]
Zm00001d002364	-0.692183	0.78	Unchanged	0.823	0.866	0.859	0.225	0.902	0.45	0.849333	0.525667	-0.692183	0.456647	0.986086	18.76	12.06	14.33	19.08	17.63	11.43	17.72	30.53	0.78	0.195267	0.999989	NP_001147685.2 uncharacterized protein LOC100281295 [Zea mays]
Zm00001d002365	0	0	Unchanged	0	0	0	0	0	0	0.001	0.001	0	1	1	0.01	0.01	0.01	0.01	0.01	0.01	1	1	0	1	1	XP_008671100.1 UDP-glycosyltransferase 90A2 [Zea mays]
Zm00001d002366	-0.003787	-0.02	Unchanged	192.951	189.98	193.837	189.589	186.774	198.893	192.256	191.752	-0.003787	0.877472	0.994084	115.08	125.95	99.69	96.33	99.18	137.41	0.59	0.58	-0.02	0.587685	0.999989	ONM14074.1 Transcription initiation factor TFIIE beta subunit [Zea mays]
Zm00001d002367	-4.62449	1.29	Unchanged	0.074	0	0	0	0	0	0.0246667	0.001	-4.62449	0.806923	0.986086	0.01	0.01	0.01	0.01	0.01	0.01	0.41	1	1.29	1	1	ONM14081.1 CDP-diacylglycerol--glycerol-3-phosphate 3-phosphatidyltransferase 2 [Zea mays]
Zm00001d002369	-0.272076	0.22	Unchanged	78.22	87.108	88.365	76.237	65.272	68.581	84.5643	70.03	-0.272076	0.0046135	0.200995	74.26	76.56	59.07	56.74	71.98	74.7	0.83	0.97	0.22	0.231721	0.999989	XP_008668905.1 probable protein phosphatase 2C 44 [Zea mays]
Zm00001d002370	-6.92679	3.87	Unchanged	0	0.157	0.208	0	0	0	0.121667	0.001	-6.92679	0.152164	0.920432	0.53	0.36	0.01	0.26	0.01	0.81	2.44	35.67	3.87	0.227649	0.999989	XP_008668908.1 hydroxycinnamoyltransferase 2 [Zea mays]
Zm00001d002371	-0.0808892	-0.05	Unchanged	43.884	44.943	47.22	42.008	43.195	43.426	45.349	42.8763	-0.0808892	0.464182	0.986086	54.01	59.19	54.86	43.88	57.74	53.07	1.24	1.2	-0.05	0.907019	0.999989	XP_008668092.1 uncharacterized protein LOC100284719 isoform X1 [Zea mays]
Zm00001d002372	0.405202	-2	Unchanged	0.429	0.409	0.781	0.506	0.724	0.914	0.539667	0.714667	0.405202	0.363239	0.986086	0.3	0.19	0.09	0.2	0.01	0.01	0.36	0.09	-2	0.293379	0.999989	NP_001167919.1 uncharacterized protein LOC100381631 [Zea mays]
Zm00001d002373	0.0577024	0.13	Unchanged	12.03	9.121	13.5	9.947	12.077	14.041	11.5503	12.0217	0.0577024	0.70922	0.986086	13.03	10.15	10.87	12.09	14.28	12.05	0.98	1.07	0.13	0.633622	0.999989	ONM14091.1 26S proteasome non-ATPase regulatory subunit 1 homolog B [Zea mays]
Zm00001d002374	-1.40988	0.74	Unchanged	2.049	2.012	1.899	0.598	1.048	0.597	1.98667	0.747667	-1.40988	0.0631805	0.704313	10.5	11.48	8.24	5.77	9.39	3.82	5.07	8.46	0.74	0.306247	0.999989	NP_001168736.1 SAUR20 - auxin-responsive SAUR family member [Zea mays]
Zm00001d002375	0	-3.22	Unchanged	0	0	0	0	0	0	0.001	0.001	0	1	1	0.01	0.01	0.28	0.01	0.01	0.01	9.33	1	-3.22	1	1	ONM14105.1 hypothetical protein ZEAMMB73_Zm00001d002375 [Zea mays]
Zm00001d002377	0.189511	-0.37	Unchanged	4.774	4.581	3.261	5.591	4.314	4.482	4.20533	4.79567	0.189511	0.420873	0.986086	4.08	5.72	3.66	5.05	1.75	5.21	1.07	0.83	-0.37	0.546491	0.999989	ONM14106.1 Galactokinase [Zea mays]
Zm00001d002378	4.98489	-1.64	Unchanged	0	0	0	0	0	0.095	0.001	0.0316667	4.98489	0.649125	0.986086	0.01	0.01	0.01	0.01	0.01	0.01	1	0.32	-1.64	1	1	XP_020403730.1 probable cation transporter HKT7 [Zea mays]
Zm00001d002379	-0.316582	-0.61	Unchanged	0.636	0.411	0.704	0.471	0.53	0.405	0.583667	0.468667	-0.316582	0.673258	0.986086	0.01	0.4	0.82	0.29	0.36	0.01	0.7	0.46	-0.61	0.748453	0.999989	AQL05712.1 hypothetical protein ZEAMMB73_Zm00001d047141 [Zea mays]
Zm00001d002380	0	-2.41	Unchanged	0	0	0	0	0	0	0.001	0.001	0	1	1	0.16	0.01	0.01	0.01	0.01	0.01	5.33	1	-2.41	1	1	ONM14114.1 hypothetical protein ZEAMMB73_Zm00001d002380 [Zea mays]
Zm00001d002381	0.012518	0.04	Unchanged	32.027	28.81	29.701	32.02	29.302	30.005	30.1793	30.4423	0.012518	0.833564	0.987645	13.32	24.3	23.6	16.38	21.88	25.48	0.68	0.7	0.04	0.73998	0.999989	PWZ10434.1 UPF0664 stress-induced protein C29B12.11c [Zea mays]
Zm00001d002382	-0.046047	0.22	Unchanged	43.142	43.395	39.715	38.574	44.849	38.863	42.084	40.762	-0.046047	0.710771	0.986086	20.26	23.87	18.27	19.78	23.61	25.76	0.49	0.57	0.22	0.233743	0.999989	NP_001338048.1 uncharacterized protein LOC103645966 [Zea mays]
Zm00001d002383	-0.287364	0.69	Unchanged	0	0.101	0.796	0.525	0	0.21	0.299	0.245	-0.287364	0.896969	0.997277	1.37	1.17	0.5	1.68	2.33	0.01	3.39	5.46	0.69	0.690315	0.999989	ONM14119.1 zinc finger (CCCH-type) family protein [Zea mays]
Zm00001d002384	-0.0748313	0.84	Unchanged	1.868	0.402	1.113	0.487	1.754	0.971	1.12767	1.07067	-0.0748313	0.901872	0.997927	0.64	0.58	0.86	0.82	1.86	0.83	0.61	1.09	0.84	0.421652	0.999989	NP_001338050.1 uncharacterized protein LOC100285627 isoform 2 [Zea mays]
Zm00001d002385	-0.550257	6.3	Unchanged	0.923	1.127	0.517	0.509	0.704	0.54	0.855667	0.584333	-0.550257	0.457036	0.986086	0.01	0.01	0.01	0.01	0.81	0.58	0.01	0.79	6.3	0.0683327	0.999989	XP_023157218.1 uncharacterized LOC100194016 isoform X1 [Zea mays]
Zm00001d002386	-0.106942	0	Unchanged	20.881	19.399	25.14	20.062	20.989	19.695	21.8067	20.2487	-0.106942	0.420812	0.986086	33.78	25.57	27.38	22.67	33.43	24.48	1.33	1.33	0	0.9819	0.999989	NP_001131686.1 uncharacterized protein LOC100193046 [Zea mays]
Zm00001d002387	-0.191865	0.04	Unchanged	15.456	16.822	21.887	19.164	16.115	12.141	18.055	15.8067	-0.191865	0.393595	0.986086	50.59	43.11	42.23	40.51	32.8	49.03	2.51	2.58	0.04	0.732646	0.999989	ONM14132.1 hypothetical protein ZEAMMB73_Zm00001d002387 [Zea mays]
Zm00001d002388	0.160418	-0.16	Unchanged	16.904	15.622	15.063	16.336	18.253	18.597	15.863	17.7287	0.160418	0.225822	0.986086	14.97	14.74	11.27	11.57	12.7	16.6	0.86	0.77	-0.16	0.748522	0.999989	NP_001183886.1 uncharacterized protein LOC100502479 [Zea mays]
Zm00001d002390	-0.028432	0.02	Unchanged	14.655	14.428	12.578	12.31	13.842	14.696	13.887	13.616	-0.028432	0.864201	0.991705	8.43	8.53	7.21	6.85	9.01	8.23	0.58	0.59	0.02	0.722265	0.999989	ONM14161.1 DNA ligase 4 [Zea mays]
Zm00001d002391	0.129836	0.07	Unchanged	49.681	54.504	47.818	53.279	54.623	58.415	50.6677	55.439	0.129836	0.0504825	0.649936	31.61	33.5	32.17	31.73	40.43	40.01	0.64	0.67	0.07	0.623286	0.999989	XP_020403261.1 ubiquitin-specific protease family C19-related protein isoform X1 [Zea mays]
Zm00001d002392	0	0	Unchanged	0	0	0	0	0	0	0.001	0.001	0	1	1	0.01	0.01	0.01	0.01	0.01	0.01	1	1	0	1	1	ONM14179.1 hypothetical protein ZEAMMB73_Zm00001d002392 [Zea mays]
Zm00001d002393	0	0	Unchanged	0	0	0	0	0	0	0.001	0.001	0	1	1	0.01	0.01	0.01	0.01	0.01	0.01	1	1	0	1	1	NP_001315062.1 uncharacterized protein LOC100384454 [Zea mays]
Zm00001d002394	1.65466	-1.81	Unchanged	0	0	0.431	0	0.68	0.677	0.143667	0.452333	1.65466	0.468694	0.986086	0.01	0.01	0.01	0.01	0.01	0.01	0.07	0.02	-1.81	1	1	XP_020404847.1 uncharacterized protein LOC100191810 [Zea mays]
Zm00001d002395	0.181713	0.16	Unchanged	35.687	36.125	42.954	43.42	43.718	43.033	38.2553	43.3903	0.181713	0.0443184	0.62077	15.66	12.57	11.56	14.52	18.67	17.21	0.35	0.39	0.16	0.4293	0.999989	NP_001130274.1 uncharacterized protein LOC100191368 [Zea mays]
Zm00001d002396	-0.178534	0.04	Unchanged	13.641	12.567	13.689	11.123	12.095	12.035	13.299	11.751	-0.178534	0.411172	0.986086	8.35	11.69	7.03	9	7.87	7.83	0.68	0.7	0.04	0.811082	0.999989	XP_008668924.1 calcium-transporting ATPase 5, plasma membrane-type isoform X1 [Zea mays]
Zm00001d002397	-5.29768	2.74	Unchanged	0	0.118	0	0	0	0	0.0393333	0.001	-5.29768	0.39757	0.986086	0.01	0.01	0.01	0.05	0.01	0.01	0.25	1.67	2.74	0.456827	0.999989	ONM14205.1 hypothetical protein ZEAMMB73_Zm00001d002397 [Zea mays]
Zm00001d002398	-4.02975	-1.61	Unchanged	0	0	0.049	0	0	0	0.0163333	0.001	-4.02975	1	1	0.01	0.01	0.15	0.01	0.01	0.01	3.06	1	-1.61	1	1	AQK50188.1 hypothetical protein ZEAMMB73_Zm00001d049378 [Zea mays]
Zm00001d002399	4.05889	-0.74	Unchanged	0	0	0	0	0	0.05	0.001	0.0166667	4.05889	0.820418	0.986086	0.01	0.01	0.01	0.01	0.01	0.01	1	0.6	-0.74	1	1	ONM14207.1 Plant intracellular Ras-group-related LRR protein 7 [Zea mays]
Zm00001d002400	-5.29768	2.74	Unchanged	0	0.118	0	0	0	0	0.0393333	0.001	-5.29768	0.39757	0.986086	0.01	0.01	0.01	0.05	0.01	0.01	0.25	1.67	2.74	0.456827	0.999989	ONM14205.1 hypothetical protein ZEAMMB73_Zm00001d002397 [Zea mays]
Zm00001d002401	-4.02975	-1.61	Unchanged	0	0	0.049	0	0	0	0.0163333	0.001	-4.02975	1	1	0.01	0.01	0.15	0.01	0.01	0.01	3.06	1	-1.61	1	1	AQK50188.1 hypothetical protein ZEAMMB73_Zm00001d049378 [Zea mays]
Zm00001d002402	-1.45418	-1.42	Unchanged	0.137	0	0	0	0.05	0	0.0456667	0.0166667	-1.45418	0.665514	0.986086	0.01	0.22	0.01	0.01	0.01	0.01	1.61	0.6	-1.42	0.743183	0.999989	NP_001183644.1 leucine-rich repeat-containing protein 40 [Zea mays]
Zm00001d002403	-0.0302774	-0.78	Unchanged	0.435	0	2.117	0.476	1.192	0.831	0.850667	0.833	-0.0302774	0.969995	0.999255	3.21	2.46	5.61	2.02	0.95	3.46	4.42	2.57	-0.78	0.401709	0.999989	ONM14212.1 Peptidyl-tRNA hydrolase II (PTH2) family protein [Zea mays]
Zm00001d002405	-0.662594	0.55	Transcription	7.35	5.816	9.845	5.461	5.468	3.608	7.67033	4.84567	-0.662594	0.0211904	0.462914	20.24	22.56	25.7	17.15	24.81	21.43	2.98	4.36	0.55	0.0506438	0.999989	NP_001339110.1 uncharacterized protein LOC100273049 [Zea mays]
Zm00001d002406	-0.240919	0.57	Unchanged	3.595	2.848	3.889	3.498	2.627	2.618	3.444	2.91433	-0.240919	0.44696	0.986086	8.92	11.44	16.18	14.45	16.41	15.07	3.54	5.25	0.57	0.0547958	0.999989	ONM14214.1 hypothetical protein ZEAMMB73_Zm00001d002406 [Zea mays]
Zm00001d002407	-0.620144	0.27	Transcription	3.825	3.487	2.837	2.558	2.096	1.949	3.383	2.201	-0.620144	0.0404819	0.60156	1.06	1.92	2.49	1.62	1.04	1.65	0.54	0.65	0.27	0.569778	0.999989	ONM14215.1 putative metal-nicotianamine transporter YSL7 [Zea mays]
Zm00001d002408	0.320753	-0.15	Unchanged	24.446	22.835	20.752	25.778	31.82	27.374	22.6777	28.324	0.320753	0.0386084	0.587964	21.64	43.48	22.5	40.95	31.23	26.68	1.29	1.16	-0.15	0.843418	0.999989	XP_020403739.1 10 kDa chaperonin 1, chloroplastic isoform X1 [Zea mays]
Zm00001d002409	0	0	Unchanged	0	0	0	0	0	0	0.001	0.001	0	1	1	0.01	0.01	0.01	0.01	0.01	0.01	1	1	0	1	1	ONM14220.1 hypothetical protein ZEAMMB73_Zm00001d002409 [Zea mays]
Zm00001d002410	-1.9964	0.51	Transcription	3.148	0.875	4.791	0.52	0.651	1.038	2.938	0.736333	-1.9964	0.000526451	0.0534662	2.23	2.59	5.4	1.47	0.83	1.34	1.16	1.65	0.51	0.529073	0.999989	NP_001149692.2 xyloglucan endotransglucosylase/hydrolase protein 15 precursor [Zea mays]
Zm00001d002411	7.05889	-3.84	Unchanged	0	0	0	0	0.4	0	0.001	0.133333	7.05889	0.654866	0.986086	0.01	0.01	0.01	0.01	0.01	0.01	1	0.07	-3.84	1	1	ONM14222.1 Diphosphomevalonate decarboxylase MVD2 [Zea mays]
Zm00001d002412	0.573312	-0.22	Unchanged	0.145	0.228	0	0.396	0.159	0	0.124333	0.185	0.573312	0.754387	0.986086	0.58	0.7	1.71	0.75	0.82	2.25	8.02	6.88	-0.22	0.908286	0.999989	XP_008668935.1 xyloglucan endotransglucosylase/hydrolase 2 [Zea mays]
Zm00001d002413	-2.9386	0.03	Unchanged	0	0.023	0	0	0	0	0.00766667	0.001	-2.9386	0.806923	0.986086	0.01	0.01	0.01	0.04	0.01	0.01	1.3	1.33	0.03	1	1	XP_008668936.1 villin-4 [Zea mays]
Zm00001d002414	4.77259	1.92	Unchanged	0	0	0	0.082	0	0	0.001	0.0273333	4.77259	0.820418	0.986086	0.01	0.01	0.01	0.31	0.01	0.01	1	3.78	1.92	1	1	ONM14229.1 Thaumatin-like protein 1 [Zea mays]
Zm00001d002415	-0.341452	0.35	Unchanged	5.983	4.951	5.768	3.667	5.507	4.008	5.56733	4.394	-0.341452	0.286603	0.986086	7.34	9.22	11.78	7.48	10.96	10.1	1.7	2.17	0.35	0.297993	0.999989	XP_008668937.1 uncharacterized protein LOC103645981 [Zea mays]
Zm00001d002416	-0.305279	-0.5	Unchanged	5.688	7.061	6.269	6.221	4.403	4.767	6.33933	5.13033	-0.305279	0.215837	0.982373	6.16	5.9	3.55	2.73	3.87	2.32	0.82	0.58	-0.5	0.304332	0.999989	ONM14231.1 RING/U-box superfamily protein [Zea mays]
Zm00001d002418	-0.0744855	0.03	Unchanged	13.23	10.461	10.292	10.692	10.689	10.892	11.3277	10.7577	-0.0744855	0.345504	0.986086	6.1	4.9	5.27	5.37	5.3	5.02	0.48	0.49	0.03	0.708943	0.999989	XP_008668220.1 uncharacterized protein LOC100304314 isoform X1 [Zea mays]
Zm00001d002419	0.0831517	0.26	Unchanged	28.403	28.704	27.033	28.839	31.027	29.266	28.0467	29.7107	0.0831517	0.334638	0.986086	27.57	24.61	29.46	30.49	32.04	41.09	0.97	1.16	0.26	0.145798	0.999989	NP_001143703.1 uncharacterized protein LOC100276440 [Zea mays]
Zm00001d002420	-0.499833	0.49	Unchanged	2.529	2.564	2.878	1.409	2.621	1.607	2.657	1.879	-0.499833	0.170102	0.94446	5.14	4.46	4.54	5.26	4.32	4.4	1.77	2.48	0.49	0.189213	0.999989	NP_001148410.1 nucleic acid binding protein [Zea mays]
Zm00001d002421	0.159011	0.05	Unchanged	10.783	13.058	11.38	12.951	12.877	13.497	11.7403	13.1083	0.159011	0.164316	0.937241	27.47	23.82	24.94	24.09	38.29	25.18	2.16	2.23	0.05	0.682155	0.999989	ONM14274.1 Pentatricopeptide repeat-containing protein chloroplastic [Zea mays]
Zm00001d002422	-0.2205	-2.61	Unchanged	0.068	0.135	0.178	0.14	0.094	0.093	0.127	0.109	-0.2205	0.851111	0.989434	0.01	0.21	0.01	0.01	0.01	0.01	0.55	0.09	-2.61	0.621028	0.999989	XP_008667853.1 uncharacterized LOC100280212 isoform X1 [Zea mays]
Zm00001d002423	-0.0937729	1.75	Translation	0.834	0.878	0.608	0.696	0.74	0.738	0.773333	0.724667	-0.0937729	0.869139	0.992631	0.43	0.29	0.42	1.64	0.52	1.42	0.49	1.65	1.75	0.0330531	0.999989	NP_001149458.1 maltose excess protein 1-like [Zea mays]
Zm00001d002424	-0.19684	-0.54	Unchanged	5.469	5.123	7.269	5.451	4.294	5.838	5.95367	5.19433	-0.19684	0.557666	0.986086	0.46	1.5	0.81	0.9	0.36	0.42	0.16	0.11	-0.54	0.398208	0.999989	NP_001149390.1 uncharacterized protein LOC100283016 [Zea mays]
Zm00001d002425	0	0	Unchanged	0	0	0	0	0	0	0.001	0.001	0	1	1	0.01	0.01	0.01	0.01	0.01	0.01	1	1	0	1	1	ONM14283.1 putrescine-binding periplasmic protein-related [Zea mays]
Zm00001d002426	-0.561175	0.81	Unchanged	1.474	1.721	1.978	0.879	1.114	1.513	1.72433	1.16867	-0.561175	0.480018	0.986086	0.59	0.72	2	0.65	1.77	1.51	0.64	1.12	0.81	0.474921	0.999989	PWZ39839.1 Thylakoid lumenal protein, chloroplastic [Zea mays]
Zm00001d002427	-0.340491	4.34	Unchanged	0	0	0.176	0.046	0.093	0	0.0586667	0.0463333	-0.340491	0.912822	0.999255	0.01	0.01	0.01	0.48	0.01	0.01	0.17	3.45	4.34	0.255987	0.999989	ONM14289.1 hypothetical protein ZEAMMB73_Zm00001d002427 [Zea mays]
Zm00001d002428	0.0438472	0.29	Unchanged	10.576	9.444	10.279	9.465	12.202	9.567	10.0997	10.4113	0.0438472	0.77967	0.986086	3.63	6.26	2.32	3.57	6.61	5.22	0.4	0.49	0.29	0.463466	0.999989	NP_001150571.1 EF hand family protein [Zea mays]
Zm00001d002429	-0.111601	-0.2	Unchanged	65.647	54.371	78.17	61.544	69.544	52.347	66.0627	61.145	-0.111601	0.533569	0.986086	239.16	241.8	255.13	235.56	180.92	176	3.71	3.23	-0.2	0.318749	0.999989	ONM14292.1 Putative growth-regulating factor 6 [Zea mays]
Zm00001d002430	0	0	Unchanged	0	0	0	0	0	0	0.001	0.001	0	1	1	0.01	0.01	0.01	0.01	0.01	0.01	1	1	0	1	1	ONM14297.1 GPCR-type G protein 2 [Zea mays]
Zm00001d002431	0	0	Unchanged	0	0	0	0	0	0	0.001	0.001	0	1	1	0.01	0.01	0.01	0.01	0.01	0.01	1	1	0	1	1	ONM14298.1 GPCR-type G protein 2 [Zea mays]
Zm00001d002432	0.684339	4.73	Unchanged	0.098	0.103	0	0.215	0.054	0.054	0.067	0.107667	0.684339	0.715051	0.986086	0.01	0.01	0.01	0.86	0.43	0.01	0.15	3.99	4.73	0.0864256	0.999989	ONM14299.1 Protein BREVIS RADIX [Zea mays]
Zm00001d002433	-0.0257408	0.25	Unchanged	6.488	5.872	8.054	7.182	5.441	7.43	6.80467	6.68433	-0.0257408	0.775941	0.986086	8.84	8.5	6.73	9.61	9.87	8.57	1.18	1.4	0.25	0.454811	0.999989	NP_001141549.1 uncharacterized protein LOC100273664 [Zea mays]
Zm00001d002434	0.569487	-0.67	Unchanged	0.466	0.26	0.305	0.57	0.661	0.299	0.343667	0.51	0.569487	0.34509	0.986086	1.54	1	2.73	3.16	0.01	1.75	5.11	3.21	-0.67	0.494447	0.999989	ONM14304.1 alternative oxidase3 [Zea mays]
Zm00001d002435	5.32193	-6.27	Unchanged	0	0	0	0.06	0	0.06	0.001	0.04	5.32193	0.642216	0.986086	0.58	0.01	0.01	0.01	0.01	0.01	19.33	0.25	-6.27	1	1	NP_001147743.1 uncharacterized protein LOC100281353 [Zea mays]
Zm00001d002436	-0.371332	0.1	Unchanged	0.878	0.308	0.678	0.694	0.481	0.266	0.621333	0.480333	-0.371332	0.62878	0.986086	1.96	2.44	0.17	2.01	1.23	0.53	2.45	2.62	0.1	0.914847	0.999989	NP_001105180.1 alternative oxidase 1 [Zea mays]
Zm00001d002437	0	0	Unchanged	0	0	0	0	0	0	0.001	0.001	0	1	1	0.01	0.01	0.01	0.01	0.01	0.01	1	1	0	1	1	ONM14307.1 hypothetical protein ZEAMMB73_Zm00001d002437 [Zea mays]
Zm00001d002439	-1.86146	3.09	Unchanged	0.814	0.382	1.086	0.165	0.232	0.231	0.760667	0.209333	-1.86146	0.456076	0.986086	0.11	0.01	0.21	0.54	0.01	0.21	0.14	1.19	3.09	0.66819	0.999989	ONM14310.1 G2-like transcription factor [Zea mays]
Zm00001d002440	0.0488407	0.11	Unchanged	36.055	34.112	34.528	35.831	36.484	35.985	34.8983	36.1	0.0488407	0.413639	0.986086	14.02	13.86	10.6	14.78	13.58	15.24	0.37	0.4	0.11	0.342806	0.999989	NP_001183446.1 uncharacterized protein LOC100501876 [Zea mays]
Zm00001d002441	-0.0603397	0.3	Unchanged	0.323	0.278	0.522	0.371	0.329	0.377	0.374333	0.359	-0.0603397	0.973307	0.999255	0.01	0.35	0.12	0.05	0.06	0.46	0.43	0.53	0.3	0.74371	0.999989	ONM14319.1 P-loop containing nucleoside triphosphate hydrolase superfamily protein [Zea mays]
Zm00001d002444	0.0398708	0.69	Unchanged	1.266	2.196	1.32	1.87	1.387	1.659	1.594	1.63867	0.0398708	0.915514	0.999255	2.92	1.99	1.57	3.65	3.84	3.29	1.36	2.19	0.69	0.211465	0.999989	ONM14323.1 scramblase-related [Zea mays]
Zm00001d002446	0.507185	0.1	Unchanged	2.73	2.625	2.711	3.272	4.274	3.918	2.68867	3.82133	0.507185	0.0152387	0.393988	3.39	4.41	2.82	5.19	5.5	5.51	1.32	1.41	0.1	0.612455	0.999989	NP_001355020.1 uncharacterized protein LOC100281741 precursor [Zea mays]
Zm00001d002447	0.954472	-1.41	Unchanged	0.114	0.108	0.116	0.14	0.03	0.485	0.112667	0.218333	0.954472	0.277481	0.986086	0.39	0.34	0.07	0.14	0.27	0.17	2.37	0.89	-1.41	0.338962	0.999989	XP_008668953.1 wall-associated receptor kinase 4 [Zea mays]
Zm00001d002448	0	0	Unchanged	0	0	0	0	0	0	0.001	0.001	0	1	1	0.01	0.01	0.01	0.01	0.01	0.01	1	1	0	1	1	ONM14329.1 hypothetical protein ZEAMMB73_Zm00001d002448 [Zea mays]
Zm00001d002449	-6.61471	2.37	Unchanged	0	0.177	0.117	0	0	0	0.098	0.001	-6.61471	0.165238	0.938374	0.01	0.01	1.06	0.01	0.33	0.23	3.61	18.67	2.37	0.604767	0.999989	XP_008668956.1 probable transcription factor FL [Zea mays]
Zm00001d002450	0.0972209	0.05	Unchanged	90.358	76.768	97.424	99.083	98.637	85.272	88.1833	94.3307	0.0972209	0.237864	0.986086	46.81	54.57	39.49	51.51	51.39	52.27	0.53	0.55	0.05	0.649776	0.999989	NP_001150452.1 60S ribosomal protein L12 [Zea mays]
Zm00001d002451	-0.435828	0.19	Unchanged	179.318	153.933	177.579	120.442	135.78	121.419	170.277	125.88	-0.435828	1.35e-07	5.65e-05	431.38	425.87	471.56	375.83	414.9	327.35	2.6	2.96	0.19	0.140149	0.999989	NP_001149203.2 seed specific protein Bn15D1B [Zea mays]
Zm00001d002452	-0.108489	-0.46	Unchanged	2.222	2.242	1.955	1.836	2.087	2.031	2.13967	1.98467	-0.108489	0.779733	0.986086	5.31	5.5	3.69	3.36	4.58	1.83	2.26	1.64	-0.46	0.367069	0.999989	XP_008668957.1 probable WRKY transcription factor 14 [Zea mays]
Zm00001d002454	-0.204037	-2.31	Unchanged	0.331	0.163	0.287	0.452	0	0.226	0.260333	0.226	-0.204037	0.853487	0.989652	0.01	0.2	1.23	0.01	0.25	0.01	1.83	0.37	-2.31	0.231749	0.999989	ONM14337.1 Phosphoribulokinase [Zea mays]
Zm00001d002455	-0.812031	4.31	Unchanged	0.107	0.119	0.392	0	0.352	0	0.206	0.117333	-0.812031	0.64735	0.986086	0.01	0.01	0.01	0.35	0.01	0.01	0.05	0.99	4.31	0.338345	0.999989	ONM14338.1 26S proteasome non-ATPase regulatory subunit 13 homolog A [Zea mays]
Zm00001d002456	0.239777	-0.12	Unchanged	52.594	55.173	53.269	65.73	62.704	61.719	53.6787	63.3843	0.239777	0.00301003	0.156578	43.36	55.26	40.57	42.06	54.83	53.95	0.86	0.79	-0.12	0.958937	0.999989	ONM14342.1 Protein AE7 [Zea mays]
Zm00001d002457	-0.285689	-0.75	Unchanged	0.629	0	0	0.287	0.057	0.172	0.209667	0.172	-0.285689	0.843893	0.989062	0.19	0.01	0.14	0.16	0.01	0.01	0.52	0.31	-0.75	0.861012	0.999989	ONM14344.1 DUF674 family protein [Zea mays]
Zm00001d002458	0	0	Unchanged	0	0	0	0	0	0	0.001	0.001	0	1	1	0.01	0.01	0.01	0.01	0.01	0.01	1	1	0	1	1	ONM14346.1 Gamma-soluble NSF attachment protein [Zea mays]
Zm00001d002461	0	0	Unchanged	0	0	0	0	0	0	0.001	0.001	0	1	1	0.01	0.01	0.01	0.01	0.01	0.01	1	1	0	1	1	ONM14347.1 hypothetical protein ZEAMMB73_Zm00001d002461 [Zea mays]
Zm00001d002462	0.153786	0.36	Unchanged	12.656	13.851	10.929	12.538	14.174	14.935	12.4787	13.8823	0.153786	0.192115	0.960579	5.91	9.14	6.19	13.19	8.48	8.65	0.57	0.73	0.36	0.436502	0.999989	ONM14411.1 Peroxisome biogenesis protein 6 [Zea mays]
Zm00001d002463	0	0	Unchanged	0	0	0	0	0	0	0.001	0.001	0	1	1	0.01	0.01	0.01	0.01	0.01	0.01	1	1	0	1	1	ACN28373.1 unknown [Zea mays]
Zm00001d002465	0.0163171	-0.7	Unchanged	3.552	4.524	3.617	2.276	4.03	5.52	3.89767	3.942	0.0163171	0.946895	0.999255	1.53	1.24	1.25	0.71	0.01	1.76	0.34	0.21	-0.7	0.608719	0.999989	XP_008668965.1 importin beta-like SAD2 homolog [Zea mays]
Zm00001d002467	0.171091	0.14	Unchanged	0.962	1.028	0.758	0.581	1.525	0.988	0.916	1.03133	0.171091	0.756938	0.986086	1.05	0.05	0.01	0.01	0.62	0.73	0.4	0.44	0.14	0.871603	0.999989	ONM14496.1 General transcription factor 2-related zinc finger protein [Zea mays]
Zm00001d002468	0	0	Unchanged	0	0	0	0	0	0	0.001	0.001	0	1	1	0.01	0.01	0.01	0.01	0.01	0.01	1	1	0	1	1	ONM14497.1 Auxin responsive protein [Zea mays]
Zm00001d002469	0	0	Unchanged	0	0	0	0	0	0	0.001	0.001	0	1	1	0.01	0.01	0.01	0.01	0.01	0.01	1	1	0	1	1	ONM14498.1 hypothetical protein ZEAMMB73_Zm00001d002469 [Zea mays]
Zm00001d002470	0.27017	-0.54	Unchanged	0.905	1.125	1.029	1.98	0.901	0.808	1.01967	1.22967	0.27017	0.656479	0.986086	2.87	2.33	1.8	1.36	1.79	2.68	2.29	1.58	-0.54	0.581019	0.999989	ONM14499.1 hypothetical protein ZEAMMB73_Zm00001d002470 [Zea mays]
Zm00001d002471	0	0	Unchanged	0	0	0	0	0	0	0.001	0.001	0	1	1	0.01	0.01	0.01	0.01	0.01	0.01	1	1	0	1	1	ONM14500.1 Nuclear pore complex protein NUP96 [Zea mays]
Zm00001d002472	0	0	Unchanged	0	0	0	0	0	0	0.001	0.001	0	1	1	0.01	0.01	0.01	0.01	0.01	0.01	1	1	0	1	1	ONM14502.1 putative L-gulonolactone oxidase 6 [Zea mays]
Zm00001d002473	3.9386	-0.62	Unchanged	0	0	0	0.046	0	0	0.001	0.0153333	3.9386	0.820418	0.986086	0.01	0.01	0.01	0.01	0.01	0.01	1	0.65	-0.62	1	1	ONM14503.1 DUF674 family protein [Zea mays]
Zm00001d002474	1.66985	-0.79	Unchanged	0	0	0.055	0.175	0	0	0.0183333	0.0583333	1.66985	0.503911	0.986086	0.01	0.01	0.37	0.08	0.6	0.01	6.73	3.89	-0.79	0.978963	0.999989	NP_001336755.1 uncharacterized protein LOC100192954 [Zea mays]
Zm00001d002475	-0.00817457	-0.08	Unchanged	3.799	3.852	5.092	5.01	3.662	3.999	4.24767	4.22367	-0.00817457	0.943027	0.999255	2.99	1.85	2.12	1.51	3.9	1.14	0.55	0.52	-0.08	0.942886	0.999989	NP_001149149.1 nucleic acid binding protein [Zea mays]
Zm00001d002476	1.98244	-6.71	Unchanged	0	0	0.062	0	0.245	0	0.0206667	0.0816667	1.98244	0.412407	0.986086	0.01	0.58	0.2	0.01	0.01	0.01	12.58	0.12	-6.71	0.0761942	0.999989	NP_001359091.1 myb-related protein Zm1 isoform 3 [Zea mays]
Zm00001d002477	0	-4.12	Unchanged	0	0	0	0	0	0	0.001	0.001	0	1	1	0.01	0.52	0.01	0.01	0.01	0.01	17.33	1	-4.12	1	1	ONM14508.1 hypothetical protein ZEAMMB73_Zm00001d002477 [Zea mays]
Zm00001d002478	-0.16731	0.19	Unchanged	29.443	28.659	31.735	30.114	25.496	24.39	29.9457	26.6667	-0.16731	0.131202	0.889605	24.79	31.21	27.07	27.83	27.01	29.47	0.92	1.05	0.19	0.201248	0.999989	XP_008671118.1 E3 ubiquitin-protein ligase RNF14 [Zea mays]
Zm00001d002479	0	0	Unchanged	0	0	0	0	0	0	0.001	0.001	0	1	1	0.01	0.01	0.01	0.01	0.01	0.01	1	1	0	1	1	XP_008668968.1 S-norcoclaurine synthase 2 [Zea mays]
Zm00001d002480	0	0	Unchanged	0	0	0	0	0	0	0.001	0.001	0	1	1	0.01	0.01	0.01	0.01	0.01	0.01	1	1	0	1	1	ONM14514.1 Cation/calcium exchanger 4 [Zea mays]
Zm00001d002481	-0.178172	-0.07	Unchanged	4.117	3.628	2.825	3.286	2.969	3.087	3.52333	3.114	-0.178172	0.550013	0.986086	1.88	1.37	1.06	1.59	0.78	1.26	0.41	0.39	-0.07	0.874832	0.999989	ONM14516.1 tyrosine kinase family protein [Zea mays]
Zm00001d002482	0	0	Unchanged	0	0	0	0	0	0	0.001	0.001	0	1	1	0.01	0.01	0.01	0.01	0.01	0.01	1	1	0	1	1	ONM14522.1 MYB-related-transcription factor 36 [Zea mays]
Zm00001d002483	0.227051	-0.11	Unchanged	3.615	2.392	4.02	3.657	3.909	4.17	3.34233	3.912	0.227051	0.431172	0.986086	1.36	1.88	2.24	2.73	0.81	2.4	0.55	0.51	-0.11	0.993253	0.999989	ONM14526.1 Transducin family protein / WD-40 repeat family protein [Zea mays]
Zm00001d002485	0.000350259	0.26	Unchanged	96.621	86.895	92.419	89.438	89.173	97.391	91.9783	92.0007	0.000350259	0.993161	0.999255	4.4	5.01	4.82	3.72	4.6	7.34	0.05	0.06	0.26	0.49605	0.999989	NP_001143206.2 uncharacterized protein LOC100275709 [Zea mays]
Zm00001d002488	0.176878	-0.13	Unchanged	0.663	0.14	0.738	0.871	0.581	0.29	0.513667	0.580667	0.176878	0.854261	0.989749	3.08	3.97	7.19	6.83	5.77	2.16	9.24	8.47	-0.13	0.922812	0.999989	ONM14535.1 DUF740 family protein [Zea mays]
Zm00001d002489	0.440242	-0.18	Unchanged	1.743	1.872	1.903	1.748	2.65	3.089	1.83933	2.49567	0.440242	0.19237	0.960857	9.58	7.67	8.71	11.67	11.79	7.52	4.7	4.14	-0.18	0.685096	0.999989	NP_001335673.1 uncharacterized protein LOC100192517 [Zea mays]
Zm00001d002490	0.210917	-0.07	Unchanged	1.236	1.56	1.117	1.285	1.084	2.16	1.30433	1.50967	0.210917	0.656879	0.986086	1.33	2.8	4.43	2.8	4.09	2.54	2.19	2.08	-0.07	0.978852	0.999989	NP_001147738.1 uncharacterized protein LOC100281348 [Zea mays]
Zm00001d002491	-2.18286	3.38	Translation	0.113	0.178	0.549	0.185	0	0	0.28	0.0616667	-2.18286	0.177822	0.952361	0.4	0.41	0.34	0.64	1.03	0.96	1.37	14.22	3.38	0.0305185	0.999989	NP_001136941.2 uncharacterized protein LOC100217100 [Zea mays]
Zm00001d002492	0	0	Unchanged	0	0	0	0	0	0	0.001	0.001	0	1	1	0.01	0.01	0.01	0.01	0.01	0.01	1	1	0	1	1	ONM14539.1 Transcription factor bHLH71 [Zea mays]
Zm00001d002494	0	0	Unchanged	0	0	0	0	0	0	0.001	0.001	0	1	1	0.01	0.01	0.01	0.01	0.01	0.01	1	1	0	1	1	XP_008671121.1 transcriptional regulator SUPERMAN [Zea mays]
Zm00001d002495	6.33985	-4.03	Unchanged	0	0	0	0	0.162	0.081	0.001	0.081	6.33985	0.474267	0.986086	0.53	0.9	0.65	0.01	1.03	0.01	69.33	4.24	-4.03	0.285632	0.999989	XP_008668970.1 AT-hook motif nuclear-localized protein 23 [Zea mays]
Zm00001d002496	0	0	Unchanged	0	0	0	0	0	0	0.001	0.001	0	1	1	0.01	0.01	0.01	0.01	0.01	0.01	1	1	0	1	1	XP_008668971.1 heavy metal-associated isoprenylated plant protein 4 [Zea mays]
Zm00001d002497	0	0	Unchanged	0	0	0	0	0	0	0.001	0.001	0	1	1	0.01	0.01	0.01	0.01	0.01	0.01	1	1	0	1	1	ONM14546.1 hypothetical protein ZEAMMB73_Zm00001d002497 [Zea mays]
Zm00001d002498	0	4.5	Unchanged	0	0	0	0	0	0	0.001	0.001	0	1	1	0.01	0.01	0.01	0.68	0.01	0.01	1	22.67	4.5	1	1	XP_008668972.1 E3 ubiquitin-protein ligase PUB23 [Zea mays]
Zm00001d002499	0.0525912	-0.13	Unchanged	17.944	15.157	15.194	15.612	18.446	16.03	16.0983	16.696	0.0525912	0.633906	0.986086	10.89	13.75	8.67	11.18	9.11	11.34	0.69	0.63	-0.13	0.822754	0.999989	NP_001347889.1 uncharacterized protein LOC100279297 [Zea mays]
Zm00001d002500	0	-4.41	Unchanged	0	0	0	0	0	0	0.001	0.001	0	1	1	0.01	0.64	0.01	0.01	0.01	0.01	21.33	1	-4.41	1	1	NP_001278505.2 uncharacterized protein LOC100276055 [Zea mays]
Zm00001d002501	-0.544572	-0.2	Unchanged	0.615	2.185	1.497	1.347	0.843	0.756	1.43233	0.982	-0.544572	0.410996	0.986086	1.44	1.8	1.75	0.48	0.54	1.97	1.16	1.01	-0.2	0.935276	0.999989	ONM14554.1 DnaJ/Hsp40 cysteine-rich domain superfamily protein [Zea mays]
Zm00001d002503	0.288857	-0.46	Unchanged	1.007	1.105	0.915	1.444	1.198	1.056	1.009	1.23267	0.288857	0.321259	0.986086	0.14	0.21	0.85	0.25	0.41	0.43	0.4	0.29	-0.46	0.737141	0.999989	XP_008668974.1 putative ABC transporter C family member 15 isoform X1 [Zea mays]
Zm00001d002504	0.106369	-0.38	Unchanged	7.382	7.834	5.747	6.943	6.983	8.641	6.98767	7.52233	0.106369	0.482647	0.986086	7.3	7.5	6.14	5.89	3.88	7.68	1	0.77	-0.38	0.416125	0.999989	NP_001141468.1 Set1 complex component swd2 [Zea mays]
Zm00001d002505	-6.16993	3.96	Unchanged	0.041	0.175	0	0	0	0	0.072	0.001	-6.16993	0.268393	0.986086	0.44	0.01	0.01	0.01	0.18	0.77	2.04	31.67	3.96	0.161387	0.999989	XP_008668975.1 nuclear poly(A) polymerase 4 [Zea mays]
Zm00001d002506	6	-0.09	Unchanged	0	0	0	0	0.192	0	0.001	0.064	6	0.820418	0.986086	0.01	0.01	0.01	0.18	0.01	0.01	1	0.94	-0.09	1	1	ONM14562.1 hypothetical protein ZEAMMB73_Zm00001d002506 [Zea mays]
Zm00001d002507	0.436864	0.35	Unchanged	0	0	0.082	0	0.111	0	0.0273333	0.037	0.436864	0.799789	0.986086	0.01	0.15	0.14	0.06	0.44	0.01	3.54	4.5	0.35	0.80247	0.999989	ONM14563.1 S-locus lectin kinase family protein [Zea mays]
Zm00001d002508	0	0	Unchanged	0	0	0	0	0	0	0.001	0.001	0	1	1	0.01	0.01	0.01	0.01	0.01	0.01	1	1	0	1	1	ONM14567.1 hypothetical protein ZEAMMB73_Zm00001d002508 [Zea mays]
Zm00001d002509	0	0	Unchanged	0	0	0	0	0	0	0.001	0.001	0	1	1	0.01	0.01	0.01	0.01	0.01	0.01	1	1	0	1	1	ONM14568.1 Alpha-dioxygenase 1, partial [Zea mays]
Zm00001d002510	0.231864	-0.18	Unchanged	3.171	4.167	3.875	4.54	4.503	4.125	3.73767	4.38933	0.231864	0.082475	0.779535	0.76	0.68	1.46	0.9	0.92	1.19	0.26	0.23	-0.18	0.506411	0.999989	ONM14581.1 Regulator of nonsense transcripts 1-like protein, partial [Zea mays]
Zm00001d002511	0.272213	-0.21	Unchanged	30.026	29.834	25.222	34.373	34.36	34.017	28.3607	34.25	0.272213	0.017618	0.424479	32.12	26.09	22.31	26.26	28.84	29.47	0.95	0.82	-0.21	0.511031	0.999989	XP_020403751.1 sirohydrochlorin ferrochelatase, chloroplastic isoform X1 [Zea mays]
Zm00001d002512	-0.802223	0.23	Unchanged	0.717	0.084	0.111	0	0.262	0.261	0.304	0.174333	-0.802223	0.585316	0.986086	4.49	1.48	5.15	1.48	2.43	3.59	12.19	14.34	0.23	0.860691	0.999989	XP_020403759.1 uncharacterized protein LOC109943965 [Zea mays]
Zm00001d002514	-4.5025	2.78	Unchanged	0	0	0.068	0	0	0	0.0226667	0.001	-4.5025	0.806923	0.986086	0.01	0.24	0.13	0.01	0.21	0.91	5.44	37.33	2.78	1	1	NP_001183059.1 uncharacterized protein LOC100501404 [Zea mays]
Zm00001d002515	0	0	Unchanged	0	0	0	0	0	0	0.001	0.001	0	1	1	0.01	0.01	0.01	0.01	0.01	0.01	1	1	0	1	1	ONM14596.1 putative purine permease 11 [Zea mays]
Zm00001d002517	0	0	Unchanged	0	0	0	0	0	0	0.001	0.001	0	1	1	0.01	0.01	0.01	0.01	0.01	0.01	1	1	0	1	1	XP_008668976.1 cell wall / vacuolar inhibitor of fructosidase 2 [Zea mays]
Zm00001d002519	-1.15715	1.51	Unchanged	0	0.121	0.16	0.126	0	0	0.0936667	0.042	-1.15715	0.638533	0.986086	0.01	0.19	1.06	1.6	0.01	0.01	4.45	12.7	1.51	0.603842	0.999989	NP_001158906.2 uncharacterized protein LOC100303800 [Zea mays]
Zm00001d002520	0	-3.07	Unchanged	0	0	0	0	0	0	0.001	0.001	0	1	1	1.83	2.75	1.39	0.01	0.01	0.71	199	23.67	-3.07	1	1	NP_001142599.1 uncharacterized protein LOC100274866 [Zea mays]
Zm00001d002521	-7.45943	-0.69	Unchanged	0.528	0	0	0	0	0	0.176	0.001	-7.45943	0.667912	0.986086	0.01	0.85	0.01	0.01	0.01	0.01	1.61	1	-0.69	1	1	ONM14600.1 OSJNBa0013K16.16-like protein [Zea mays]
Zm00001d002522	1.35196	-1.55	Unchanged	0.675	0	0	0	0.986	0.737	0.225	0.574333	1.35196	0.514799	0.986086	8.24	2.55	3.74	5.33	2.94	4.37	21.53	7.34	-1.55	0.435532	0.999989	NP_001141130.1 uncharacterized protein LOC100275085 [Zea mays]
Zm00001d002523	0.492724	-1.96	Translation	1.176	0.907	1.636	1.888	1.547	1.798	1.23967	1.74433	0.492724	0.324596	0.986086	2.59	2.47	2.06	1.37	0.61	0.61	1.91	0.49	-1.96	0.0190753	0.999989	NP_001144672.1 uncharacterized protein LOC100277698 [Zea mays]
Zm00001d002524	4.9386	-1.6	Unchanged	0	0	0	0	0	0.092	0.001	0.0306667	4.9386	0.820418	0.986086	0.01	0.01	0.01	0.01	0.01	0.01	1	0.33	-1.6	1	1	-
Zm00001d002530	-0.251228	0.36	Unchanged	1.23	2.136	1.283	1.212	1.753	0.941	1.54967	1.302	-0.251228	0.62812	0.986086	0.93	0.15	0.75	0.38	0.11	1.48	0.39	0.5	0.36	0.673284	0.999989	NP_001358466.1 uncharacterized protein LOC100276205 [Zea mays]
Zm00001d002531	-0.768608	5.75	Unchanged	0.735	0.064	0	0.134	0.268	0.067	0.266333	0.156333	-0.768608	0.583903	0.986086	0.01	0.01	0.01	1.01	0.01	0.01	0.04	2.15	5.75	0.0945778	0.999989	ONM14605.1 Nucleotide-diphospho-sugar transferase family protein [Zea mays]
Zm00001d002532	0	-1.22	Unchanged	0	0	0	0	0	0	0.001	0.001	0	1	1	0.01	0.07	0.01	0.01	0.01	0.01	2.33	1	-1.22	1	1	NP_001347935.1 Glutamate receptor 3.3 precursor [Zea mays]
Zm00001d002533	0.0711713	0.81	Translation	16.615	10.334	15.211	10.939	19.304	14.049	14.0533	14.764	0.0711713	0.746176	0.986086	11.9	18.04	12.59	32.38	17.24	28.77	1.01	1.77	0.81	0.0434669	0.999989	AIG52085.1 pyrabactin resistance-like protein [Zea mays]
Zm00001d002534	-0.106634	-0.18	Unchanged	5.471	4.591	6.5	4.906	5.154	5.322	5.52067	5.12733	-0.106634	0.526064	0.986086	3.9	3.44	2.65	3.4	2.37	2.45	0.6	0.53	-0.18	0.961274	0.999989	ONM14612.1 Protein S-acyltransferase 21 [Zea mays]
Zm00001d002535	7.91289	-4.1	Unchanged	0	0	0	0	0.723	0	0.001	0.241	7.91289	0.302838	0.986086	0.24	2.98	0.58	0.82	2.98	1.54	126.67	7.39	-4.1	0.574753	0.999989	XP_020404852.1 RING-H2 finger protein ATL80 [Zea mays]
Zm00001d002536	-1.55117	-3.45	Unchanged	0.133	0.105	0.184	0.036	0.036	0.072	0.140667	0.048	-1.55117	0.279758	0.986086	0.68	0.01	0.29	0.01	0.01	0.01	2.3	0.21	-3.45	0.161736	0.999989	XP_008668983.1 probable L-type lectin-domain containing receptor kinase S.5 [Zea mays]
Zm00001d002537	0.17173	-0.27	Unchanged	36.59	33.332	34.818	38.701	39.319	39.96	34.9133	39.3267	0.17173	0.0464258	0.627329	16.51	18.52	13.84	16.22	12	18.17	0.47	0.39	-0.27	0.46725	0.999989	ONM14621.1 Protein MULTIPLE CHLOROPLAST DIVISION SITE 1 [Zea mays]
Zm00001d002538	-0.146384	0.25	Unchanged	30.44	26.888	29.709	25.696	26.418	26.525	29.0123	26.213	-0.146384	0.171092	0.945366	10.54	10.17	7.37	8.81	7.47	13.46	0.32	0.38	0.25	0.265882	0.999989	NP_001141046.1 uncharacterized protein LOC100273127 [Zea mays]
Zm00001d002539	-0.438134	0	Unchanged	13.287	12.86	12.786	9.581	9.679	9.476	12.9777	9.57867	-0.438134	0.000379169	0.0429133	11.69	10.4	10.75	8.7	6.4	9.06	0.84	0.84	0	0.82884	0.999989	NP_001159140.1 uncharacterized protein LOC100304218 [Zea mays]
Zm00001d002540	0.0236031	0.1	Unchanged	141.709	136.139	137.247	139.933	142.699	139.31	138.365	140.647	0.0236031	0.475102	0.986086	113.95	128.1	109.07	112.93	130.73	140.3	0.85	0.91	0.1	0.344283	0.999989	NP_001105304.2 calcium dependent protein kinase [Zea mays]
Zm00001d002541	0.566165	-1.07	Unchanged	0.04	0	0.166	0.153	0.087	0.065	0.0686667	0.101667	0.566165	0.597427	0.986086	0.98	0.9	0.73	0.68	0.62	0.54	12.67	6.03	-1.07	0.21647	0.999989	XP_008668984.1 putative E3 ubiquitin-protein ligase LIN-2 [Zea mays]
Zm00001d002542	0.0376908	0.12	Unchanged	5.734	4.991	6.049	6.059	5.243	5.916	5.59133	5.73933	0.0376908	0.767851	0.986086	8.2	7.64	4.6	7.9	8.77	6.21	1.22	1.33	0.12	0.61249	0.999989	NP_001168308.1 uncharacterized protein LOC100382074 [Zea mays]
Zm00001d002543	-1.1343	0.63	Unchanged	1.986	1.161	1.623	0.966	0.725	0.482	1.59	0.724333	-1.1343	0.286055	0.986086	9.27	10.62	16.73	11.17	12.67	2.07	7.68	11.92	0.63	0.595837	0.999989	XP_016507811.1 PREDICTED: uncharacterized protein LOC107825453 [Nicotiana tabacum]
Zm00001d002544	0.666166	-0.62	Unchanged	0.351	0.409	0.259	0.506	0.637	0.474	0.339667	0.539	0.666166	0.151474	0.919889	0.01	0.11	0.12	0.24	0.01	0.01	0.23	0.15	-0.62	0.9733	0.999989	ONM14631.1 Regulator of chromosome condensation (RCC1) family with FYVE zinc finger domain [Zea mays]
Zm00001d002545	-0.221969	-0.95	Unchanged	0.324	0.575	0.237	0.378	0.485	0.111	0.378667	0.324667	-0.221969	0.627991	0.986086	0.99	1.63	1.52	0.42	0.72	0.69	3.64	1.88	-0.95	0.361969	0.999989	NP_001359421.1 uncharacterized protein LOC100279070 [Zea mays]
Zm00001d002546	-0.205866	0.85	Unchanged	2.169	1.369	1.207	1.741	0.951	1.422	1.58167	1.37133	-0.205866	0.785476	0.986086	6.85	1.64	6.83	10.28	6.79	6.86	3.23	5.82	0.85	0.211303	0.999989	XP_016507811.1 PREDICTED: uncharacterized protein LOC107825453 [Nicotiana tabacum]
Zm00001d002547	0	0	Unchanged	0	0	0	0	0	0	0.001	0.001	0	1	1	0.01	0.01	0.01	0.01	0.01	0.01	1	1	0	1	1	NP_001288432.1 uncharacterized protein LOC103646029 [Zea mays]
Zm00001d002548	0.115249	0.2	Unchanged	25.687	30.989	28.892	31.902	30.471	30.311	28.5227	30.8947	0.115249	0.244213	0.986086	32.65	29.7	43.64	45.46	41.99	43.93	1.24	1.42	0.2	0.268159	0.999989	NP_001131904.1 alpha-expansin 13 precursor [Zea mays]
Zm00001d002549	-0.685302	0.24	Unchanged	1.739	1.45	1.492	0.731	1.12	1.06	1.56033	0.970333	-0.685302	0.277093	0.986086	13.75	12.83	11.59	9.1	11.47	7.46	8.15	9.63	0.24	0.624421	0.999989	ONM14653.1 hypothetical protein ZEAMMB73_Zm00001d002549 [Zea mays]
Zm00001d002550	0.107803	-4.11	Unchanged	0.076	0.04	0	0.125	0	0	0.0386667	0.0416667	0.107803	0.973323	0.999255	0.01	0.21	0.27	0.01	0.01	0.01	4.14	0.24	-4.11	0.254322	0.999989	ONM14655.1 Pentatricopeptide repeat-containing protein chloroplastic [Zea mays]
Zm00001d002551	0	0	Unchanged	0	0	0	0	0	0	0.001	0.001	0	1	1	0.01	0.01	0.01	0.01	0.01	0.01	1	1	0	1	1	ONM14656.1 hypothetical protein ZEAMMB73_Zm00001d002551 [Zea mays]
Zm00001d002553	-0.698878	1.48	Unchanged	0.54	0.863	0.79	0.397	0.637	0.317	0.731	0.450333	-0.698878	0.865316	0.991904	0.06	0.35	0.44	0.34	0.44	0.69	0.39	1.09	1.48	0.496536	0.999989	ONM14659.1 P-loop containing nucleoside triphosphate hydrolase superfamily protein [Zea mays]
Zm00001d002554	0	0	Unchanged	0	0	0	0	0	0	0.001	0.001	0	1	1	0.01	0.01	0.01	0.01	0.01	0.01	1	1	0	1	1	ONM14661.1 Golgin candidate 2 [Zea mays]
Zm00001d002555	0	0	Unchanged	0	0	0	0	0	0	0.001	0.001	0	1	1	0.01	0.01	0.01	0.01	0.01	0.01	1	1	0	1	1	ONM14662.1 NSP (nuclear shuttle protein)-interacting GTPase [Zea mays]
Zm00001d002556	0	0	Unchanged	0	0	0	0	0	0	0.001	0.001	0	1	1	0.01	0.01	0.01	0.01	0.01	0.01	1	1	0	1	1	ONM14663.1 hypothetical protein ZEAMMB73_Zm00001d002556 [Zea mays]
Zm00001d002557	0	0	Unchanged	0	0	0	0	0	0	0.001	0.001	0	1	1	0.01	0.01	0.01	0.01	0.01	0.01	1	1	0	1	1	ONM14664.1 hypothetical protein ZEAMMB73_Zm00001d002557 [Zea mays]
Zm00001d002558	0	-3.54	Unchanged	0	0	0	0	0	0	0.001	0.001	0	1	1	0.35	0.01	0.01	0.01	0.01	0.01	11.67	1	-3.54	1	1	ONM14665.1 Copper ion binding protein [Zea mays]
Zm00001d002560	-4.08746	-4.13	Unchanged	0.051	0	0	0	0	0	0.017	0.001	-4.08746	0.806923	0.986086	0.19	0.01	0.7	0.01	0.01	0.01	17.45	1	-4.13	1	1	ONM14666.1 Enhancer of mRNA-decapping protein 4 [Zea mays]
Zm00001d002562	-0.186911	0.2	Unchanged	0.784	1.354	1.557	1.654	0.675	0.917	1.23167	1.082	-0.186911	0.775767	0.986086	5.4	5.06	6.3	7.84	3.46	5.61	4.54	5.21	0.2	0.664984	0.999989	NP_001309881.1 uncharacterized protein LOC103646035 [Zea mays]
Zm00001d002564	-0.498854	0.72	Translation	10.535	10.72	10.524	7.341	7.728	7.42	10.593	7.49633	-0.498854	0.00330396	0.165852	30.35	27.7	19.43	26.35	33.59	30.74	2.44	4.03	0.72	0.00129277	0.694274	NP_001352404.1 uncharacterized protein LOC100501142 [Zea mays]
Zm00001d002565	0	0	Unchanged	0	0	0	0	0	0	0.001	0.001	0	1	1	0.01	0.01	0.01	0.01	0.01	0.01	1	1	0	1	1	NP_001151016.2 zinc finger, C3HC4 type family protein [Zea mays]
Zm00001d002566	4.66297	-1.36	Unchanged	0	0	0	0	0	0.076	0.001	0.0253333	4.66297	0.820418	0.986086	0.01	0.01	0.01	0.01	0.01	0.01	1	0.39	-1.36	1	1	ONM14670.1 hypothetical protein ZEAMMB73_Zm00001d002566 [Zea mays]
Zm00001d002567	0	0	Unchanged	0	0	0	0	0	0	0.001	0.001	0	1	1	0.01	0.01	0.01	0.01	0.01	0.01	1	1	0	1	1	ONM14671.1 DEAD-box ATP-dependent RNA helicase 30 [Zea mays]
Zm00001d002568	0	0	Unchanged	0	0	0	0	0	0	0.001	0.001	0	1	1	0.01	0.01	0.01	0.01	0.01	0.01	1	1	0	1	1	NP_001148674.2 RING-H2 finger protein ATL2L [Zea mays]
Zm00001d002569	-4.41504	-1.36	Unchanged	0.064	0	0	0	0	0	0.0213333	0.001	-4.41504	0.806923	0.986086	0.51	1.13	0.01	0.01	0.01	0.3	25.62	10	-1.36	1	1	ONM14673.1 OSJNBa0064M23.10-like protein [Zea mays]
Zm00001d002570	0.134749	-5.82	Unchanged	0.143	0	0	0	0.157	0	0.0476667	0.0523333	0.134749	0.993063	0.999255	1.54	0.01	0.01	0.01	0.01	0.01	10.77	0.19	-5.82	1	1	XP_008668997.1 SUMO-conjugating enzyme SCE1 [Zea mays]
Zm00001d002571	-6.24159	2.94	Unchanged	0.227	0	0	0	0	0	0.0756667	0.001	-6.24159	0.806923	0.986086	0.01	0.01	0.01	0.01	0.01	0.01	0.13	1	2.94	1	1	ONM14675.1 hypothetical protein ZEAMMB73_Zm00001d002571 [Zea mays]
Zm00001d002572	-0.637294	-1.34	Unchanged	0.141	0.531	0.507	0.042	0.633	0.083	0.393	0.252667	-0.637294	0.285646	0.986086	0.78	0.01	0.01	0.01	0.2	0.01	0.66	0.26	-1.34	0.544369	0.999989	ONM14677.1 Ubiquitin-conjugating enzyme E2 I [Zea mays]
Zm00001d002573	-0.324236	0.18	Unchanged	64.762	59.651	70.009	53.811	54.808	46.67	64.8073	51.763	-0.324236	0.000355733	0.0414506	286.68	262.72	340.6	291.22	282.85	234.15	4.58	5.2	0.18	0.172043	0.999989	XP_008668998.1 scarecrow-like protein 8 [Zea mays]
Zm00001d002576	-0.806478	0.54	Unchanged	0	0.113	0.298	0	0.235	0	0.137	0.0783333	-0.806478	0.764932	0.986086	1.82	2.43	3.75	3.87	2.61	0.17	19.46	28.3	0.54	0.941582	0.999989	NP_001150789.1 RING zinc finger protein-like [Zea mays]
Zm00001d002577	-3.18929	3.36	Unchanged	0.135	0.071	0.469	0.074	0	0	0.225	0.0246667	-3.18929	0.129023	0.888301	0.01	0.01	0.01	0.01	0.01	0.01	0.04	0.41	3.36	1	1	ONM14684.1 hypothetical protein ZEAMMB73_Zm00001d002577 [Zea mays]
Zm00001d002579	-0.0592036	0.15	Unchanged	32.991	27.902	30.088	31.063	31.69	24.57	30.327	29.1077	-0.0592036	0.690582	0.986086	108.07	100.66	128.33	134.72	122.85	100.23	3.7	4.1	0.15	0.288668	0.999989	ONM14686.1 fringe-related protein [Zea mays]
Zm00001d002580	0.213796	-0.15	Unchanged	13.109	12.351	12.271	15.999	13.551	14.208	12.577	14.586	0.213796	0.0488805	0.642545	18.6	21.11	14.09	17.41	15.39	23.86	1.43	1.29	-0.15	0.596242	0.999989	XP_008667158.1 uncharacterized protein LOC100193189 isoform X1 [Zea mays]
Zm00001d002582	0	0	Unchanged	0	0	0	0	0	0	0.001	0.001	0	1	1	0.01	0.01	0.01	0.01	0.01	0.01	1	1	0	1	1	ONM14701.1 Protochlorophyllide-dependent translocon component 52 chloroplastic [Zea mays]
Zm00001d002583	-0.952926	1.32	Unchanged	0.569	0.479	0.158	0.125	0.249	0.249	0.402	0.207667	-0.952926	0.494022	0.986086	0.01	0.01	0.01	0.01	0.01	0.01	0.02	0.05	1.32	1	1	ONM14702.1 hypothetical protein ZEAMMB73_Zm00001d002583 [Zea mays]
Zm00001d002584	0.123056	-0.46	Unchanged	0.927	1.17	1.16	0.811	1.218	1.518	1.08567	1.18233	0.123056	0.825385	0.986222	1.57	1.5	0.4	0.48	0.56	1.73	1.07	0.78	-0.46	0.765622	0.999989	NP_001142493.2 uncharacterized protein LOC103646044 [Zea mays]
Zm00001d002585	0.201032	0.2	Unchanged	44.567	42.937	47.354	52.193	50.856	51.973	44.9527	51.674	0.201032	0.00278252	0.149724	17.19	21.95	14.79	20.79	28.75	21.16	0.4	0.46	0.2	0.555177	0.999989	ONM14711.1 Proline--tRNA ligase cytoplasmic [Zea mays]
Zm00001d002587	0	0	Unchanged	0	0	0	0	0	0	0.001	0.001	0	1	1	0.01	0.01	0.01	0.01	0.01	0.01	1	1	0	1	1	ONM14715.1 hypothetical protein ZEAMMB73_Zm00001d002587 [Zea mays]
Zm00001d002589	0.18349	0.52	Unchanged	0.256	0	0.238	0.234	0.234	0.093	0.164667	0.187	0.18349	0.859837	0.990537	1.03	0.72	0.6	1.14	1.86	0.83	4.76	6.83	0.52	0.530605	0.999989	NP_001105865.2 beta-carotene hydroxylase [Zea mays]
Zm00001d002590	0	0	Unchanged	0	0	0	0	0	0	0.001	0.001	0	1	1	0.01	0.01	0.01	0.01	0.01	0.01	1	1	0	1	1	NP_001148748.1 nitrilase-associated protein [Zea mays]
Zm00001d002591	0.233133	-0.39	Unchanged	3.452	2.535	3.17	3.992	4.068	2.703	3.05233	3.58767	0.233133	0.45913	0.986086	3.26	3.16	4.73	2.95	3.57	3.44	1.22	0.93	-0.39	0.515775	0.999989	NP_001353876.1 uncharacterized protein LOC100216931 [Zea mays]
Zm00001d002592	0.124515	0.03	Unchanged	0.035	0.074	0.246	0.116	0.194	0.077	0.118333	0.129	0.124515	0.880954	0.995249	0.32	0.23	0.01	0.18	0.43	0.01	1.55	1.58	0.03	0.963691	0.999989	XP_008669001.1 1-aminocyclopropane-1-carboxylate synthase [Zea mays]
Zm00001d002593	0.653349	-0.72	Unchanged	1.034	2.312	1.701	2.205	3.55	2.183	1.68233	2.646	0.653349	0.156261	0.926307	6.13	9.28	6.47	7.1	8.96	4.91	4.34	2.64	-0.72	0.161261	0.999989	NP_001150082.1 uncharacterized protein LOC100283711 [Zea mays]
Zm00001d002594	0.0367465	-0.11	Unchanged	6.515	4.731	6.895	7.698	5.181	5.73	6.047	6.203	0.0367465	0.810209	0.986086	29.83	26.65	44.85	31.83	41.93	22.8	5.59	5.19	-0.11	0.803222	0.999989	NP_001309850.1 uncharacterized protein LOC107546774 [Zea mays]
Zm00001d002595	0.117041	0.25	Unchanged	24.922	19.34	22.217	24.384	24.542	23.171	22.1597	24.0323	0.117041	0.318753	0.986086	22.71	18.51	21.53	24.43	24.97	31.57	0.94	1.12	0.25	0.210732	0.999989	ONM14724.1 TatD related DNase [Zea mays]
Zm00001d002596	0	0	Unchanged	0	0	0	0	0	0	0.001	0.001	0	1	1	0.01	0.01	0.01	0.01	0.01	0.01	1	1	0	1	1	ONM14727.1 hypothetical protein ZEAMMB73_Zm00001d002596 [Zea mays]
Zm00001d002597	0.0581313	0.09	Unchanged	11.245	8.674	12.185	10.468	11.627	11.329	10.7013	11.1413	0.0581313	0.5787	0.986086	9.6	7.14	7.18	8.07	9.81	8.98	0.75	0.8	0.09	0.572781	0.999989	XP_008667282.1 uncharacterized protein LOC100194213 isoform X1 [Zea mays]
Zm00001d002598	0.0202278	0.37	Unchanged	19.541	18.405	21.404	20.596	18.185	21.407	19.7833	20.0627	0.0202278	0.766844	0.986086	7.9	8.02	8.46	10.78	10.3	10.7	0.41	0.53	0.37	0.174316	0.999989	NP_001148560.1 uncharacterized protein LOC100282176 [Zea mays]
Zm00001d002599	-0.0696017	-0.13	Unchanged	0.586	0.45	0.429	0.324	0.763	0.309	0.488333	0.465333	-0.0696017	0.80972	0.986086	1.19	1.71	0.92	1.27	0.49	1.57	2.61	2.39	-0.13	0.989247	0.999989	ONM14733.1 putative LRR receptor-like serine/threonine-protein kinase [Zea mays]
Zm00001d002600	-0.342392	-3.15	Unchanged	0.076	0.031	0.106	0.084	0.084	0	0.071	0.056	-0.342392	0.784669	0.986086	0.34	0.01	0.01	0.01	0.01	0.01	1.6	0.18	-3.15	0.695831	0.999989	ONM14740.1 Polyprenol reductase 2 [Zea mays]
Zm00001d002601	-0.348287	0.23	Unchanged	500.418	508.504	594.377	448.357	423.216	387.844	534.433	419.806	-0.348287	7.49e-06	0.00196251	791.69	793.67	789.9	714.35	739.88	724.81	1.48	1.73	0.23	0.0677876	0.999989	NP_001105096.1 histone one (H1) 101 [Zea mays]
Zm00001d002602	0.604689	-1.39	Unchanged	1.386	1.149	0.661	1.687	1.624	1.549	1.06533	1.62	0.604689	0.422933	0.986086	0.67	0.62	0.87	0.16	0.78	0.32	0.68	0.26	-1.39	0.30859	0.999989	NP_001148623.1 dihydrodipicolinate synthase 2 [Zea mays]
Zm00001d002603	0.00612291	0.24	Unchanged	21.299	22.169	21.661	21.594	20.774	23.038	21.7097	21.802	0.00612291	0.786788	0.986086	4.75	4.13	5.14	5.96	4.32	6.5	0.22	0.26	0.24	0.266989	0.999989	ONM14749.1 Guard cell S-type anion channel SLAC1 [Zea mays]
Zm00001d002606	0	0	Unchanged	0	0	0	0	0	0	0.001	0.001	0	1	1	0.01	0.01	0.01	0.01	0.01	0.01	1	1	0	1	1	ONM14750.1 DNA repair protein REV1 [Zea mays]
Zm00001d002607	-0.00421763	0.18	Unchanged	15.21	9.6	15.955	12.908	15.732	12.006	13.5883	13.5487	-0.00421763	0.925849	0.999255	25.7	24.97	33.73	34.08	30.08	31.52	2.07	2.35	0.18	0.356995	0.999989	NP_001151356.2 fasciclin-like arabinogalactan protein 10 precursor [Zea mays]
Zm00001d002608	0	0	Unchanged	0	0	0	0	0	0	0.001	0.001	0	1	1	0.01	0.01	0.01	0.01	0.01	0.01	1	1	0	1	1	ONM14752.1 Sucrose synthase 3 [Zea mays]
Zm00001d002609	-0.117321	-0.04	Unchanged	1.01	0.86	0.87	0.684	1.054	0.788	0.913333	0.842	-0.117321	0.847315	0.989434	5.16	3.93	5.17	4.26	3.77	4.75	5.2	5.06	-0.04	0.958265	0.999989	NP_001169977.1 uncharacterized protein LOC100383878 [Zea mays]
Zm00001d002610	-1.27334	2.6	Translation	0.154	0.487	0.483	0.338	0.127	0	0.374667	0.155	-1.27334	0.224746	0.986086	0.34	0.47	0.13	0.56	0.6	1.2	0.84	5.08	2.6	0.0225265	0.999989	ONM14754.1 cytochrome P450 family 704 subfamily A polypeptide 2 [Zea mays]
Zm00001d002611	0.112429	0.12	Unchanged	145.09	153.031	145.377	170.413	151.857	157.172	147.833	159.814	0.112429	0.122332	0.873561	101.14	111.16	99.61	105.02	122.39	137.06	0.7	0.76	0.12	0.472999	0.999989	NP_001150157.1 uncharacterized protein LOC100283786 precursor [Zea mays]
Zm00001d002612	0	0	Unchanged	0	0	0	0	0	0	0.001	0.001	0	1	1	0.01	0.01	0.01	0.01	0.01	0.01	1	1	0	1	1	ONM14758.1 hypothetical protein ZEAMMB73_Zm00001d002612 [Zea mays]
Zm00001d002613	-0.171288	-0.02	Unchanged	0.75	0.412	1.089	0.928	0.679	0.392	0.750333	0.666333	-0.171288	0.802364	0.986086	1.17	1.4	1.88	0.87	1.9	1.12	1.98	1.95	-0.02	0.985699	0.999989	ONM14759.1 Glucose-methanol-choline (GMC) oxidoreductase family protein [Zea mays]
Zm00001d002614	-0.248996	-0.27	Unchanged	8.243	9.223	6.424	7.088	6.204	6.811	7.96333	6.701	-0.248996	0.0683276	0.725598	8.07	8.62	6.1	4.84	4.47	6.56	0.95	0.79	-0.27	0.686194	0.999989	XP_008667205.1 SPX domain-containing membrane protein isoform X1 [Zea mays]
Zm00001d002615	0.0418475	0.13	Unchanged	19.893	20.74	19.609	20.299	20.955	20.761	20.0807	20.6717	0.0418475	0.555419	0.986086	8.14	9.65	6.66	7.63	7.57	12.5	0.41	0.45	0.13	0.488334	0.999989	ONM14772.1 Pleckstrin homology (PH) domain superfamily protein [Zea mays]
Zm00001d002616	0	0	Unchanged	0	0	0	0	0	0	0.001	0.001	0	1	1	0.01	0.01	0.01	0.01	0.01	0.01	1	1	0	1	1	NP_001143435.1 uncharacterized protein LOC100276086 [Zea mays]
Zm00001d002617	0.262439	-0.09	Unchanged	38.34	44.877	35.191	45.34	49.069	47.622	39.4693	47.3437	0.262439	0.00888653	0.289648	6.93	7.36	5.9	6.7	7.78	8.46	0.17	0.16	-0.09	0.847497	0.999989	XP_008669004.1 protein CTR9 homolog [Zea mays]
Zm00001d002618	-5.57491	-2.5	Unchanged	0	0	0.143	0	0	0	0.0476667	0.001	-5.57491	0.806923	0.986086	0.01	0.01	0.81	0.01	0.01	0.01	5.66	1	-2.5	1	1	NP_001147630.1 dehydration-responsive element-binding protein 1D [Zea mays]
Zm00001d002620	0	0	Unchanged	0	0	0	0	0	0	0.001	0.001	0	1	1	0.01	0.01	0.01	0.01	0.01	0.01	1	1	0	1	1	NP_001147542.1 uncharacterized protein LOC100281151 [Zea mays]
Zm00001d002621	-0.241694	0.49	Unchanged	2.908	1.965	3.73	2.794	1.988	2.494	2.86767	2.42533	-0.241694	0.989212	0.999255	1.44	1.64	2.09	1.03	2.42	2.68	0.6	0.84	0.49	0.919488	0.999989	NP_001148220.1 RING-H2 finger protein ATL2M [Zea mays]
Zm00001d002623	-0.834445	0.07	Unchanged	0.242	0.085	0.224	0	0.133	0.176	0.183667	0.103	-0.834445	0.535146	0.986086	1.37	2.18	2.47	1.87	0.6	1.07	10.93	11.46	0.07	0.913077	0.999989	NP_001170523.1 putative MATE efflux family protein [Zea mays]
Zm00001d002624	-0.523078	-1.23	Unchanged	0.302	0.705	0.111	0.312	0.212	0.254	0.372667	0.259333	-0.523078	0.264623	0.986086	0.12	1.65	0.47	0.12	0.05	0.49	2	0.85	-1.23	0.829836	0.999989	ONM14815.1 RING/U-box superfamily protein [Zea mays]
Zm00001d002625	-0.0311026	-0.04	Unchanged	7.261	9.011	9.844	7.97	9.926	7.663	8.70533	8.51967	-0.0311026	0.897654	0.997527	14.8	14.68	16	14.15	15.42	13.58	1.74	1.69	-0.04	0.970289	0.999989	XP_008668482.1 uncharacterized protein LOC100384329 isoform X1 [Zea mays]
Zm00001d002626	-5.70966	2.4	Unchanged	0.038	0	0.119	0	0	0	0.0523333	0.001	-5.70966	0.418349	0.986086	0.01	0.01	0.01	0.01	0.01	0.01	0.19	1	2.4	1	1	NP_001288455.1 cytochrome P450 87A3-like [Zea mays]
Zm00001d002628	1.10434	0.65	Unchanged	0	0.1	0	0	0	0.215	0.0333333	0.0716667	1.10434	0.798478	0.986086	0.01	0.01	0.01	0.1	0.01	0.01	0.3	0.47	0.65	1	1	ONM14826.1 60S ribosomal protein L15-2 [Zea mays]
Zm00001d002629	4.79008	-1.47	Unchanged	0	0	0	0.083	0	0	0.001	0.0276667	4.79008	0.651335	0.986086	0.01	0.01	0.01	0.01	0.01	0.01	1	0.36	-1.47	1	1	XP_008669007.1 cytochrome P450 87A3 [Zea mays]
Zm00001d002630	0.0369262	-0.05	Unchanged	80.298	66.816	75.754	72.168	84.585	71.893	74.2893	76.2153	0.0369262	0.607936	0.986086	157.67	134.65	150.23	148.07	160.22	131.78	1.99	1.92	-0.05	0.893985	0.999989	NP_001147670.1 uncharacterized protein LOC100281279 [Zea mays]
Zm00001d002631	-0.0441781	-0.28	Unchanged	9.229	8.768	8.298	8.113	8.319	9.07	8.765	8.50067	-0.0441781	0.906216	0.998314	7.37	6.27	5.91	3.98	6.9	4.68	0.74	0.61	-0.28	0.610437	0.999989	ONM14835.1 putative methyltransferase PMT13 [Zea mays]
Zm00001d002632	0.320769	0.18	Unchanged	0	0.249	0	0.104	0.104	0.103	0.083	0.103667	0.320769	0.869124	0.992631	0.8	0.01	0.01	0.73	0.01	0.4	3.21	3.63	0.18	0.822708	0.999989	NP_001140268.1 membrane protein [Zea mays]
Zm00001d002634	0	0	Unchanged	0	0	0	0	0	0	0.001	0.001	0	1	1	0.01	0.01	0.01	0.01	0.01	0.01	1	1	0	1	1	ONM14838.1 Enhancer of polycomb-like transcription factor protein [Zea mays]
Zm00001d002635	-2.46911	2.49	Unchanged	0.138	0.46	0	0	0.108	0	0.199333	0.036	-2.46911	0.388378	0.986086	0.01	0.01	0.01	0.01	0.01	0.01	0.05	0.28	2.49	1	1	ONM14839.1 hypothetical protein ZEAMMB73_Zm00001d002635 [Zea mays]
Zm00001d002636	0.08092	-0.1	Unchanged	0	0.104	0	0.11	0	0	0.0346667	0.0366667	0.08092	0.992957	0.999255	0.01	0.01	0.01	0.01	0.01	0.01	0.29	0.27	-0.1	1	1	ONM14840.1 DNA binding protein [Zea mays]
Zm00001d002637	0	0	Unchanged	0	0	0	0	0	0	0.001	0.001	0	1	1	0.01	0.01	0.01	0.01	0.01	0.01	1	1	0	1	1	ONM14841.1 hypothetical protein ZEAMMB73_Zm00001d002637 [Zea mays]
Zm00001d002638	4.64386	-1.32	Unchanged	0	0	0	0.075	0	0	0.001	0.025	4.64386	0.820418	0.986086	0.01	0.01	0.01	0.01	0.01	0.01	1	0.4	-1.32	1	1	ONM14842.1 hypothetical protein ZEAMMB73_Zm00001d002638 [Zea mays]
Zm00001d002639	-0.00568917	-0.06	Unchanged	39.463	38.296	42.424	41.292	42.295	36.123	40.061	39.9033	-0.00568917	0.894165	0.997035	100.65	100.56	105.77	106.44	92.9	93.68	2.55	2.45	-0.06	0.953951	0.999989	NP_001130198.1 uncharacterized protein LOC100191292 [Zea mays]
Zm00001d002640	-0.105032	0.44	Unchanged	30.894	35.749	28.45	28.765	29.7	29.951	31.6977	29.472	-0.105032	0.722883	0.986086	9.95	5.6	7.87	6.11	9.03	14.94	0.25	0.34	0.44	0.0883643	0.999989	XP_008669011.1 uncharacterized protein LOC103646065 [Zea mays]
Zm00001d002641	-0.132963	-0.13	Unchanged	3.045	2.926	3.672	2.8	3.197	2.797	3.21433	2.93133	-0.132963	0.553927	0.986086	2.02	2.68	3.36	1.7	2.73	2.3	0.84	0.77	-0.13	0.996192	0.999989	XP_008669015.1 WD repeat-containing protein 44 [Zea mays]
Zm00001d002642	0.0432634	0.25	Unchanged	5.048	4.093	5.247	4.849	5.461	4.516	4.796	4.942	0.0432634	0.695725	0.986086	8.31	5.89	7.5	10.15	7.4	9.2	1.51	1.8	0.25	0.364174	0.999989	ONM14878.1 Dof zinc finger protein DOF2.5 [Zea mays]
Zm00001d002644	-0.091727	0.04	Unchanged	11.126	10.29	8.973	6.845	11.258	10.414	10.1297	9.50567	-0.091727	0.511034	0.986086	8.32	9	5.11	5.71	7.19	8.8	0.74	0.76	0.04	0.159554	0.999989	ONM14885.1 Spc97 / Spc98 family of spindle pole body (SBP) component [Zea mays]
Zm00001d002645	0	0	Unchanged	0	0	0	0	0	0	0.001	0.001	0	1	1	0.01	0.01	0.01	0.01	0.01	0.01	1	1	0	1	1	ONM14914.1 hypothetical protein ZEAMMB73_Zm00001d002645 [Zea mays]
Zm00001d002647	0	0	Unchanged	0	0	0	0	0	0	0.001	0.001	0	1	1	0.01	0.01	0.01	0.01	0.01	0.01	1	1	0	1	1	ONM14915.1 Type II inositol polyphosphate 5-phosphatase 15 [Zea mays]
Zm00001d002649	0.32071	-0.38	Unchanged	0.18	0	0.057	0.148	0	0.148	0.079	0.0986667	0.32071	0.867299	0.992228	0.01	0.01	0.01	0.01	0.01	0.01	0.13	0.1	-0.38	1	1	ONM14917.1 Putative Myb family transcription factor [Zea mays]
Zm00001d002650	0.0283707	-0.37	Unchanged	2.873	2.669	2.867	2.733	3.362	2.481	2.803	2.85867	0.0283707	0.65551	0.986086	2.95	3.64	1.9	2.12	2.41	2.2	1.01	0.78	-0.37	0.37714	0.999989	ONM14934.1 argonaute1c [Zea mays]
Zm00001d002652	5.24793	-1.94	Unchanged	0	0	0	0	0	0.114	0.001	0.038	5.24793	0.820418	0.986086	0.01	0.01	0.01	0.01	0.01	0.01	1	0.26	-1.94	1	1	XP_023157498.1 uncharacterized protein LOC103648449 [Zea mays]
Zm00001d002654	0.0230065	0.09	Unchanged	101.265	99.41	101.725	101.872	106.17	99.219	100.8	102.42	0.0230065	0.470976	0.986086	147.43	136.44	141.29	167.46	166.08	126.19	1.41	1.5	0.09	0.328977	0.999989	ONM14945.1 naked endosperm1 [Zea mays]
Zm00001d002655	-0.783189	0.77	Unchanged	0.074	0	0	0.043	0	0	0.0246667	0.0143333	-0.783189	0.993042	0.999255	0.01	0.01	0.01	0.01	0.01	0.01	0.41	0.7	0.77	1	1	ONM14968.1 Sucrose synthase 3 [Zea mays]
Zm00001d002656	0.0638051	-0.32	Unchanged	43.536	40.106	35.578	39.763	47.277	37.571	39.74	41.537	0.0638051	0.253217	0.986086	30.59	24.94	21.84	22.18	19.58	23.15	0.65	0.52	-0.32	0.304139	0.999989	ONM14971.1 Protein CHROMATIN REMODELING 19 [Zea mays]
Zm00001d002658	-0.0682374	0.72	Unchanged	3.102	3.382	2.694	2.792	3.196	2.766	3.05933	2.918	-0.0682374	0.85712	0.989935	0.36	1	0.77	0.65	1.13	1.58	0.23	0.38	0.72	0.163489	0.999989	ONM14983.1 Transducin/WD40 repeat-like superfamily protein [Zea mays]
Zm00001d002659	0.0837488	-0.31	Unchanged	40.268	36.741	34.137	37.134	41.169	39.486	37.0487	39.263	0.0837488	0.385711	0.986086	10.66	16.16	7.45	10.5	8.43	9.95	0.31	0.25	-0.31	0.473456	0.999989	NP_001105108.2 nucleosome/chromatin assembly factor D [Zea mays]
Zm00001d002661	-0.120534	-0.04	Unchanged	15	14.055	16.483	14.443	13.658	13.787	15.1793	13.9627	-0.120534	0.31604	0.986086	14.5	13.27	20.5	13.39	17.72	12.09	1.06	1.03	-0.04	0.832833	0.999989	ADX60181.1 NLP transcription factor, partial [Zea mays]
Zm00001d002662	0.0641303	-0.07	Unchanged	0	0.044	0	0	0.046	0	0.0146667	0.0153333	0.0641303	0.992978	0.999255	0.01	0.01	0.01	0.01	0.01	0.01	0.68	0.65	-0.07	1	1	ONM14999.1 cyclin8 [Zea mays]
Zm00001d002663	-0.11296	-0.81	Unchanged	2.004	2.845	3.503	2.103	3.153	2.467	2.784	2.57433	-0.11296	0.976895	0.999255	1.28	1.83	1.7	0.77	0.73	1.08	0.58	0.33	-0.81	0.203088	0.999989	XP_020403231.1 uncharacterized protein LOC100279193 isoform X1 [Zea mays]
Zm00001d002665	0	0	Unchanged	0	0	0	0	0	0	0.001	0.001	0	1	1	0.01	0.01	0.01	0.01	0.01	0.01	1	1	0	1	1	ONM15018.1 hypothetical protein ZEAMMB73_Zm00001d002665 [Zea mays]
Zm00001d002666	0	0	Unchanged	0	0	0	0	0	0	0.001	0.001	0	1	1	0.01	0.01	0.01	0.01	0.01	0.01	1	1	0	1	1	ONM15019.1 hypothetical protein ZEAMMB73_Zm00001d002666 [Zea mays]
Zm00001d002668	0.234569	-0.13	Unchanged	36.954	39.313	34.231	43.492	41.549	44.966	36.8327	43.3357	0.234569	0.0041386	0.185199	15.82	19.67	17.26	18.91	22.47	16.34	0.48	0.44	-0.13	0.79569	0.999989	ONM15021.1 root hair specific 17 [Zea mays]
Zm00001d002669	0.017702	0.35	Unchanged	0.357	0.21	0.243	0.356	0.36	0.104	0.27	0.273333	0.017702	0.993216	0.999255	0.22	0.42	0.07	0.03	0.89	0.01	0.88	1.12	0.35	0.714201	0.999989	ONM15029.1 BZIP transcription factor [Zea mays]
Zm00001d002670	-0.347431	0.32	Unchanged	0.438	0.361	0	0.367	0.173	0.088	0.266333	0.209333	-0.347431	0.676469	0.986086	0.01	0.01	0.01	0.01	0.01	0.01	0.04	0.05	0.32	1	1	XP_020404371.1 uncharacterized protein LOC103646076 [Zea mays]
Zm00001d002671	-0.308396	-0.32	Unchanged	2.732	1.724	3.582	2.904	1.882	1.705	2.67933	2.16367	-0.308396	0.536196	0.986086	23.5	16.72	42.78	19.29	24.85	9.64	10.33	8.29	-0.32	0.479133	0.999989	ONM15031.1 DUF241 domain protein [Zea mays]
Zm00001d002673	-0.230648	-0.22	Unchanged	0.73	1.229	1.371	0.959	1.041	0.838	1.11	0.946	-0.230648	0.650061	0.986086	1.86	2.51	4.21	2.41	1.78	2.07	2.58	2.21	-0.22	0.726994	0.999989	XP_008669025.1 lysine histidine transporter-like 8 [Zea mays]
Zm00001d002674	0	0	Unchanged	0	0	0	0	0	0	0.001	0.001	0	1	1	0.01	0.01	0.01	0.01	0.01	0.01	1	1	0	1	1	ONM15034.1 hypothetical protein ZEAMMB73_Zm00001d002674 [Zea mays]
Zm00001d002675	-1.18835	1.07	Unchanged	1.159	0.937	0.682	0.39	0.342	0.487	0.926	0.406333	-1.18835	0.0557866	0.674668	2.71	1.98	2.1	1.56	2.33	2.35	2.44	5.12	1.07	0.0770381	0.999989	NP_001150592.1 anther-specific proline-rich protein APG precursor [Zea mays]
Zm00001d002676	0.0307462	-0.03	Unchanged	4.134	3.263	3.977	3.261	3.733	4.625	3.79133	3.873	0.0307462	0.845439	0.989109	2.38	2.33	0.94	2.59	1.3	1.85	0.5	0.49	-0.03	0.948414	0.999989	NP_001345598.1 uncharacterized protein LOC100193157 [Zea mays]
Zm00001d002677	0.0694418	-0.03	Unchanged	79.689	63.658	65.168	80.96	76.927	60.91	69.505	72.9323	0.0694418	0.494709	0.986086	112.81	109.31	112.31	127.75	113.7	102.92	1.6	1.57	-0.03	0.890915	0.999989	NP_001310846.1 uncharacterized protein LOC107648858 [Zea mays]
Zm00001d002678	0.296682	0.55	Unchanged	0.643	0.468	0.457	0.806	0.648	0.472	0.522667	0.642	0.296682	0.442084	0.986086	0.59	0.97	0.64	0.63	1.29	2.03	1.4	2.05	0.55	0.30429	0.999989	ONM15070.1 Prolyl oligopeptidase family protein [Zea mays]
Zm00001d002679	0	2.66	Unchanged	0	0	0	0	0	0	0.001	0.001	0	1	1	0.01	0.01	0.01	0.11	0.01	0.08	1	6.33	2.66	1	1	XP_020403776.1 mechanosensitive ion channel protein 6 [Zea mays]
Zm00001d002680	-0.712009	0.23	Unchanged	1.238	0.371	0.989	0.502	0.507	0.577	0.866	0.528667	-0.712009	0.158496	0.930366	0.01	1.59	0.08	0.01	0.46	0.73	0.64	0.75	0.23	0.623657	0.999989	ONM15074.1 OSJNBa0084K11.8-like protein [Zea mays]
Zm00001d002681	-0.70044	5.61	Unchanged	0	0.148	0.099	0	0	0.152	0.0823333	0.0506667	-0.70044	0.803792	0.986086	0.01	0.01	0.01	0.01	0.89	0.01	0.12	5.86	5.61	0.182025	0.999989	ONM15082.1 Calmodulin-binding transcription activator 2 [Zea mays]
Zm00001d002682	0.0463637	-0.37	Unchanged	0.811	1.33	0.676	0.603	1.244	1.062	0.939	0.969667	0.0463637	0.91376	0.999255	3.3	1.6	1.28	1.24	1.27	2.42	2.19	1.69	-0.37	0.667876	0.999989	ONM15083.1 Alpha-L-fucosidase 1 [Zea mays]
Zm00001d002683	0.397158	-0.34	Unchanged	0.31	0.19	0.251	0.339	0.396	0.254	0.250333	0.329667	0.397158	0.550298	0.986086	0.83	0.31	2.17	1.17	1.08	1.2	4.41	3.49	-0.34	0.744454	0.999989	ONM15085.1 hypothetical protein ZEAMMB73_Zm00001d002683 [Zea mays]
Zm00001d002684	-0.0198304	0	Unchanged	7.904	9.257	8.038	8.056	7.704	9.095	8.39967	8.285	-0.0198304	0.981706	0.999255	7.63	9.99	9.14	8.51	6.77	10.98	1.06	1.06	0	0.839386	0.999989	NP_001148070.1 uncharacterized protein LOC100281678 [Zea mays]
Zm00001d002685	0.145137	-0.48	Unchanged	2.787	2.443	2.584	3.864	2.545	2.232	2.60467	2.88033	0.145137	0.71127	0.986086	2.41	4.73	7.47	2.39	3.64	5.56	1.87	1.34	-0.48	0.534291	0.999989	NP_001344961.1 thioredoxin-like 3-3 [Zea mays]
Zm00001d002687	-0.171924	-0.56	Unchanged	0.214	0.18	0.238	0.047	0.187	0.327	0.210667	0.187	-0.171924	0.894859	0.997112	1.07	0.01	1.49	0.48	0.01	1.06	4.05	2.75	-0.56	0.707872	0.999989	XP_020402952.1 putative cytochrome P450 superfamily protein isoform X1 [Zea mays]
Zm00001d002688	-0.0285088	0.03	Unchanged	19.171	16.106	13.479	14.452	15.958	17.392	16.252	15.934	-0.0285088	0.671266	0.986086	15.04	14.06	12.83	12.56	13.58	16.12	0.86	0.88	0.03	0.401044	0.999989	ONM15089.1 Mitogen-activated protein kinase kinase kinase YODA [Zea mays]
Zm00001d002690	-0.195433	0	Unchanged	97.277	78.107	104.434	79.581	92.422	72.365	93.2727	81.456	-0.195433	0.0897607	0.798824	352.92	257.55	383.81	304.26	307.32	255.22	3.55	3.55	0	0.658201	0.999989	NP_001105466.2 aquaporin PIP1-1 [Zea mays]
Zm00001d002691	0	0	Unchanged	0	0	0	0	0	0	0.001	0.001	0	1	1	0.01	0.01	0.01	0.01	0.01	0.01	1	1	0	1	1	ONM15101.1 hypothetical protein ZEAMMB73_Zm00001d002691 [Zea mays]
Zm00001d002693	0.259571	0.43	Unchanged	0.236	0.386	0.073	0.287	0.431	0.114	0.231667	0.277333	0.259571	0.767393	0.986086	0.14	0.13	0.05	0.3	0.01	0.22	0.46	0.62	0.43	0.719085	0.999989	ONM15102.1 U-box domain-containing protein 33 [Zea mays]
Zm00001d002694	0.670826	-0.19	Transcription	1.35	1.527	1.265	2.532	2.301	1.761	1.38067	2.198	0.670826	0.00891495	0.290266	0.81	0.44	0.12	0.99	0.12	0.83	0.33	0.29	-0.19	0.901081	0.999989	ONM15105.1 Branched-chain-amino-acid aminotransferase 3 chloroplastic [Zea mays]
Zm00001d002695	-0.246299	0.1	Unchanged	39.993	42.843	44.477	37.71	32.501	37.121	42.4377	35.7773	-0.246299	0.00414298	0.185199	13.06	11.97	8.97	8.59	9.85	12.42	0.27	0.29	0.1	0.502843	0.999989	XP_008669032.1 uncharacterized protein LOC103646084 [Zea mays]
Zm00001d002696	-1.74809	1.39	Transcription	1.132	0.745	1.378	0.285	0.385	0.299	1.085	0.323	-1.74809	0.00637906	0.240389	1.46	1.14	2.51	1.3	1.91	0.77	1.57	4.11	1.39	0.138272	0.999989	NP_001168715.1 uncharacterized protein LOC100382507 [Zea mays]
Zm00001d002698	-6.39803	3.06	Unchanged	0	0.127	0.126	0	0	0	0.0843333	0.001	-6.39803	0.113255	0.858792	0.01	0.01	0.01	0.01	0.01	0.01	0.12	1	3.06	1	1	XP_008669034.1 subtilisin-like protease SBT1.7 [Zea mays]
Zm00001d002699	6.32193	-3.06	Unchanged	0	0	0	0.103	0.137	0	0.001	0.08	6.32193	0.137697	0.90017	0.01	0.01	0.01	0.01	0.01	0.01	1	0.12	-3.06	1	1	XP_008669035.1 subtilisin-like protease SBT1.7 [Zea mays]
Zm00001d002700	0	0	Unchanged	0	0	0	0	0	0	0.001	0.001	0	1	1	0.01	0.01	0.01	0.01	0.01	0.01	1	1	0	1	1	NP_001144577.1 uncharacterized protein LOC100277587 [Zea mays]
Zm00001d002701	0	0	Unchanged	0	0	0	0	0	0	0.001	0.001	0	1	1	0.01	0.01	0.01	0.01	0.01	0.01	1	1	0	1	1	ONM15125.1 hypothetical protein ZEAMMB73_Zm00001d002701 [Zea mays]
Zm00001d002703	-0.100454	0.05	Unchanged	100.714	101.432	105.715	96.201	99.081	91.872	102.62	95.718	-0.100454	0.101189	0.82554	28.42	31.74	21.99	21.74	26.02	33.89	0.27	0.28	0.05	0.531036	0.999989	XP_008669039.1 trichohyalin [Zea mays]
Zm00001d002704	0.222629	-0.15	Unchanged	141.773	135.497	157.142	177.181	171.088	158.628	144.804	168.966	0.222629	0.00205207	0.125878	155.82	154.85	130.46	130.46	138.67	196.51	1.02	0.92	-0.15	0.793025	0.999989	NP_001141210.1 putative glutathione peroxidase [Zea mays]
Zm00001d002705	-0.62371	-0.06	Unchanged	0.394	0.211	0.395	0.219	0.311	0.119	0.333333	0.216333	-0.62371	0.388718	0.986086	1.35	0.94	1.34	1.31	0.51	0.44	3.63	3.48	-0.06	0.879319	0.999989	ONM15136.1 Putative ATP dependent copper transporter [Zea mays]
Zm00001d002706	-0.0874628	-1.26	Unchanged	0	0.051	0	0	0.048	0	0.017	0.016	-0.0874628	0.8038	0.986086	0.01	0.01	0.28	0.01	0.11	0.01	5.49	2.29	-1.26	0.650523	0.999989	ONM15142.1 Helicase [Zea mays]
Zm00001d002707	0.36257	-2.71	Unchanged	0.148	0.104	0	0.108	0.162	0.054	0.084	0.108	0.36257	0.845307	0.989088	0.79	0.44	0.86	0.41	0.01	0.01	8.29	1.27	-2.71	0.113864	0.999989	NP_001141165.1 uncharacterized protein LOC100273251 [Zea mays]
Zm00001d002708	-0.278741	-0.75	Unchanged	0.886	1.398	1.484	0.837	1.103	1.166	1.256	1.03533	-0.278741	0.44401	0.986086	0.74	0.8	0.48	0.25	0.4	0.33	0.54	0.32	-0.75	0.336156	0.999989	XP_008669040.1 copper-transporting ATPase HMA5 [Zea mays]
Zm00001d002710	0	2.94	Unchanged	0	0	0	0	0	0	0.001	0.001	0	1	1	0.01	0.01	0.01	0.01	0.01	0.23	1	7.67	2.94	1	1	ONM15148.1 OSJNBa0089E12.13-like protein [Zea mays]
Zm00001d002711	-0.0479973	0.5	Unchanged	3.53	2.285	2.253	2.233	3.471	2.1	2.68933	2.60133	-0.0479973	0.942886	0.999255	1.94	0.62	0.71	1.88	0.61	2.01	0.41	0.58	0.5	0.56377	0.999989	XP_008667321.1 uncharacterized protein LOC100216615 isoform X1 [Zea mays]
Zm00001d002712	-0.266515	0.26	Unchanged	0.031	0.052	0	0.069	0	0	0.0276667	0.023	-0.266515	0.842207	0.989062	0.01	0.01	0.01	0.01	0.01	0.01	0.36	0.43	0.26	1	1	ONM15154.1 MDIS1-interacting receptor like kinase 2 [Zea mays]
Zm00001d002713	0.461875	-1.12	Unchanged	7.878	6.679	6.785	8.815	9.857	10.723	7.114	9.79833	0.461875	0.0189671	0.440046	2.26	3.52	2.47	1.63	0.36	3.24	0.39	0.18	-1.12	0.131645	0.999989	NP_001132383.1 actin depolymerizing factor [Zea mays]
Zm00001d002714	0	0	Unchanged	0	0	0	0	0	0	0.001	0.001	0	1	1	0.01	0.01	0.01	0.01	0.01	0.01	1	1	0	1	1	ONM15159.1 Actin-depolymerizing factor [Zea mays]
Zm00001d002715	0.123506	-0.1	Unchanged	3.27	4.826	3.73	4.068	4.62	4.195	3.942	4.29433	0.123506	0.139612	0.900935	6.88	6.06	4.94	4.75	6.39	6.98	1.51	1.41	-0.1	0.235269	0.999989	ONM15174.1 BEACH domain-containing protein C2 [Zea mays]
Zm00001d002716	-0.018333	0.09	Unchanged	45.513	46.806	49.123	46.648	45.4	47.608	47.1473	46.552	-0.018333	0.991197	0.999255	33.59	27.24	26.76	28.82	30.67	33.32	0.62	0.66	0.09	0.442845	0.999989	NP_001132587.1 pre-mRNA processing ribonucleoprotein binding region-containing protein [Zea mays]
Zm00001d002717	0	0	Unchanged	0	0	0	0	0	0	0.001	0.001	0	1	1	0.01	0.01	0.01	0.01	0.01	0.01	1	1	0	1	1	ONM15186.1 Cell division control protein 48 homolog C [Zea mays]
Zm00001d002718	-0.164681	0.26	Unchanged	23.647	21.03	23.115	19.514	21.943	19.022	22.5973	20.1597	-0.164681	0.159356	0.930366	53.76	54.45	60.04	55.88	61.13	62.56	2.48	2.97	0.26	0.0747219	0.999989	NP_001168417.1 uncharacterized protein LOC100382187 [Zea mays]
Zm00001d002719	0	0	Unchanged	0	0	0	0	0	0	0.001	0.001	0	1	1	0.01	0.01	0.01	0.01	0.01	0.01	1	1	0	1	1	ONM15188.1 hypothetical protein ZEAMMB73_Zm00001d002719, partial [Zea mays]
Zm00001d002720	0	0	Unchanged	0	0	0	0	0	0	0.001	0.001	0	1	1	0.01	0.01	0.01	0.01	0.01	0.01	1	1	0	1	1	ONM15189.1 hypothetical protein ZEAMMB73_Zm00001d002720 [Zea mays]
Zm00001d002721	5.96963	-8.58	Unchanged	0	0	0	0	0.188	0	0.001	0.0626667	5.96963	0.820418	0.986086	1.84	0.01	0.01	0.01	0.01	0.01	61.33	0.16	-8.58	1	1	NP_001141168.1 cortical cell-delineating protein precursor [Zea mays]
Zm00001d002722	0	0	Unchanged	0	0	0	0	0	0	0.001	0.001	0	1	1	0.01	0.01	0.01	0.01	0.01	0.01	1	1	0	1	1	AQK84389.1 Ankyrin repeat family protein [Zea mays]
Zm00001d002723	0	0	Unchanged	0	0	0	0	0	0	0.001	0.001	0	1	1	0.01	0.01	0.01	0.01	0.01	0.01	1	1	0	1	1	NP_001358018.1 uncharacterized protein LOC103647167 [Zea mays]
Zm00001d002724	0	0	Unchanged	0	0	0	0	0	0	0.001	0.001	0	1	1	0.01	0.01	0.01	0.01	0.01	0.01	1	1	0	1	1	ONM15193.1 Inactive beta-amylase 9 [Zea mays]
Zm00001d002725	-0.265792	0.01	Unchanged	3.538	4.793	4.132	4.245	2.995	3.126	4.15433	3.45533	-0.265792	0.291035	0.986086	9.77	10.63	5.13	5.99	5.83	9.61	2.05	2.07	0.01	0.346604	0.999989	NP_001346521.1 uncharacterized protein LOC100272268 precursor [Zea mays]
Zm00001d002726	-0.0657528	0.48	Unchanged	2.978	2.701	3.501	2.544	3.7	2.527	3.06	2.92367	-0.0657528	0.74824	0.986086	12.83	11.92	17.63	14.85	18.82	22.92	4.62	6.45	0.48	0.0232361	0.999989	ONM15200.1 Pectinesterase [Zea mays]
Zm00001d002727	-0.21605	0.42	Unchanged	0.637	1.178	0.644	0.893	0.718	0.506	0.819667	0.705667	-0.21605	0.736905	0.986086	0.93	0.8	0.92	1.37	0.51	1.17	1.08	1.44	0.42	0.559729	0.999989	PWZ38408.1 Acyl-acyl carrier protein thioesterase ATL3, chloroplastic [Zea mays]
Zm00001d002728	0	0	Unchanged	0	0	0	0	0	0	0.001	0.001	0	1	1	0.01	0.01	0.01	0.01	0.01	0.01	1	1	0	1	1	ONM15213.1 Acyl-acyl carrier protein thioesterase ATL3 chloroplastic [Zea mays]
Zm00001d002729	0	0	Unchanged	0	0	0	0	0	0	0.001	0.001	0	1	1	0.01	0.01	0.01	0.01	0.01	0.01	1	1	0	1	1	ONM15214.1 Acyl-acyl carrier protein thioesterase ATL3 chloroplastic [Zea mays]
Zm00001d002730	-0.647654	0.64	Translation	2.732	4.167	3.989	2.317	2.395	2.238	3.62933	2.31667	-0.647654	0.0840651	0.784711	21.54	18.93	17.91	23.21	15.74	19.16	5.36	8.36	0.64	0.0411135	0.999989	NP_001143055.1 uncharacterized protein LOC100275524 [Zea mays]
Zm00001d002731	-1.04965	2.01	Unchanged	0.671	0.392	0.622	0.326	0.163	0.325	0.561667	0.271333	-1.04965	0.299677	0.986086	0.01	0.24	1.37	1.38	1.3	0.46	0.96	3.86	2.01	0.148466	0.999989	XP_008669045.1 zinc finger protein ZAT1 [Zea mays]
Zm00001d002732	0	0	Unchanged	0	0	0	0	0	0	0.001	0.001	0	1	1	0.01	0.01	0.01	0.01	0.01	0.01	1	1	0	1	1	XP_008669046.1 uncharacterized protein LOC103646103 [Zea mays]
Zm00001d002733	-0.408586	-0.09	Unchanged	0.771	0	1.609	0.211	0.845	0.737	0.793333	0.597667	-0.408586	0.734233	0.986086	5.08	11.22	5.39	4.27	8.39	2.7	9.11	8.57	-0.09	0.817532	0.999989	XP_008669050.1 cyclin-P2-1 [Zea mays]
Zm00001d002734	0.121166	0.2	Unchanged	10.545	7.256	8.485	7.621	10.103	10.865	8.762	9.52967	0.121166	0.541503	0.986086	18.9	20.74	20.35	24.52	27.98	22.01	2.28	2.61	0.2	0.377102	0.999989	NP_001358827.1 uncharacterized protein LOC100283064 [Zea mays]
Zm00001d002735	-3.52356	0.61	Unchanged	0.114	0.172	0.036	0.028	0	0	0.107333	0.00933333	-3.52356	0.0994001	0.822417	0.04	0.23	0.18	0.01	0.01	0.06	1.4	2.14	0.61	0.937155	0.999989	ONM15221.1 40S ribosomal protein S7-2 [Zea mays]
Zm00001d002736	-0.269888	0.31	Unchanged	0.597	0.419	0.672	0.311	0.592	0.497	0.562667	0.466667	-0.269888	0.659171	0.986086	0.23	0.3	0.45	0.7	0.01	0.31	0.58	0.72	0.31	0.762333	0.999989	NP_001183928.2 carotenoid cleavage dioxygenase [Zea mays]
Zm00001d002737	0.0800223	0.19	Unchanged	59.863	57.391	62.953	62.089	60.132	68.264	60.069	63.495	0.0800223	0.174939	0.949994	20.9	25.33	18.81	21.62	26.57	29.01	0.36	0.41	0.19	0.309221	0.999989	ONM15228.1 Eukaryotic translation initiation factor 3 subunit C [Zea mays]
Zm00001d002738	-0.715023	-1.16	Unchanged	0.218	0	0.304	0.239	0	0.079	0.174	0.106	-0.715023	0.716551	0.986086	2.54	2.18	1.91	0.37	0.7	0.74	12.7	5.69	-1.16	0.23968	0.999989	XP_008669054.1 aquaporin TIP2-3-like [Zea mays]
Zm00001d002739	-0.0836974	-0.08	Unchanged	25.203	21.014	24.715	20.8	22.07	24.064	23.644	22.3113	-0.0836974	0.704689	0.986086	17.35	17.65	15.44	13.1	15.43	16.46	0.71	0.67	-0.08	0.802607	0.999989	NP_001142403.1 uncharacterized protein LOC100274578 [Zea mays]
Zm00001d002740	2.12784	0.74	Unchanged	0.143	0	0	0	0.625	0	0.0476667	0.208333	2.12784	0.51945	0.986086	0.01	0.01	0.01	0.01	0.01	0.22	0.21	0.35	0.74	0.985365	0.999989	ONM15255.1 Thiol-disulfide oxidoreductase LTO1 [Zea mays]
Zm00001d002741	-0.137629	0	Unchanged	1.385	1.732	1.477	0.998	1.222	1.956	1.53133	1.392	-0.137629	0.801612	0.986086	0.01	2.07	0.93	1.91	0.79	0.01	0.65	0.65	0	0.984378	0.999989	XP_020403782.1 malate dehydrogenase, cytoplasmic [Zea mays]
Zm00001d002742	-0.078483	0.15	Unchanged	14.148	11.852	13.209	13.716	12.553	10.864	13.0697	12.3777	-0.078483	0.653086	0.986086	5.73	7.38	8.69	7.29	7.8	7.9	0.56	0.62	0.15	0.434369	0.999989	ONM15261.1 Growth regulator like protein [Zea mays]
Zm00001d002743	7.25109	-4.59	Unchanged	0	0	0	0	0.229	0.228	0.001	0.152333	7.25109	0.644898	0.986086	0.01	0.67	0.91	0.64	0.36	0.01	52.67	2.19	-4.59	1	1	ONM15262.1 Zinc ion binding protein [Zea mays]
Zm00001d002744	-0.868982	0.63	Unchanged	0	0.109	0.722	0	0.228	0.227	0.277	0.151667	-0.868982	0.661482	0.986086	2.69	1.09	5.17	3.85	2.35	1.37	10.77	16.64	0.63	0.815123	0.999989	XP_020404857.1 ethylene-responsive transcription factor ERF039 [Zea mays]
Zm00001d002745	0	0	Unchanged	0	0	0	0	0	0	0.001	0.001	0	1	1	0.01	0.01	0.01	0.01	0.01	0.01	1	1	0	1	1	AQK55735.1 Zinc finger protein 1 [Zea mays]
Zm00001d002746	0	0	Unchanged	0	0	0	0	0	0	0.001	0.001	0	1	1	0.01	0.01	0.01	0.01	0.01	0.01	1	1	0	1	1	AQK55734.1 Peptide chain release factor PrfB1 chloroplastic [Zea mays]
Zm00001d002747	0	-3.62	Unchanged	0	0	0	0	0	0	0.001	0.001	0	1	1	0.01	0.37	0.01	0.01	0.01	0.01	12.33	1	-3.62	1	1	AIB05355.1 AP2-EREBP transcription factor, partial [Zea mays]
Zm00001d002748	0	0	Unchanged	0	0	0	0	0	0	0.001	0.001	0	1	1	0.01	0.01	0.01	0.01	0.01	0.01	1	1	0	1	1	ONM15267.1 Dehydration-responsive element-binding protein 1B [Zea mays]
Zm00001d002750	0	0	Unchanged	0	0	0	0	0	0	0.001	0.001	0	1	1	0.01	0.01	0.01	0.01	0.01	0.01	1	1	0	1	1	XP_008669058.1 probable transcription factor MYB58 [Zea mays]
Zm00001d002751	0.422898	1.48	Unchanged	1.428	1.146	0.629	1.655	1.38	1.259	1.06767	1.43133	0.422898	0.240526	0.986086	0.24	0.05	0.33	0.01	1.4	0.89	0.19	0.53	1.48	0.316829	0.999989	XP_020403263.1 uncharacterized protein LOC100280081 isoform X1 [Zea mays]
Zm00001d002753	0	0	Unchanged	0	0	0	0	0	0	0.001	0.001	0	1	1	0.01	0.01	0.01	0.01	0.01	0.01	1	1	0	1	1	ONM15273.1 UDP-glycosyltransferase 76C1 [Zea mays]
Zm00001d002754	1.97229	0.81	Unchanged	0	0	0.092	0.217	0	0.144	0.0306667	0.120333	1.97229	0.364803	0.986086	0.01	0.01	0.01	0.01	0.01	0.21	0.33	0.58	0.81	0.892344	0.999989	NP_001152336.1 uncharacterized protein LOC100285975 [Zea mays]
Zm00001d002755	0	0	Unchanged	0	0	0	0	0	0	0.001	0.001	0	1	1	0.01	0.01	0.01	0.01	0.01	0.01	1	1	0	1	1	XP_008667851.1 uncharacterized protein LOC100280109 isoform X1 [Zea mays]
Zm00001d002756	-0.91581	0.73	Unchanged	0.21	0.22	0.219	0	0.172	0.172	0.216333	0.114667	-0.91581	0.504561	0.986086	0.01	0.59	0.01	0.01	0.36	0.16	0.91	1.51	0.73	0.724506	0.999989	NP_001170090.1 uncharacterized protein LOC100384008 [Zea mays]
Zm00001d002757	0.278301	0.51	Unchanged	0.063	0.132	0.087	0.137	0.137	0.068	0.094	0.114	0.278301	0.862843	0.991394	0.01	0.71	0.22	0.52	0.6	0.49	3.3	4.71	0.51	0.674251	0.999989	XP_008669060.1 putative kinase-like protein TMKL1 [Zea mays]
Zm00001d002758	-0.0276531	-0.17	Unchanged	12.366	13.571	11.724	10.649	13.706	12.591	12.5537	12.3153	-0.0276531	0.957712	0.999255	11.5	11.04	8.35	5.18	7.69	13.96	0.82	0.73	-0.17	0.612842	0.999989	NP_001339055.1 uncharacterized protein LOC100191813 [Zea mays]
Zm00001d002759	-0.602003	0.36	Transcription	4.266	3.776	5.286	3.005	3.055	2.721	4.44267	2.927	-0.602003	0.0253398	0.495826	20	16.49	16.98	16.7	19.51	9.02	4.01	5.15	0.36	0.216415	0.999989	NP_001339054.1 uncharacterized protein LOC100194205 [Zea mays]
Zm00001d002760	-0.471306	-2.03	Unchanged	0.129	0.27	0.089	0.07	0.282	0	0.162667	0.117333	-0.471306	0.765891	0.986086	1.03	0.73	0.51	0.4	0.01	0.01	4.65	1.14	-2.03	0.240565	0.999989	XP_008669061.2 ethylene-responsive transcription factor ERF061 [Zea mays]
Zm00001d002761	-0.210813	0.21	Unchanged	18.446	13.827	17.672	16.452	16.075	10.628	16.6483	14.385	-0.210813	0.322211	0.986086	46.13	52.35	51.42	53.78	53.12	42.21	3	3.46	0.21	0.268661	0.999989	NP_001140538.1 uncharacterized protein LOC100272603 [Zea mays]
Zm00001d002762	-0.732968	0.52	Transcription	14.588	9.914	24.389	11.302	9.879	8.235	16.297	9.80533	-0.732968	0.00795352	0.271815	145.9	129.55	153.45	137.19	134.1	99.34	8.77	12.6	0.52	0.0389954	0.999989	NP_001359248.1 uncharacterized protein LOC100285687 isoform 1 [Zea mays]
Zm00001d002768	-0.372423	0.16	Unchanged	240.443	204.337	256.709	217.073	178.754	146.062	233.83	180.63	-0.372423	0.00271551	0.146633	3808.61	3536.45	3928.87	4023.85	3370.28	2338.13	16.07	17.96	0.16	0.323434	0.999989	NP_001105338.2 oleosin Zm-I [Zea mays]
Zm00001d002769	0	0	Unchanged	0	0	0	0	0	0	0.001	0.001	0	1	1	0.01	0.01	0.01	0.01	0.01	0.01	1	1	0	1	1	ONM15288.1 Cytochrome P450 709B2 [Zea mays]
Zm00001d002770	0.179823	-0.06	Unchanged	20.977	21.741	19.047	23.977	22.867	23.12	20.5883	23.3213	0.179823	0.0368421	0.580915	15.29	16.29	12.07	16.11	12.34	19.02	0.71	0.68	-0.06	0.833646	0.999989	XP_008669062.1 uncharacterized protein LOC103646122 [Zea mays]
Zm00001d002771	0.0469756	-0.47	Unchanged	1.127	0.79	1.044	1.598	0.96	0.501	0.987	1.01967	0.0469756	0.900122	0.997927	4.77	2.6	1.75	2.19	2.76	1.85	3.08	2.22	-0.47	0.481183	0.999989	XP_008669066.1 pentatricopeptide repeat-containing protein At3g22470, mitochondrial [Zea mays]
Zm00001d002772	0	0	Unchanged	0	0	0	0	0	0	0.001	0.001	0	1	1	0.01	0.01	0.01	0.01	0.01	0.01	1	1	0	1	1	NP_001358864.1 uncharacterized protein LOC100283414 precursor [Zea mays]
Zm00001d002773	-1.72698	2.2	Unchanged	0.133	0.07	0.277	0	0	0.145	0.16	0.0483333	-1.72698	0.409052	0.986086	1.48	1.02	1.97	3.76	2.2	0.26	9.31	42.9	2.2	0.231486	0.999989	NP_001354708.1 uncharacterized protein LOC100273368 [Zea mays]
Zm00001d002774	0	0	Unchanged	0	0	0	0	0	0	0.001	0.001	0	1	1	0.01	0.01	0.01	0.01	0.01	0.01	1	1	0	1	1	-
Zm00001d002775	-0.134086	0.17	Unchanged	6.566	7.798	7.1	6.074	5.977	7.508	7.15467	6.51967	-0.134086	0.541122	0.986086	1.82	1.99	1.3	1.05	2.32	1.83	0.24	0.27	0.17	0.681942	0.999989	ACN28523.1 unknown [Zea mays]
Zm00001d002776	-0.344759	0.87	Unchanged	0.05	0.157	0	0	0.109	0.054	0.069	0.0543333	-0.344759	0.863658	0.991605	0.01	0.01	0.48	0.01	0.69	0.01	2.32	4.23	0.87	0.703145	0.999989	XP_008669067.1 probable serine/threonine-protein kinase PBL19 [Zea mays]
Zm00001d002777	0	0	Unchanged	0	0	0	0	0	0	0.001	0.001	0	1	1	0.01	0.01	0.01	0.01	0.01	0.01	1	1	0	1	1	ONM15311.1 hypothetical protein ZEAMMB73_Zm00001d002777 [Zea mays]
Zm00001d002778	0.135009	0	Unchanged	24.703	26.019	21.215	28.363	26.022	24.609	23.979	26.3313	0.135009	0.172086	0.945719	26.46	20.04	17.88	24.1	26.15	19.91	0.89	0.89	0	0.845667	0.999989	ONM15312.1 CK2 regulatory subunit B1 [Zea mays]
Zm00001d002781	0.213004	-0.35	Unchanged	89.136	87.772	73.797	94.193	83.513	112.886	83.5683	96.864	0.213004	0.914475	0.999255	33.67	32.59	26.06	27.91	29.09	27.79	0.37	0.29	-0.35	0.912142	0.999989	XP_020403591.1 RNA recognition water-stress protein 1 isoform X1 [Zea mays]
Zm00001d002782	-0.0525087	0.16	Unchanged	81.224	78.579	78.265	86.844	75.773	66.942	79.356	76.5197	-0.0525087	0.707424	0.986086	205.89	235.72	286.94	242.44	276.41	269.01	3.06	3.43	0.16	0.242967	0.999989	NP_001144478.1 uncharacterized protein LOC100277445 [Zea mays]
Zm00001d002783	0.240395	-0.34	Unchanged	1.908	1.548	1.971	2.237	2.031	2.143	1.809	2.137	0.240395	0.34123	0.986086	1.19	1.54	1.17	1.74	0.85	1.08	0.72	0.57	-0.34	0.580689	0.999989	ONM15340.1 Subtilisin-like protease SBT2.4 [Zea mays]
Zm00001d002784	-0.270603	0.2	Unchanged	1.831	1.266	1.528	0.973	1.261	1.6	1.54167	1.278	-0.270603	0.579886	0.986086	3.13	2.37	4.98	1.51	4.78	3.7	2.27	2.61	0.2	0.659742	0.999989	ACF81997.1 unknown [Zea mays]
Zm00001d002787	0.0308956	0.09	Unchanged	2.47	2.598	2.647	2.872	2.425	2.585	2.57167	2.62733	0.0308956	0.877916	0.994226	2.21	2.37	3.51	3.29	3.67	1.88	1.05	1.12	0.09	0.796019	0.999989	ONM15342.1 SET domain-containing protein SET104 [Zea mays]
Zm00001d002788	-5.90689	1.26	Unchanged	0	0	0.18	0	0	0	0.06	0.001	-5.90689	0.59038	0.986086	0.93	0.47	0.01	0.01	0.56	0.01	7.78	18.67	1.26	0.919873	0.999989	XP_008669070.1 cyclin-P4-1 [Zea mays]
Zm00001d002789	-0.743874	-2	Unchanged	0.19	0.12	0.318	0.083	0.292	0	0.209333	0.125	-0.743874	0.555913	0.986086	0.01	0.01	0.2	0.01	0.01	0.01	0.32	0.08	-2	0.71623	0.999989	NP_001168310.1 uncharacterized protein LOC100382076 [Zea mays]
Zm00001d002790	-0.117357	4.84	Translation	0.123	0.129	0.068	0.107	0.081	0.107	0.106667	0.0983333	-0.117357	0.916624	0.999255	0.01	0.01	0.01	0.01	0.23	0.53	0.09	2.58	4.84	0.0158196	0.999989	ACN33927.1 unknown [Zea mays]
Zm00001d002791	0.0319679	-0.22	Unchanged	10.901	9.278	9.724	8.418	10.636	11.519	9.96767	10.191	0.0319679	0.404887	0.986086	4.14	3.88	2.79	1.99	4.83	2.79	0.36	0.31	-0.22	0.709255	0.999989	ONM15352.1 Dolichyl-P-Man Man [Zea mays]
Zm00001d002793	0	0	Unchanged	0	0	0	0	0	0	0.001	0.001	0	1	1	0.01	0.01	0.01	0.01	0.01	0.01	1	1	0	1	1	ONM15363.1 hypothetical protein ZEAMMB73_Zm00001d002793 [Zea mays]
Zm00001d002794	-0.331844	0.36	Unchanged	0	0	0.073	0	0.058	0	0.0243333	0.0193333	-0.331844	0.992608	0.999255	0.01	0.01	0.6	0.01	0.01	0.61	8.22	10.52	0.36	1	1	AIB05803.1 WRKY transcription factor, partial [Zea mays]
Zm00001d002796	-1.39975	2.13	Unchanged	0.219	0	0	0	0	0.083	0.073	0.0276667	-1.39975	0.746131	0.986086	0.01	0.01	0.33	0.55	0.01	0.01	1.51	6.63	2.13	0.854516	0.999989	ONM15376.1 ELMO/CED-12 family protein [Zea mays]
Zm00001d002797	-0.0513352	0.21	Unchanged	2.925	2.729	2.413	2.013	3.053	2.719	2.689	2.595	-0.0513352	0.527277	0.986086	3.1	2.4	4.59	2.67	3.64	4.98	1.25	1.45	0.21	0.387583	0.999989	ONM15379.1 Metal-nicotianamine transporter YSL2 [Zea mays]
Zm00001d002798	-0.0738284	-0.51	Unchanged	1.311	0.575	0.76	0.718	1.796	0	0.882	0.838	-0.0738284	0.941018	0.999255	3.91	6.09	2.2	5.52	2.09	0.51	4.61	3.23	-0.51	0.61817	0.999989	NP_001266292.1 uncharacterized protein LOC100276169 [Zea mays]
Zm00001d002799	-1.24693	1.29	Unchanged	0.157	0.275	0.655	0.057	0.287	0.114	0.362333	0.152667	-1.24693	0.283482	0.986086	0.51	0.38	0.01	0.92	0.01	0.01	0.82	2.01	1.29	0.529612	0.999989	XP_008669072.1 homeobox-leucine zipper protein HOX22 [Zea mays]
Zm00001d002801	0.0411239	-0.08	Unchanged	6.438	6.367	6.735	7.231	6.87	6.004	6.51333	6.70167	0.0411239	0.692147	0.986086	7.22	8.59	10.83	9.26	9.77	6.88	1.36	1.29	-0.08	0.890485	0.999989	ONM15387.1 GT-2-like 1 [Zea mays]
Zm00001d002802	-0.371706	-0.32	Unchanged	0.585	0.615	0.09	0.356	0.641	0	0.43	0.332333	-0.371706	0.72476	0.986086	4.36	4.36	7.84	3.68	2.37	4.19	12.84	10.27	-0.32	0.747836	0.999989	NP_001351844.1 putative protein kinase superfamily protein [Zea mays]
Zm00001d002803	0	0	Unchanged	0	0	0	0	0	0	0.001	0.001	0	1	1	0.01	0.01	0.01	0.01	0.01	0.01	1	1	0	1	1	XP_008669075.1 COBRA-like protein 7 isoform X2 [Zea mays]
Zm00001d002804	0	0	Unchanged	0	0	0	0	0	0	0.001	0.001	0	1	1	0.01	0.01	0.01	0.01	0.01	0.01	1	1	0	1	1	ONM15391.1 hypothetical protein ZEAMMB73_Zm00001d002804 [Zea mays]
Zm00001d002805	-0.917538	0.92	Unchanged	0	0.034	0	0.018	0	0	0.0113333	0.006	-0.917538	0.803422	0.986086	0.01	0.01	0.01	0.01	0.01	0.01	0.88	1.67	0.92	1	1	ONM15392.1 hypothetical protein ZEAMMB73_Zm00001d002805 [Zea mays]
Zm00001d002806	0.024996	-0.02	Unchanged	1.543	1.826	1.609	2.11	2.113	0.842	1.65933	1.68833	0.024996	0.93809	0.999255	3.73	4.31	4.1	5.76	4.25	2.15	2.44	2.4	-0.02	0.965541	0.999989	XP_008669077.1 B-box zinc finger protein 20 isoform X2 [Zea mays]
Zm00001d002809	0	0	Unchanged	0	0	0	0	0	0	0.001	0.001	0	1	1	0.01	0.01	0.01	0.01	0.01	0.01	1	1	0	1	1	ONM15394.1 Protein kinase superfamily protein [Zea mays]
Zm00001d002810	0.114016	-0.22	Unchanged	48.462	44.19	41.461	44.125	50.132	50.885	44.7043	48.3807	0.114016	0.182747	0.954699	9.42	9.64	9.57	6.37	10.14	9.75	0.21	0.18	-0.22	0.555	0.999989	NP_001141834.1 uncharacterized protein LOC100273976 [Zea mays]
Zm00001d002811	-0.426773	0.33	Unchanged	3.768	2.471	3.965	3.329	1.824	2.438	3.40133	2.53033	-0.426773	0.13551	0.895144	11.57	7.89	12.61	10.74	11.57	7.68	3.14	3.95	0.33	0.251581	0.999989	AIB05478.1 C2C2-GATA transcription factor, partial [Zea mays]
Zm00001d002812	-0.0383537	0.09	Unchanged	20.013	20.672	18.55	19.756	19.285	18.64	19.745	19.227	-0.0383537	0.790323	0.986086	16.57	20.11	16.28	18.04	14.64	22.12	0.89	0.95	0.09	0.568062	0.999989	NP_001168161.1 required to maintain repression 2 [Zea mays]
Zm00001d002813	8.12584	-4.64	Unchanged	0	0	0	0.419	0.419	0	0.001	0.279333	8.12584	0.6466	0.986086	0.01	0.01	0.01	0.01	0.01	0.01	1	0.04	-4.64	1	1	ONM15402.1 hypothetical protein ZEAMMB73_Zm00001d002813, partial [Zea mays]
Zm00001d002814	-0.608429	0.41	Transcription	2.84	3.374	2.804	2.056	2.264	1.595	3.006	1.97167	-0.608429	0.0229172	0.477834	2.51	1.31	1.11	0.78	1.48	2.05	0.55	0.73	0.41	0.239049	0.999989	NP_001183653.1 uncharacterized protein LOC100502247 [Zea mays]
Zm00001d002815	-0.321465	0.42	Unchanged	8.699	7.731	10.845	6.484	8.218	7.125	9.09167	7.27567	-0.321465	0.208093	0.972413	7.17	6.88	10.36	6.8	9.28	9.91	0.89	1.19	0.42	0.229127	0.999989	ACF84867.1 unknown [Zea mays]
Zm00001d002816	0.727628	-3.11	Unchanged	0.844	0.197	0.261	0.719	0.822	0.615	0.434	0.718667	0.727628	0.45595	0.986086	1.17	0.01	1.31	0.48	0.01	0.01	1.9	0.22	-3.11	0.112074	0.999989	XP_020403801.1 uncharacterized protein LOC103646142 [Zea mays]
Zm00001d002817	-0.24508	1.15	Translation	4.703	4.843	5.291	4.726	3.754	4.039	4.94567	4.173	-0.24508	0.210619	0.975877	1.19	0.73	0.68	1.93	1.74	1.3	0.18	0.4	1.15	0.0219539	0.999989	XP_008669082.1 kinesin-like protein KIN-7F isoform X1 [Zea mays]
Zm00001d002818	0	0	Unchanged	0	0	0	0	0	0	0.001	0.001	0	1	1	0.01	0.01	0.01	0.01	0.01	0.01	1	1	0	1	1	ONM15440.1 hypothetical protein ZEAMMB73_Zm00001d002818 [Zea mays]
Zm00001d002819	-0.130877	-0.07	Unchanged	21.546	21.277	22.188	19.85	19.162	20.361	21.6703	19.791	-0.130877	0.265383	0.986086	37.81	41.65	48.97	33.88	40.51	37.86	1.98	1.89	-0.07	0.951826	0.999989	NP_001358620.1 uncharacterized protein LOC100275582 [Zea mays]
Zm00001d002820	0	0	Unchanged	0	0	0	0	0	0	0.001	0.001	0	1	1	0.01	0.01	0.01	0.01	0.01	0.01	1	1	0	1	1	NP_001169225.1 uncharacterized protein LOC100383083 [Zea mays]
Zm00001d002821	0	0	Unchanged	0	0	0	0	0	0	0.001	0.001	0	1	1	0.01	0.01	0.01	0.01	0.01	0.01	1	1	0	1	1	XP_008669089.1 uncharacterized protein LOC103646145 [Zea mays]
Zm00001d002822	0.14965	0.09	Unchanged	4.482	4.702	4.375	5.366	5.059	4.616	4.51967	5.01367	0.14965	0.361112	0.986086	1.5	2.84	3.73	2	3.69	3.95	0.6	0.64	0.09	0.677397	0.999989	XP_008669090.1 elongation factor G-2, chloroplastic [Zea mays]
Zm00001d002823	0.186554	0.11	Unchanged	9.614	12.041	12.878	15.308	12.368	11.624	11.511	13.1	0.186554	0.170776	0.945366	7.79	6.63	7.42	8.48	9.23	9.19	0.63	0.68	0.11	0.530362	0.999989	ACN28798.1 unknown [Zea mays]
Zm00001d002824	-0.0642555	-0.1	Unchanged	20.38	22.645	19.829	20.98	18.73	20.406	20.9513	20.0387	-0.0642555	0.585528	0.986086	24.14	27.72	20.98	18.81	24.69	21.15	1.16	1.08	-0.1	0.895313	0.999989	XP_008668185.1 uncharacterized protein LOC100286140 isoform X1 [Zea mays]
Zm00001d002825	-0.412171	0.09	Unchanged	13.755	6.352	14.089	7.784	9.853	8.061	11.3987	8.566	-0.412171	0.134506	0.893491	37.05	22.94	39.65	25.57	38.11	15.85	2.91	3.09	0.09	0.759154	0.999989	XP_008667947.1 secretory protein-like isoform X1 [Zea mays]
Zm00001d002826	-7.7879	3.88	Unchanged	0.128	0	0.535	0	0	0	0.221	0.001	-7.7879	0.287375	0.986086	0.01	1.35	2.02	0.66	0.01	1.59	5.08	75	3.88	0.590148	0.999989	NP_001317586.1 uncharacterized protein LOC103646147 [Zea mays]
Zm00001d002827	0.146394	0.43	Unchanged	16.761	12.953	11.232	14.387	14.17	16.762	13.6487	15.1063	0.146394	0.130179	0.889605	5.31	6.15	4.96	7.18	8.32	9.15	0.4	0.54	0.43	0.130158	0.999989	XP_020403803.1 serine/threonine-protein kinase GRIK1 isoform X1 [Zea mays]
Zm00001d002828	-0.272615	-0.22	Unchanged	1.123	1.564	1.332	1.085	1.484	0.758	1.33967	1.109	-0.272615	0.519208	0.986086	1.12	2.06	1.01	1.46	0.4	1.1	1.04	0.89	-0.22	0.821699	0.999989	NP_001141355.1 uncharacterized protein LOC100273446 [Zea mays]
Zm00001d002829	0	0	Unchanged	0	0	0	0	0	0	0.001	0.001	0	1	1	0.01	0.01	0.01	0.01	0.01	0.01	1	1	0	1	1	NP_001132033.1 putative YABBY domain transcription factor family protein [Zea mays]
Zm00001d002830	-6.30378	2.94	Unchanged	0	0.155	0.082	0	0	0	0.079	0.001	-6.30378	0.123777	0.87678	0.01	0.01	0.01	0.01	0.01	0.01	0.13	1	2.94	1	1	ONM15463.1 Beta-fructofuranosidase 1 [Zea mays]
Zm00001d002833	-0.591145	1.3	Unchanged	3	2.524	3.129	2.216	1.89	1.638	2.88433	1.91467	-0.591145	0.165856	0.939833	0.8	3.7	1.51	5.41	2.81	1.52	0.69	1.7	1.3	0.0747435	0.999989	ONM15464.1 Pepsin A [Zea mays]
Zm00001d002834	6.1964	2.08	Unchanged	0	0	0	0.11	0	0.11	0.001	0.0733333	6.1964	0.642216	0.986086	0.01	0.01	0.01	0.93	0.01	0.01	1	4.23	2.08	1	1	NP_001146842.1 peroxisomal biogenesis factor 11 family protein [Zea mays]
Zm00001d002835	0.241768	-0.6	Unchanged	0.671	0.514	0.421	0.516	0.95	0.433	0.535333	0.633	0.241768	0.56462	0.986086	0.54	0.03	1.38	0.23	0.92	0.37	1.21	0.8	-0.6	0.598022	0.999989	ONM15467.1 putative LRR receptor-like serine/threonine-protein kinase [Zea mays]
Zm00001d002836	0.0358877	0.02	Unchanged	20.296	20.349	17.916	19.6	21.121	19.315	19.5203	20.012	0.0358877	0.428288	0.986086	12.75	15.39	13.9	11.51	15.36	16.69	0.72	0.73	0.02	0.834579	0.999989	XP_008669095.1 protein O-glucosyltransferase 1 [Zea mays]
Zm00001d002837	1.44156	-0.53	Unchanged	0.157	0.048	0.179	0.221	0.352	0.47	0.128	0.347667	1.44156	0.281131	0.986086	0.01	0.01	0.41	0.28	0.49	0.01	1.07	0.74	-0.53	0.911202	0.999989	ONM15482.1 Transmembrane ascorbate ferrireductase 1 [Zea mays]
Zm00001d002838	0	4.48	Unchanged	0	0	0	0	0	0	0.001	0.001	0	1	1	0.01	0.01	0.01	0.67	0.01	0.01	1	22.33	4.48	1	1	ONM15483.1 putative L-gulonolactone oxidase 6 [Zea mays]
Zm00001d002839	6.54946	-2.18	Unchanged	0	0	0	0	0	0.281	0.001	0.0936667	6.54946	0.507057	0.986086	0.45	0.01	0.01	0.01	0.01	0.93	15	3.31	-2.18	0.976006	0.999989	ONM15484.1 Nuclear pore complex protein NUP96 [Zea mays]
Zm00001d002841	0	0	Unchanged	0	0	0	0	0	0	0.001	0.001	0	1	1	0.01	0.01	0.01	0.01	0.01	0.01	1	1	0	1	1	ONM15485.1 hypothetical protein ZEAMMB73_Zm00001d002841 [Zea mays]
Zm00001d002842	-0.155221	0	Unchanged	118.507	115.785	102.631	96.976	104.842	100.737	112.308	100.852	-0.155221	0.120058	0.872648	29.12	40.54	24.71	23.63	30.41	32	0.28	0.28	0	0.544126	0.999989	NP_001159012.1 remorin [Zea mays]
Zm00001d002843	-1.70941	-1.31	Unchanged	0.152	0	0.211	0	0.111	0	0.121	0.037	-1.70941	0.43592	0.986086	1.68	1.07	0.66	0.01	0.42	0.01	9.39	3.78	-1.31	0.206558	0.999989	XP_008669097.2 transcription factor MYB41 [Zea mays]
Zm00001d002844	0	0	Unchanged	0	0	0	0	0	0	0.001	0.001	0	1	1	0.01	0.01	0.01	0.01	0.01	0.01	1	1	0	1	1	ONM15494.1 LIM domain-containing protein PLIM2b [Zea mays]
Zm00001d002845	0	0	Unchanged	0	0	0	0	0	0	0.001	0.001	0	1	1	0.01	0.01	0.01	0.01	0.01	0.01	1	1	0	1	1	PWZ39207.1 hypothetical protein Zm00014a_043771 [Zea mays]
Zm00001d002846	0	0	Unchanged	0	0	0	0	0	0	0.001	0.001	0	1	1	0.01	0.01	0.01	0.01	0.01	0.01	1	1	0	1	1	ONM15503.1 late embryogenesis abundant protein [Zea mays]
Zm00001d002847	-0.231346	-0.11	Unchanged	7.184	5.896	5.373	5.896	4.652	5.171	6.151	5.23967	-0.231346	0.362096	0.986086	5.74	12.4	4.66	7.57	6.86	3.59	1.24	1.15	-0.11	0.873552	0.999989	XP_008667878.1 uncharacterized protein LOC100280419 isoform X1 [Zea mays]
Zm00001d002848	6.26053	-2.94	Unchanged	0	0	0	0	0	0.23	0.001	0.0766667	6.26053	0.385063	0.986086	0.01	0.01	0.01	0.01	0.01	0.01	1	0.13	-2.94	1	1	NP_001137015.1 uncharacterized protein LOC100217183 [Zea mays]
Zm00001d002849	0	0	Unchanged	0	0	0	0	0	0	0.001	0.001	0	1	1	0.01	0.01	0.01	0.01	0.01	0.01	1	1	0	1	1	ONM15507.1 CLE family OsCLE403 protein [Zea mays]
Zm00001d002850	0.144679	-0.05	Unchanged	11.109	12.88	11.163	11.182	14.04	13.638	11.7173	12.9533	0.144679	0.424034	0.986086	5	9.17	4.96	6.18	7.27	6.87	0.54	0.52	-0.05	0.993379	0.999989	NP_001151816.1 uncharacterized protein LOC100285451 [Zea mays]
Zm00001d002851	-0.149559	-0.24	Unchanged	3.88	2.322	3.628	3.515	3.666	1.681	3.27667	2.954	-0.149559	0.732458	0.986086	12.2	9.73	11.52	7.65	5.59	12.22	3.4	2.87	-0.24	0.695997	0.999989	NP_001142255.1 transferase precursor [Zea mays]
Zm00001d002852	0	0	Unchanged	0	0	0	0	0	0	0.001	0.001	0	1	1	0.01	0.01	0.01	0.01	0.01	0.01	1	1	0	1	1	ONL96211.1 Sucrose synthase 3 [Zea mays]
Zm00001d002853	-0.0882419	-0.04	Unchanged	9.409	8.213	11.553	9.476	9.381	8.587	9.725	9.148	-0.0882419	0.580611	0.986086	10.69	11.53	9.82	10.14	11.01	8.21	1.1	1.07	-0.04	0.883492	0.999989	ONM15512.1 putative beta-D-xylosidase 6 [Zea mays]
Zm00001d002854	0.159696	-0.8	Unchanged	3.647	3.083	3.351	4.419	3.926	2.916	3.36033	3.75367	0.159696	0.586578	0.986086	6.52	4.63	5.35	1.61	3.91	5.11	1.64	0.94	-0.8	0.17568	0.999989	NP_001140820.1 putative thioredoxin superfamily protein [Zea mays]
Zm00001d002856	-0.325398	0.22	Unchanged	23.165	23.608	29.603	22.192	19.374	19.388	25.4587	20.318	-0.325398	0.0432976	0.615259	66.34	51.84	69.64	55	50.53	69.53	2.46	2.87	0.22	0.245474	0.999989	ONM15514.1 E3 ubiquitin-protein ligase RMA1 [Zea mays]
Zm00001d002857	0.146577	0	Unchanged	51.895	57.811	56.34	59.204	56.202	68.397	55.3487	61.2677	0.146577	0.129805	0.889321	10.99	11.09	12.33	11.78	10.39	16.99	0.21	0.21	0	0.902677	0.999989	ONM15515.1 OSJNBa0074L08.19-like protein [Zea mays]
Zm00001d002859	0.131012	0.15	Unchanged	6.725	7.684	7.198	7.889	8.058	7.714	7.20233	7.887	0.131012	0.435326	0.986086	18.07	14.54	17.59	22.32	23.27	15.26	2.32	2.57	0.15	0.461736	0.999989	XP_008669099.1 sphingolipid delta(4)-desaturase DES1-like [Zea mays]
Zm00001d002860	0.569252	1.13	Unchanged	0.047	0.099	0.131	0.257	0.154	0	0.0923333	0.137	0.569252	0.695464	0.986086	0.01	0.01	0.01	0.1	0.01	0.01	0.11	0.24	1.13	0.846698	0.999989	ONM15520.1 Expansin-B3 [Zea mays]
Zm00001d002862	0	0	Unchanged	0	0	0	0	0	0	0.001	0.001	0	1	1	0.01	0.01	0.01	0.01	0.01	0.01	1	1	0	1	1	ONM15521.1 casein kinase 1-like protein 2 [Zea mays]
Zm00001d002863	-0.0407226	0.35	Unchanged	19.955	18.386	20.476	19.305	18.56	19.315	19.6057	19.06	-0.0407226	0.899933	0.997927	10.45	9.52	8.06	12.46	11.4	10.94	0.48	0.61	0.35	0.216723	0.999989	ONM15522.1 Single-stranded nucleic acid binding R3H protein [Zea mays]
Zm00001d002864	-0.0721085	-0.05	Unchanged	6.1	5.432	9.964	6.499	7.534	6.415	7.16533	6.816	-0.0721085	0.83548	0.987672	3.86	3.94	5.08	3.56	2.98	5.39	0.6	0.58	-0.05	0.960289	0.999989	NP_001149076.1 arabinose-proton symporter [Zea mays]
Zm00001d002865	0.0992555	0.21	Unchanged	17.641	20.314	22.477	20.393	22.979	21.364	20.144	21.5787	0.0992555	0.44228	0.986086	22.91	22.14	27.23	28.4	35.66	25.91	1.2	1.39	0.21	0.157154	0.999989	XP_008669100.1 WD repeat-containing protein 44 [Zea mays]
Zm00001d002866	0	0	Unchanged	0	0	0	0	0	0	0.001	0.001	0	1	1	0.01	0.01	0.01	0.01	0.01	0.01	1	1	0	1	1	PWZ40526.1 Zinc finger protein GIS2 [Zea mays]
Zm00001d002867	-1.47497	1.62	Unchanged	0.203	0.426	0.141	0.111	0.111	0.055	0.256667	0.0923333	-1.47497	0.250886	0.986086	2.94	1.76	1.64	3.03	1.76	2.24	8.23	25.38	1.62	0.106652	0.999989	AIB05004.1 AP2-EREBP transcription factor, partial [Zea mays]
Zm00001d002868	-0.231593	0.15	Unchanged	11.474	10.132	12.607	9.457	10.245	9.437	11.4043	9.713	-0.231593	0.437081	0.986086	34.8	41.55	45.81	51.07	34.5	29.94	3.57	3.96	0.15	0.556865	0.999989	NP_001353947.1 uncharacterized protein LOC100193300 [Zea mays]
Zm00001d002869	0.12266	-0.8	Unchanged	1.137	1.341	2.3	2.338	1.208	1.656	1.59267	1.734	0.12266	0.677838	0.986086	7.63	4.48	6.35	3.3	4.26	3.94	3.86	2.21	-0.8	0.0628744	0.999989	XP_008669102.1 uncharacterized protein At1g65710 isoform X1 [Zea mays]
Zm00001d002870	0	0	Unchanged	0	0	0	0	0	0	0.001	0.001	0	1	1	0.01	0.01	0.01	0.01	0.01	0.01	1	1	0	1	1	XP_008669105.1 uncharacterized protein LOC103646162 [Zea mays]
Zm00001d002871	-0.523945	0.02	Unchanged	0.299	0.026	0.381	0.191	0.164	0.136	0.235333	0.163667	-0.523945	0.595067	0.986086	0.65	0.2	0.33	0.79	0.04	0.01	1.67	1.69	0.02	0.974572	0.999989	PWZ40530.1 ABC transporter G family member 11 [Zea mays]
Zm00001d002872	0	0	Unchanged	0	0	0	0	0	0	0.001	0.001	0	1	1	0.01	0.01	0.01	0.01	0.01	0.01	1	1	0	1	1	NP_001144314.1 uncharacterized protein LOC100277206 precursor [Zea mays]
Zm00001d002873	0.303702	-0.16	Unchanged	4.218	6.427	6.115	6.409	6.643	7.635	5.58667	6.89567	0.303702	0.2287	0.986086	6.11	8.62	6.59	6.08	8.47	8.94	1.27	1.14	-0.16	0.744609	0.999989	ONM15540.1 UPF0426 protein chloroplastic [Zea mays]
Zm00001d002874	-5.23522	1.89	Unchanged	0	0.113	0	0	0	0	0.0376667	0.001	-5.23522	0.653626	0.986086	0.01	0.01	0.01	0.01	0.01	0.01	0.27	1	1.89	1	1	XP_008669106.1 uncharacterized protein LOC103646163 [Zea mays]
Zm00001d002875	0.0986272	-0.03	Unchanged	17.055	16.59	14.861	16.639	18.126	17.173	16.1687	17.3127	0.0986272	0.426887	0.986086	15.92	15.74	16.16	19.8	17.69	13.14	0.99	0.97	-0.03	0.6604	0.999989	ONM15552.1 hypothetical protein ZEAMMB73_Zm00001d002875 [Zea mays]
Zm00001d002876	0.278983	-0.13	Unchanged	30.861	32.637	29.368	35.902	38.447	38.329	30.9553	37.5593	0.278983	0.00013929	0.0195971	29.12	32.2	26.89	31.74	31.98	34.65	0.95	0.87	-0.13	0.729217	0.999989	ONM15567.1 Regulator of chromosome condensation (RCC1) family with FYVE zinc finger domain [Zea mays]
Zm00001d002878	-0.194607	2.19	Translation	8.529	6.152	7.286	7.868	4.673	6.654	7.32233	6.39833	-0.194607	0.594169	0.986086	1.31	0.01	0.75	3.64	2.86	1.42	0.09	0.41	2.19	0.0355101	0.999989	ACG39584.1 uncharacterized ACR, YggU family COG1872 containing protein [Zea mays]
Zm00001d002879	0.263501	-0.44	Unchanged	0.985	2.046	1.605	1.856	2.044	1.665	1.54533	1.855	0.263501	0.171595	0.945719	0.17	3.66	1.59	1.91	1.04	1.86	1.17	0.86	-0.44	0.704991	0.999989	ONM15569.1 hypothetical protein ZEAMMB73_Zm00001d002879 [Zea mays]
Zm00001d002880	0.144341	0.23	Unchanged	22.081	16.382	19.964	22.925	20.332	21.318	19.4757	21.525	0.144341	0.210317	0.975434	12.15	6.68	7.89	11.8	10.26	12.69	0.46	0.54	0.23	0.342106	0.999989	NP_001150956.2 uncharacterized protein LOC100284589 [Zea mays]
Zm00001d002881	0.0698897	-1.09	Unchanged	0.989	0.936	1.238	1.155	1.301	0.864	1.05433	1.10667	0.0698897	0.819908	0.986086	4.48	3.09	1.67	2.34	1.61	0.61	2.92	1.37	-1.09	0.0643394	0.999989	NP_001130299.1 uncharacterized protein LOC100191393 [Zea mays]
Zm00001d002882	-0.4687	0.22	Unchanged	80.318	64.822	86.315	58.376	57.103	51.774	77.1517	55.751	-0.4687	1.15e-05	0.00279763	209.63	162.84	236.1	164.82	168.55	179.38	2.63	3.07	0.22	0.165377	0.999989	NP_001310333.1 SKP1-interacting partner 15-like [Zea mays]
Zm00001d002884	0.0630098	-0.05	Unchanged	0	0.112	0	0	0	0.117	0.0373333	0.039	0.0630098	0.992943	0.999255	0.01	0.01	0.01	0.01	0.01	0.01	0.27	0.26	-0.05	1	1	NP_001151908.2 uncharacterized protein LOC100285545 [Zea mays]
Zm00001d002885	0	0	Unchanged	0	0	0	0	0	0	0.001	0.001	0	1	1	0.01	0.01	0.01	0.01	0.01	0.01	1	1	0	1	1	XP_008671178.1 probable CCR4-associated factor 1 homolog 9 [Zea mays]
Zm00001d002886	0	0	Unchanged	0	0	0	0	0	0	0.001	0.001	0	1	1	0.01	0.01	0.01	0.01	0.01	0.01	1	1	0	1	1	PWZ36493.1 Kinesin-like protein KIN-14O [Zea mays]
Zm00001d002887	0	0	Unchanged	0	0	0	0	0	0	0.001	0.001	0	1	1	0.01	0.01	0.01	0.01	0.01	0.01	1	1	0	1	1	PWZ36493.1 Kinesin-like protein KIN-14O [Zea mays]
Zm00001d002888	0	0	Unchanged	0	0	0	0	0	0	0.001	0.001	0	1	1	0.01	0.01	0.01	0.01	0.01	0.01	1	1	0	1	1	NP_001356160.1 uncharacterized protein LOC100282848 [Zea mays]
Zm00001d002889	-0.112593	-0.1	Unchanged	11.556	11.139	12.576	10.106	10.605	11.912	11.757	10.8743	-0.112593	0.400608	0.986086	18.65	14.72	15.53	13.44	15.04	13.98	1.39	1.3	-0.1	0.944832	0.999989	ONM15587.1 Soluble inorganic pyrophosphatase [Zea mays]
Zm00001d002890	-0.0411311	0.19	Unchanged	2.563	2.573	1.944	2.167	2.17	2.544	2.36	2.29367	-0.0411311	0.95098	0.999255	3.95	10.26	6.01	9.12	8.21	5.07	2.86	3.26	0.19	0.679181	0.999989	NP_001141397.1 uncharacterized protein LOC100273488 [Zea mays]
Zm00001d002891	-0.0651695	-0.36	Unchanged	2.925	2.841	2.883	2.815	2.801	2.651	2.883	2.75567	-0.0651695	0.785142	0.986086	0.82	2.12	0.6	0.78	0.98	0.89	0.41	0.32	-0.36	0.574239	0.999989	ONM15600.1 Chaperone DnaJ-domain superfamily protein [Zea mays]
Zm00001d002893	-0.552253	0.21	Unchanged	64.578	50.843	59.494	44.101	41.25	33.933	58.305	39.7613	-0.552253	1.06e-06	0.000357206	184.51	187.27	242.66	165.09	163.31	154.84	3.51	4.05	0.21	0.169732	0.999989	NP_001130743.1 uncharacterized protein LOC100191847 [Zea mays]
Zm00001d002896	0.0513676	-0.02	Unchanged	41.192	39.422	41.383	45.668	41.773	38.978	40.6657	42.1397	0.0513676	0.430011	0.986086	54.17	59.99	56.05	52.62	57.77	64.4	1.4	1.38	-0.02	0.798121	0.999989	XP_008667909.1 uncharacterized protein LOC100281288 isoform X1 [Zea mays]
Zm00001d002897	0.115477	-0.1	Unchanged	0.048	0	0	0	0	0.052	0.016	0.0173333	0.115477	0.993028	0.999255	0.01	0.01	0.01	0.01	0.01	0.01	0.62	0.58	-0.1	1	1	PWZ38964.1 Peroxidase 12 [Zea mays]
Zm00001d002898	0	4.12	Unchanged	0	0	0	0	0	0	0.001	0.001	0	1	1	0.01	0.01	0.01	0.52	0.01	0.01	1	17.33	4.12	1	1	NP_001132567.1 uncharacterized protein LOC100194034 precursor [Zea mays]
Zm00001d002899	0.13254	0.59	Unchanged	0.747	0.286	0.661	0.594	0.67	0.593	0.564667	0.619	0.13254	0.841176	0.989062	0.49	0.99	0.18	1.75	1	0.01	0.98	1.48	0.59	0.641722	0.999989	NP_001145841.2 uncharacterized protein LOC100279351 precursor [Zea mays]
Zm00001d002900	0	0	Unchanged	0	0	0	0	0	0	0.001	0.001	0	1	1	0.01	0.01	0.01	0.01	0.01	0.01	1	1	0	1	1	ONM15607.1 hypothetical protein ZEAMMB73_Zm00001d002900 [Zea mays]
Zm00001d002901	1.25123	-1.24	Unchanged	0	0	0.092	0.146	0	0.073	0.0306667	0.073	1.25123	0.601363	0.986086	0.01	0.01	0.01	0.01	0.01	0.01	0.33	0.14	-1.24	1	1	NP_001132293.1 peroxidase 12 precursor [Zea mays]
Zm00001d002902	0	0	Unchanged	0	0	0	0	0	0	0.001	0.001	0	1	1	0.01	0.01	0.01	0.01	0.01	0.01	1	1	0	1	1	ONM15610.1 Peroxidase 12 [Zea mays]
Zm00001d002904	0	0.74	Unchanged	0	0	0	0	0	0	0.001	0.001	0	1	1	0.01	0.01	0.01	0.01	0.01	0.05	1	1.67	0.74	1	1	NP_001142037.1 uncharacterized protein LOC100274192 [Zea mays]
Zm00001d002905	-0.176735	0.04	Unchanged	222.448	179.836	218.765	183.676	199.007	166.761	207.016	183.148	-0.176735	0.0801164	0.772875	131.49	139.59	133.46	118.77	139.84	109.38	0.65	0.67	0.04	0.593316	0.999989	NP_001337092.1 uncharacterized protein LOC110013313 precursor [Zea mays]
Zm00001d002906	0.108253	-2.44	Unchanged	0	0.308	0	0.163	0	0.169	0.102667	0.110667	0.108253	0.837033	0.987802	0.01	0.01	0.15	0.01	0.01	0.01	0.49	0.09	-2.44	0.900403	0.999989	ONM15628.1 hypothetical protein ZEAMMB73_Zm00001d002906 [Zea mays]
Zm00001d002907	0	-5.49	Unchanged	0	0	0	0	0	0	0.001	0.001	0	1	1	0.01	1.35	0.01	0.01	0.01	0.01	45	1	-5.49	1	1	ONM15629.1 RNA polymerase II Rpb4 core protein [Zea mays]
Zm00001d002912	0	0	Unchanged	0	0	0	0	0	0	0.001	0.001	0	1	1	0.01	0.01	0.01	0.01	0.01	0.01	1	1	0	1	1	ONM15630.1 glyoxal oxidase-related protein [Zea mays]
Zm00001d002915	6.8413	-4.69	Unchanged	0	0	0	0.098	0	0.246	0.001	0.114667	6.8413	0.343865	0.986086	0.01	0.07	0.01	0.01	0.01	0.01	2.33	0.09	-4.69	1	1	XP_020403815.1 uncharacterized protein LOC109939175 [Zea mays]
Zm00001d002916	0	-3.97	Unchanged	0	0	0	0	0	0	0.001	0.001	0	1	1	0.31	0.01	0.16	0.01	0.01	0.01	15.67	1	-3.97	1	1	XP_008671182.1 aldehyde oxidase GLOX1 [Zea mays]
Zm00001d002917	0	0	Unchanged	0	0	0	0	0	0	0.001	0.001	0	1	1	0.01	0.01	0.01	0.01	0.01	0.01	1	1	0	1	1	NP_001354037.1 uncharacterized protein LOC103646173 [Zea mays]
Zm00001d002919	-0.0669372	0.17	Unchanged	41.192	40.417	35.579	35.796	36.998	39.081	39.0627	37.2917	-0.0669372	0.599539	0.986086	18.34	22.7	24.21	17.34	23.67	29.04	0.56	0.63	0.17	0.367519	0.999989	ONM15634.1 Tetratricopeptide repeat (TPR)-like superfamily protein [Zea mays]
Zm00001d002922	0	0	Unchanged	0	0	0	0	0	0	0.001	0.001	0	1	1	0.01	0.01	0.01	0.01	0.01	0.01	1	1	0	1	1	ONM15635.1 Inositol polyphosphate multikinase beta [Zea mays]
Zm00001d002925	0.0979298	0.05	Unchanged	31.96	31.138	30.984	34.762	33.621	32.307	31.3607	33.5633	0.0979298	0.253771	0.986086	14.82	17.58	19.31	22.64	14.54	20.05	0.55	0.57	0.05	0.535686	0.999989	ONM15642.1 AP-4 complex subunit mu [Zea mays]
Zm00001d002928	-0.142708	0.41	Unchanged	4.423	3.604	6.498	4.159	4.711	4.287	4.84167	4.38567	-0.142708	0.702836	0.986086	5.29	6.95	7.41	7.44	10.78	5.33	1.35	1.79	0.41	0.294023	0.999989	NP_001143992.1 uncharacterized protein LOC100276810 [Zea mays]
Zm00001d002929	-1.75454	6.9	Translation	0.106	0.074	0.343	0.039	0.116	0	0.174333	0.0516667	-1.75454	0.235132	0.986086	0.01	0.01	0.01	0.15	0.25	0.71	0.06	7.16	6.9	0.00230658	0.90146	NP_001169598.1 uncharacterized protein LOC100383479 [Zea mays]
Zm00001d002930	0	0	Unchanged	0	0	0	0	0	0	0.001	0.001	0	1	1	0.01	0.01	0.01	0.01	0.01	0.01	1	1	0	1	1	ONM15645.1 hypothetical protein ZEAMMB73_Zm00001d002930 [Zea mays]
Zm00001d002933	0.108544	0.05	Unchanged	116.777	114.379	101.889	117.415	123.42	118.234	111.015	119.69	0.108544	0.0590566	0.68485	65.08	63.59	60.28	63.52	67.28	80.67	0.57	0.59	0.05	0.526179	0.999989	ONM15654.1 DDB1- and CUL4-associated factor homolog 1 [Zea mays]
Zm00001d002934	-0.0749454	-0.89	Unchanged	1.046	1.247	1.164	0.992	1.376	0.914	1.15233	1.094	-0.0749454	0.917421	0.999255	2.74	1.52	3.05	1.51	2.12	0.11	2.11	1.14	-0.89	0.313493	0.999989	ONM15671.1 NAC domain-containing protein 30 [Zea mays]
Zm00001d002936	0.117818	0.03	Unchanged	34.602	33.134	33.342	33.955	35.959	39.765	33.6927	36.5597	0.117818	0.195899	0.963241	24.1	17.67	15.72	18.76	19.31	26.03	0.57	0.58	0.03	0.640123	0.999989	NP_001168229.1 uncharacterized protein LOC100381988 [Zea mays]
Zm00001d002937	0.40856	-0.24	Unchanged	19.377	17.766	17.937	23.337	26.394	23.38	18.36	24.3703	0.40856	2.34e-05	0.00492545	29.88	23.39	19.41	28.02	29.64	23.87	1.32	1.12	-0.24	0.423916	0.999989	ONM15707.1 cytochrome P450 family 72 subfamily A polypeptide 8 [Zea mays]
Zm00001d002938	-0.15866	-0.22	Unchanged	3.774	3.274	4.561	2.74	3.485	4.175	3.86967	3.46667	-0.15866	0.536732	0.986086	4.7	4.09	3.4	2.72	2.74	3.95	1.05	0.9	-0.22	0.576316	0.999989	ONM15727.1 Histone-lysine N-methyltransferase SUVR4 [Zea mays]
Zm00001d002939	-0.0715385	0.05	Unchanged	62.114	50.197	65.21	61.064	58.883	48.986	59.1737	56.311	-0.0715385	0.58045	0.986086	236.91	220.01	282.29	273.9	237.4	217.33	4.16	4.31	0.05	0.593389	0.999989	ONM15728.1 C2 calcium/lipid-binding plant phosphoribosyltransferase family protein [Zea mays]
Zm00001d002940	-0.0550741	-0.08	Unchanged	4.336	4.565	3.594	4.306	3.783	3.938	4.165	4.009	-0.0550741	0.790839	0.986086	5.51	5.12	5.11	4.47	3.95	5.84	1.26	1.19	-0.08	0.947889	0.999989	XP_008669129.2 putative 1-phosphatidylinositol-3-phosphate 5-kinase FAB1D isoform X1 [Zea mays]
Zm00001d002941	0.116172	0.09	Unchanged	72.448	67.684	66.498	71.468	78.107	74.382	68.8767	74.6523	0.116172	0.0805174	0.773479	116.25	120.84	122.38	136.87	140.11	136.93	1.74	1.85	0.09	0.386554	0.999989	NP_001241718.2 uncharacterized protein LOC100280075 [Zea mays]
Zm00001d002942	0.0437992	-0.18	Unchanged	47.141	45.399	49.326	45.607	51.632	49	47.2887	48.7463	0.0437992	0.512274	0.986086	16.66	14.85	18	14.24	16.63	14.73	0.35	0.31	-0.18	0.622551	0.999989	NP_001339488.1 uncharacterized protein LOC100193227 [Zea mays]
Zm00001d002943	0.025366	-0.01	Unchanged	86.388	73.931	83.228	84.166	84.13	79.571	81.1823	82.6223	0.025366	0.52238	0.986086	112.08	92.86	102.59	104.63	106.56	97.71	1.26	1.25	-0.01	0.927792	0.999989	NP_001151565.1 uncharacterized protein LOC100285199 [Zea mays]
Zm00001d002944	0.233887	-0.16	Unchanged	2.399	2.644	2.44	2.914	2.993	2.893	2.49433	2.93333	0.233887	0.359425	0.986086	3.87	3.73	2.83	3.4	3.62	3.89	1.39	1.24	-0.16	0.841071	0.999989	NP_001149262.1 uncharacterized protein LOC100282884 precursor [Zea mays]
Zm00001d002945	-0.0554145	0.17	Unchanged	20.949	21.031	23.25	16.501	21.05	25.221	21.7433	20.924	-0.0554145	0.684529	0.986086	35.41	27.61	27.68	31.87	31.33	34.8	1.39	1.56	0.17	0.4209	0.999989	NP_001169920.1 uncharacterized protein LOC100383817 [Zea mays]
Zm00001d002946	-0.0799183	0.09	Unchanged	88.428	80.296	72.996	78.99	75.615	74.089	80.5733	76.2313	-0.0799183	0.444488	0.986086	108.3	104.85	95	104.94	94.98	107.97	1.27	1.35	0.09	0.440237	0.999989	NP_001141935.1 uncharacterized protein LOC100274084 [Zea mays]
Zm00001d002949	-7.09452	5.48	Unchanged	0.2	0.21	0	0	0	0	0.136667	0.001	-7.09452	0.364087	0.986086	0.01	0.24	0.17	0.82	0.52	0.01	1	44.67	5.48	0.208138	0.999989	ONM15767.1 hypothetical protein ZEAMMB73_Zm00001d002949 [Zea mays]
Zm00001d002950	0.0193385	-0.23	Unchanged	19.21	17.404	19.408	17.296	18.629	20.853	18.674	18.926	0.0193385	0.619546	0.986086	5.46	5.66	4.09	4.1	5.01	4.01	0.27	0.23	-0.23	0.838751	0.999989	ONM15773.1 Protein CHROMATIN REMODELING 24 [Zea mays]
Zm00001d002951	-0.349924	-0.42	Unchanged	0.462	0.405	0.642	0.084	0.591	0.509	0.503	0.394667	-0.349924	0.6586	0.986086	0.01	0.06	0.01	0.01	0.01	0.01	0.04	0.03	-0.42	0.917269	0.999989	NP_001130909.1 uncharacterized protein LOC100192013 [Zea mays]
Zm00001d002952	-0.272827	-0.1	Unchanged	5.46	4.855	5.088	4.62	4.133	3.996	5.13433	4.24967	-0.272827	0.316476	0.986086	43.25	44.81	53.19	42.5	34.67	31.62	9.17	8.53	-0.1	0.810737	0.999989	XP_008669132.1 probable aquaporin TIP3-2 [Zea mays]
Zm00001d002953	-0.11954	0.11	Unchanged	36.55	36.496	39.179	35.371	33.117	34.813	37.4083	34.4337	-0.11954	0.317512	0.986086	36.57	33.41	38.65	34.16	38.91	35.64	0.97	1.05	0.11	0.391254	0.999989	ONM15785.1 hypothetical protein ZEAMMB73_Zm00001d002953 [Zea mays]
Zm00001d002954	-0.130694	-0.14	Unchanged	0.75	0.375	1.369	0.625	0.599	1.054	0.831333	0.759333	-0.130694	0.923849	0.999255	0.5	0.32	0.01	0.23	0.01	0.46	0.33	0.3	-0.14	0.977135	0.999989	NP_001152111.1 coiled-coil-helix-coiled-coil-helix domain-containing protein 4 [Zea mays]
Zm00001d002955	0	0	Unchanged	0	0	0	0	0	0	0.001	0.001	0	1	1	0.01	0.01	0.01	0.01	0.01	0.01	1	1	0	1	1	ONM15789.1 Mitochondrial substrate carrier family protein [Zea mays]
Zm00001d002956	-0.041153	-0.09	Unchanged	46.21	45.911	43.822	44.869	45.377	41.874	45.3143	44.04	-0.041153	0.79725	0.986086	33.54	27.92	29.99	32.18	26.47	24.45	0.67	0.63	-0.09	0.800373	0.999989	NP_001295288.1 uncharacterized protein LOC100192509 [Zea mays]
Zm00001d002958	1.08989	0.58	Unchanged	0.068	0.072	0	0.075	0	0.223	0.0466667	0.0993333	1.08989	0.647333	0.986086	0.3	0.06	0.83	2.38	0.3	1.11	8.5	12.72	0.58	0.427234	0.999989	NP_001354891.1 FIP1 [Zea mays]
Zm00001d002959	-1.87289	-4.13	Unchanged	0.075	0.099	0.13	0.083	0	0	0.101333	0.0276667	-1.87289	0.563938	0.986086	1.92	0.01	0.01	0.01	0.01	0.01	6.32	0.36	-4.13	0.252488	0.999989	ONM15796.1 Putative GEM-like protein 8 [Zea mays]
Zm00001d002960	0.236165	-0.67	Unchanged	0.75	0.158	1.043	0.657	0.986	0.655	0.650333	0.766	0.236165	0.795255	0.986086	7.64	2.67	8.65	7.11	3.52	3.38	9.72	6.1	-0.67	0.458927	0.999989	ONM15798.1 kunitz trypsin inhibitor 1 [Zea mays]
Zm00001d002961	0.0978026	-0.42	Unchanged	12.48	12.088	11.359	12.662	13.212	12.573	11.9757	12.8157	0.0978026	0.690333	0.986086	7.4	4.66	5.32	5.78	4.58	3.62	0.48	0.36	-0.42	0.34789	0.999989	ACN34047.1 unknown [Zea mays]
Zm00001d002962	0.713813	-2.2	Unchanged	0.549	0.83	0.43	1.127	1.128	0.712	0.603	0.989	0.713813	0.156247	0.926307	0.37	0.61	0.69	0.14	0.09	0.35	0.92	0.2	-2.2	0.0549955	0.999989	ONM15802.1 putative sphingolipid transporter spinster homolog 2 [Zea mays]
Zm00001d002964	1.44268	-0.55	Unchanged	0.269	0.071	0.093	0.294	0.516	0.367	0.144333	0.392333	1.44268	0.233201	0.986086	0.01	0.33	0.24	0.07	0.47	0.52	1.32	0.9	-0.55	0.885314	0.999989	ONM15803.1 putative sphingolipid transporter spinster homolog 2 [Zea mays]
Zm00001d002965	-0.141933	0.23	Unchanged	5.393	5.311	6.063	7.032	5.658	2.506	5.589	5.06533	-0.141933	0.749424	0.986086	33.73	36.07	35.6	35.81	43.91	32.54	6.29	7.39	0.23	0.3778	0.999989	NP_001307359.1 uncharacterized protein LOC107228385 [Zea mays]
Zm00001d002966	1.36621	1.4	Unchanged	0.091	0	0.063	0.199	0	0.198	0.0513333	0.132333	1.36621	0.436654	0.986086	0.01	0.01	0.01	0.01	0.2	0.01	0.19	0.5	1.4	0.805318	0.999989	ONM15805.1 Serine carboxypeptidase-like 35 [Zea mays]
Zm00001d002967	0.0826084	-0.28	Unchanged	4.783	6.821	4.839	5.353	6.281	5.778	5.481	5.804	0.0826084	0.680332	0.986086	2.59	3.86	1.9	1.64	3.92	1.74	0.51	0.42	-0.28	0.625688	0.999989	NP_001130731.1 uncharacterized protein LOC100191835 [Zea mays]
Zm00001d002968	-0.0176489	0.11	Unchanged	1.87	1.189	1.3	2.217	1.238	0.851	1.453	1.43533	-0.0176489	0.990437	0.999255	2.72	0.98	1.23	1.04	1.25	2.97	1.13	1.22	0.11	0.748159	0.999989	PWZ38910.1 Pentatricopeptide repeat-containing protein [Zea mays]
Zm00001d002969	-0.23517	0.4	Unchanged	11.209	13.091	16.281	11.012	12.38	11.085	13.527	11.4923	-0.23517	0.316183	0.986086	29.65	22.68	27.62	25.64	30.39	33.54	1.97	2.6	0.4	0.106564	0.999989	NP_001150578.2 uncharacterized protein LOC100284211 [Zea mays]
Zm00001d002970	-0.463247	0.07	Unchanged	0.535	1.045	0.266	0.544	0.461	0.334	0.615333	0.446333	-0.463247	0.483922	0.986086	2.94	0.93	1.67	2.91	0.66	0.65	3	3.15	0.07	0.886104	0.999989	NP_001131410.1 uncharacterized protein LOC100192739 [Zea mays]
Zm00001d002971	0	0	Unchanged	0	0	0	0	0	0	0.001	0.001	0	1	1	0.01	0.01	0.01	0.01	0.01	0.01	1	1	0	1	1	NP_001145018.1 uncharacterized protein LOC100278189 [Zea mays]
Zm00001d002972	3.5025	2.48	Unchanged	0	0	0	0.034	0	0	0.001	0.0113333	3.5025	0.820418	0.986086	0.01	0.01	0.01	0.19	0.01	0.01	1	5.59	2.48	1	1	ONM15825.1 putative metal-nicotianamine transporter YSL7 [Zea mays]
Zm00001d002973	0	0	Unchanged	0	0	0	0	0	0	0.001	0.001	0	1	1	0.01	0.01	0.01	0.01	0.01	0.01	1	1	0	1	1	ONM15826.1 Steroid nuclear receptor ligand-binding [Zea mays]
Zm00001d002974	-0.264972	-2.96	Unchanged	0	0.03	0.119	0.093	0.031	0	0.0496667	0.0413333	-0.264972	0.927778	0.999255	0.18	0.64	0.12	0.01	0.1	0.01	6.31	0.81	-2.96	0.144633	0.999989	XP_008669136.1 probable metal-nicotianamine transporter YSL13 [Zea mays]
Zm00001d002975	6.54432	-2.63	Unchanged	0	0	0	0	0.28	0	0.001	0.0933333	6.54432	0.820418	0.986086	0.01	0.01	0.89	0.01	0.01	1.34	29.67	4.79	-2.63	1	1	ONM15829.1 hypothetical protein ZEAMMB73_Zm00001d002975 [Zea mays]
Zm00001d002976	0	0	Unchanged	0	0	0	0	0	0	0.001	0.001	0	1	1	0.01	0.01	0.01	0.01	0.01	0.01	1	1	0	1	1	ONM15830.1 V-type proton ATPase subunit c4 [Zea mays]
Zm00001d002977	0	0	Unchanged	0	0	0	0	0	0	0.001	0.001	0	1	1	0.01	0.01	0.01	0.01	0.01	0.01	1	1	0	1	1	ONM15831.1 hypothetical protein ZEAMMB73_Zm00001d002977 [Zea mays]
Zm00001d002978	0.103977	0.04	Unchanged	30.035	31.111	31.639	34.657	33.411	31.651	30.9283	33.2397	0.103977	0.400557	0.986086	20.96	24.65	16.96	17.75	26.57	24.53	0.67	0.69	0.04	0.499105	0.999989	NP_001130137.1 uncharacterized protein LOC100191231 [Zea mays]
Zm00001d002979	-0.229611	0.39	Unchanged	9.338	9.554	11.529	8.237	9.488	8.22	10.1403	8.64833	-0.229611	0.146054	0.910199	17.87	21.01	20.11	20.52	23.04	22.62	1.94	2.55	0.39	0.0317985	0.999989	ONM15837.1 Protein kinase superfamily protein [Zea mays]
Zm00001d002980	0.427456	0.04	Unchanged	7.033	8.399	5.852	8.777	9.628	10.219	7.09467	9.54133	0.427456	0.0365259	0.580729	5.06	6.21	4.21	7.47	7.89	6.11	0.73	0.75	0.04	0.609787	0.999989	ONM15840.1 Protein RETICULATA chloroplastic [Zea mays]
Zm00001d002982	-4.80735	0.27	Unchanged	0.084	0	0	0	0	0	0.028	0.001	-4.80735	0.806923	0.986086	0.01	0.01	0.07	0.01	0.01	0.01	0.83	1	0.27	1	1	NP_001104854.1 aberrant phyllotaxy 1 [Zea mays]
Zm00001d002984	7.74371	-4.07	Unchanged	0	0	0	0	0.322	0.321	0.001	0.214333	7.74371	0.184696	0.95579	0.01	0.87	0.01	1.11	0.01	0.01	29	1.73	-4.07	0.534069	0.999989	ONM15845.1 Cytokinin-O-glucosyltransferase 1 [Zea mays]
Zm00001d002987	0	0	Unchanged	0	0	0	0	0	0	0.001	0.001	0	1	1	0.01	0.01	0.01	0.01	0.01	0.01	1	1	0	1	1	ONM15846.1 putative replication protein [Zea mays]
Zm00001d002988	0	0	Unchanged	0	0	0	0	0	0	0.001	0.001	0	1	1	0.01	0.01	0.01	0.01	0.01	0.01	1	1	0	1	1	ONM15847.1 Defective in cullin neddylation protein [Zea mays]
Zm00001d002989	-3.77007	4.52	Transcription	0.155	0.203	0.215	0.042	0	0	0.191	0.014	-3.77007	0.0378572	0.584263	0.01	0.01	0.34	0.01	0.57	0.01	0.59	13.57	4.52	0.150505	0.999989	NP_001185961.1 cytokinin dehydrogenase 12 [Zea mays]
Zm00001d002990	0	0	Unchanged	0	0	0	0	0	0	0.001	0.001	0	1	1	0.01	0.01	0.01	0.01	0.01	0.01	1	1	0	1	1	ONM15849.1 hypothetical protein ZEAMMB73_Zm00001d002990 [Zea mays]
Zm00001d002991	0.184425	3.7	Unchanged	0.083	0.174	0.117	0	0.046	0.379	0.124667	0.141667	0.184425	0.913812	0.999255	0.01	0.01	0.01	0.26	0.18	0.01	0.08	1.04	3.7	0.297863	0.999989	XP_008669146.1 uncharacterized protein LOC103646198 isoform X2 [Zea mays]
Zm00001d002992	0.20487	0.06	Unchanged	9.919	8.427	7.037	10.138	9.993	9.125	8.461	9.752	0.20487	0.175296	0.95025	3.25	5.11	4.42	3.68	6.2	5.31	0.5	0.52	0.06	0.756458	0.999989	NP_001142913.2 uncharacterized protein LOC100275345 [Zea mays]
Zm00001d002993	-1.9657	1.79	Unchanged	0.729	0.085	0.225	0	0.089	0.177	0.346333	0.0886667	-1.9657	0.219714	0.98329	0.01	1.7	0.5	0.5	0.01	1.45	2.12	7.33	1.79	0.405497	0.999989	XP_008669147.1 psbQ-like protein 3, chloroplastic [Zea mays]
Zm00001d002994	0	0	Unchanged	0	0	0	0	0	0	0.001	0.001	0	1	1	0.01	0.01	0.01	0.01	0.01	0.01	1	1	0	1	1	ONM15857.1 hypothetical protein ZEAMMB73_Zm00001d002994 [Zea mays]
Zm00001d002996	-0.529445	-0.07	Unchanged	0.104	0.5	0.594	0	0.5	0.33	0.399333	0.276667	-0.529445	0.605883	0.986086	0.94	0.5	2.25	1.17	0.01	1.26	3.08	2.93	-0.07	0.978089	0.999989	ONM15858.1 ECA1 (ER-TYPE CA2+-ATPASE 1) [Zea mays]
Zm00001d002997	0	0	Unchanged	0	0	0	0	0	0	0.001	0.001	0	1	1	0.01	0.01	0.01	0.01	0.01	0.01	1	1	0	1	1	ONM15859.1 Galactoside 2-alpha-L-fucosyltransferase [Zea mays]
Zm00001d002998	0	0	Unchanged	0	0	0	0	0	0	0.001	0.001	0	1	1	0.01	0.01	0.01	0.01	0.01	0.01	1	1	0	1	1	ONM15861.1 hypothetical protein ZEAMMB73_Zm00001d002998 [Zea mays]
Zm00001d002999	0.0494446	1.04	Unchanged	0.352	0.324	0.672	0.385	0.482	0.528	0.449333	0.465	0.0494446	0.898694	0.997927	0.94	0.18	0.65	1.13	0.73	1.91	1.31	2.7	1.04	0.230171	0.999989	NP_001148252.2 gibberellin 2-beta-dioxygenase 7 [Zea mays]
Zm00001d003000	0	0	Unchanged	0	0	0	0	0	0	0.001	0.001	0	1	1	0.01	0.01	0.01	0.01	0.01	0.01	1	1	0	1	1	ONM15864.1 hypothetical protein ZEAMMB73_Zm00001d003000 [Zea mays]
Zm00001d003001	-6.2854	2.94	Unchanged	0.234	0	0	0	0	0	0.078	0.001	-6.2854	0.667912	0.986086	0.01	0.01	0.01	0.01	0.01	0.01	0.13	1	2.94	1	1	ONM15865.1 hypothetical protein ZEAMMB73_Zm00001d003001 [Zea mays]
Zm00001d003002	0.0411307	-0.61	Unchanged	6.111	4.821	4.317	5.555	5.13	5.005	5.083	5.23	0.0411307	0.829104	0.986889	9.91	10.12	7.45	7.06	6.04	5.44	1.8	1.18	-0.61	0.0973115	0.999989	NP_001352925.1 IAA-amino acid hydrolase ILR1-like 3 precursor [Zea mays]
Zm00001d003003	-0.348426	-0.03	Unchanged	1.034	1.848	1.294	1.697	0.906	0.677	1.392	1.09333	-0.348426	0.628238	0.986086	11.45	8.35	10.3	6.18	8.72	8.19	7.21	7.04	-0.03	0.974222	0.999989	ONM15867.1 OSJNBa0019D11.18-like protein [Zea mays]
Zm00001d003004	0.481249	-1.79	Unchanged	0.511	0.509	0.561	0.824	0.56	0.823	0.527	0.735667	0.481249	0.295378	0.986086	0.29	1.04	0.8	0.14	0.42	0.29	1.35	0.39	-1.79	0.052441	0.999989	NP_001338864.1 uncharacterized protein LOC110366358 [Zea mays]
Zm00001d003005	1.03002	-1	Unchanged	0.599	1.05	0.277	1.529	1.968	0.436	0.642	1.311	1.03002	0.358032	0.986086	5.17	8.06	12.03	7.4	4.86	13.49	13.12	6.55	-1	0.41526	0.999989	ONM15869.1 Os04g0521200-like protein [Zea mays]
Zm00001d003006	-0.13936	0.15	Unchanged	1.242	1.307	1.806	1.422	1.052	1.48	1.45167	1.318	-0.13936	0.817372	0.986086	5.95	4.52	3.11	6.05	4.57	3.07	3.12	3.46	0.15	0.743857	0.999989	NP_001105616.1 aquaporin PIP2-5 [Zea mays]
Zm00001d003007	-0.337968	0.23	Unchanged	29.34	28.645	31.962	22.874	25.198	23.09	29.9823	23.7207	-0.337968	0.00374357	0.176103	96.69	81.63	121.45	105.95	87.99	83.28	3.33	3.9	0.23	0.180487	0.999989	NP_001360984.1 uncharacterized protein LOC100276413 [Zea mays]
Zm00001d003009	5.5025	-0.83	Unchanged	0	0	0	0	0.136	0	0.001	0.0453333	5.5025	0.820418	0.986086	0.22	0.7	0.11	1.41	0.54	0.67	34.33	19.26	-0.83	1	1	NP_001146522.2 uncharacterized protein LOC100276955 [Zea mays]
Zm00001d003011	0	0	Unchanged	0	0	0	0	0	0	0.001	0.001	0	1	1	0.01	0.01	0.01	0.01	0.01	0.01	1	1	0	1	1	XP_020404401.1 auxin response factor 10 [Zea mays]
Zm00001d003012	0	3.58	Unchanged	0	0	0	0	0	0	0.001	0.001	0	1	1	0.01	0.01	0.01	0.01	0.01	0.36	1	12	3.58	1	1	ONM15874.1 Nucleotide/sugar transporter family protein [Zea mays]
Zm00001d003013	0	0	Unchanged	0	0	0	0	0	0	0.001	0.001	0	1	1	0.01	0.01	0.01	0.01	0.01	0.01	1	1	0	1	1	XP_008669155.1 probable cytokinin riboside 5'-monophosphate phosphoribohydrolase LOGL6 [Zea mays]
Zm00001d003014	-0.0555995	-0.08	Unchanged	46.225	49.826	50.277	48.944	48.023	43.829	48.776	46.932	-0.0555995	0.738851	0.986086	14.74	25.59	14.83	14.21	19.09	17.06	0.38	0.36	-0.08	0.906412	0.999989	NP_001132149.1 uncharacterized protein LOC100193568 [Zea mays]
Zm00001d003015	-0.188325	0.68	Unchanged	1.516	1.45	1.226	1.81	1.117	0.752	1.39733	1.22633	-0.188325	0.638973	0.986086	2.34	2.27	2.07	5.02	2.68	1.65	1.59	2.54	0.68	0.143861	0.999989	NP_001147433.2 phenylalanine ammonia-lyase [Zea mays]
Zm00001d003016	-0.352302	0.52	Unchanged	0.681	0.356	0.463	0.587	0.474	0.114	0.5	0.391667	-0.352302	0.643418	0.986086	1.99	1.08	2.24	1.82	2.22	1.91	3.54	5.06	0.52	0.320686	0.999989	ONM15883.1 phenylalanine ammonia lyase2 [Zea mays]
Zm00001d003017	0.3502	-0.57	Unchanged	10.046	10.794	10.055	14.273	12.502	12.608	10.2983	13.1277	0.3502	0.0165621	0.411316	10.98	12.89	9.22	11.53	9	7.63	1.07	0.72	-0.57	0.145557	0.999989	XP_008669159.1 adenosine kinase 2 isoform X1 [Zea mays]
Zm00001d003018	0	0	Unchanged	0	0	0	0	0	0	0.001	0.001	0	1	1	0.01	0.01	0.01	0.01	0.01	0.01	1	1	0	1	1	XP_008669158.1 auxin-induced protein X10A [Zea mays]
Zm00001d003019	0	0	Unchanged	0	0	0	0	0	0	0.001	0.001	0	1	1	0.01	0.01	0.01	0.01	0.01	0.01	1	1	0	1	1	ONM15893.1 Protein kinase superfamily protein [Zea mays]
Zm00001d003020	0	0	Unchanged	0	0	0	0	0	0	0.001	0.001	0	1	1	0.01	0.01	0.01	0.01	0.01	0.01	1	1	0	1	1	XP_008669165.1 uncharacterized protein LOC103646215 [Zea mays]
Zm00001d003021	3.32193	0	Unchanged	0	0	0	0	0.03	0	0.001	0.01	3.32193	0.820418	0.986086	0.01	0.01	0.01	0.01	0.01	0.01	1	1	0	1	1	XP_008669166.1 wall-associated receptor kinase 5 isoform X1 [Zea mays]
Zm00001d003022	0	0	Unchanged	0	0	0	0	0	0	0.001	0.001	0	1	1	0.01	0.01	0.01	0.01	0.01	0.01	1	1	0	1	1	XP_008669165.1 uncharacterized protein LOC103646215 [Zea mays]
Zm00001d003023	0	0	Unchanged	0	0	0	0	0	0	0.001	0.001	0	1	1	0.01	0.01	0.01	0.01	0.01	0.01	1	1	0	1	1	XP_008667030.1 putative WAK family receptor-like protein kinase isoform X1 [Zea mays]
Zm00001d003024	-6.02237	2.74	Unchanged	0.195	0	0	0	0	0	0.065	0.001	-6.02237	0.667912	0.986086	0.01	0.01	0.01	0.01	0.01	0.01	0.15	1	2.74	1	1	ONM15911.1 Enzyme of the cupin superfamily [Zea mays]
Zm00001d003025	0.0462335	-0.16	Unchanged	2.154	1.971	1.433	1.999	1.848	1.892	1.85267	1.913	0.0462335	0.886549	0.996258	8.47	12.64	11.05	14.47	9.04	6.26	5.79	5.19	-0.16	0.781416	0.999989	NP_001141280.1 uncharacterized protein LOC100273369 [Zea mays]
Zm00001d003027	0.0960739	-1	Unchanged	1.322	1.635	0.993	1.616	1.02	1.586	1.31667	1.40733	0.0960739	0.782128	0.986086	0.01	0.57	0.01	0.31	0.01	0.01	0.14	0.07	-1	0.673839	0.999989	ONM15914.1 agenet domain-containing protein / bromo-adjacent homology (BAH) domain-containing protein [Zea mays]
Zm00001d003028	0	0	Unchanged	0	0	0	0	0	0	0.001	0.001	0	1	1	0.01	0.01	0.01	0.01	0.01	0.01	1	1	0	1	1	ONM15915.1 Cyclin-dependent kinase B1-1 [Zea mays]
Zm00001d003031	0.293446	0.18	Unchanged	39.105	39.616	37.45	46.755	44.891	50.729	38.7237	47.4583	0.293446	8.7e-05	0.013744	5.73	5.67	5.95	6.85	8.26	9.34	0.15	0.17	0.18	0.265348	0.999989	ONM15920.1 DEAD-box ATP-dependent RNA helicase 13 [Zea mays]
Zm00001d003033	0.090964	0.21	Unchanged	54.999	56.332	44.166	56.01	53.779	55.828	51.8323	55.2057	0.090964	0.316967	0.986086	37.65	39.61	44.02	53.02	50.13	45.81	0.78	0.9	0.21	0.210986	0.999989	ONM15929.1 Nuclear transport factor 2 (NTF2) family protein with RNA binding (RRM-RBD-RNP motifs) domain [Zea mays]
Zm00001d003034	-0.0264932	0.05	Unchanged	9.466	9.166	6.868	8.562	7.979	8.495	8.5	8.34533	-0.0264932	0.986997	0.999255	7.93	8.1	13.38	8.3	13.63	7.93	1.15	1.19	0.05	0.788238	0.999989	NP_001346973.1 uncharacterized protein LOC100216596 [Zea mays]
Zm00001d003035	-0.210935	0.42	Unchanged	1.317	1.385	1.165	1.965	0.984	0.392	1.289	1.11367	-0.210935	0.733793	0.986086	0.91	3.1	6.07	4.75	5.68	1.26	2.61	3.5	0.42	0.536335	0.999989	NP_001168941.1 uncharacterized protein LOC100382755 [Zea mays]
Zm00001d003037	0	0	Unchanged	0	0	0	0	0	0	0.001	0.001	0	1	1	0.01	0.01	0.01	0.01	0.01	0.01	1	1	0	1	1	ONM15933.1 Myb family transcription factor [Zea mays]
Zm00001d003038	-1.90689	2.09	Unchanged	0.073	0.077	0	0.04	0	0	0.05	0.0133333	-1.90689	0.492108	0.986086	0.01	0.15	0.01	0.01	0.01	0.17	1	4.25	2.09	0.634677	0.999989	ONM15935.1 hypothetical protein ZEAMMB73_Zm00001d003038 [Zea mays]
Zm00001d003039	-0.390098	-0.04	Unchanged	1.974	1.315	0.649	0.892	1.035	1.078	1.31267	1.00167	-0.390098	0.401532	0.986086	1.61	1.66	0.83	1.55	0.75	0.73	1.04	1.01	-0.04	0.977779	0.999989	ONM15937.1 Actin-related protein 2/3 complex subunit 2B [Zea mays]
Zm00001d003040	0.0997453	0.11	Unchanged	15.642	14.081	14.323	15.369	15.57	16.26	14.682	15.733	0.0997453	0.270717	0.986086	14.85	14.56	14.54	16.43	17.3	17.46	1	1.08	0.11	0.407445	0.999989	ONM15939.1 ATBRCA1 [Zea mays]
Zm00001d003041	-0.460999	0.58	Unchanged	2.226	2.162	3.096	2.436	2.627	0.374	2.49467	1.81233	-0.460999	0.541566	0.986086	12.39	21.04	23.35	27.52	17.43	16.63	7.59	11.33	0.58	0.277386	0.999989	NP_001143810.2 uncharacterized protein LOC100276584 [Zea mays]
Zm00001d003043	0	0	Unchanged	0	0	0	0	0	0	0.001	0.001	0	1	1	0.01	0.01	0.01	0.01	0.01	0.01	1	1	0	1	1	ONM15943.1 KH domain-containing protein [Zea mays]
Zm00001d003044	-0.295733	-0.97	Unchanged	0.459	0.386	0.574	0.352	0.503	0.301	0.473	0.385333	-0.295733	0.71627	0.986086	0.57	0.15	0.76	0.33	0.28	0.01	1.04	0.53	-0.97	0.495632	0.999989	ONM15944.1 Beta-glucosidase 47 [Zea mays]
Zm00001d003045	0	0	Unchanged	0	0	0	0	0	0	0.001	0.001	0	1	1	0.01	0.01	0.01	0.01	0.01	0.01	1	1	0	1	1	ONM15945.1 Beta-glucosidase 47 [Zea mays]
Zm00001d003046	0	0	Unchanged	0	0	0	0	0	0	0.001	0.001	0	1	1	0.01	0.01	0.01	0.01	0.01	0.01	1	1	0	1	1	ONM15946.1 Beta-glucosidase 47 [Zea mays]
Zm00001d003047	-0.0999399	-0.14	Unchanged	4.109	3.378	4.496	4.006	4.134	3.041	3.99433	3.727	-0.0999399	0.687931	0.986086	4.43	5.92	4.02	3.19	3.98	5.04	1.2	1.09	-0.14	0.841692	0.999989	ONM15947.1 Pentatricopeptide repeat-containing protein mitochondrial [Zea mays]
Zm00001d003048	-0.519447	0.58	Unchanged	3.081	1.948	3.57	2.308	1.748	1.943	2.86633	1.99967	-0.519447	0.0429389	0.614528	3.2	3.1	4.68	3.12	3.35	4.97	1.28	1.91	0.58	0.0803042	0.999989	XP_008669179.1 disease resistance protein RPS2 isoform X2 [Zea mays]
Zm00001d003049	0.30396	-1.11	Unchanged	3.374	2.452	3.158	3.331	3.973	3.787	2.99467	3.697	0.30396	0.510103	0.986086	1.12	1.87	2	0.9	0.78	1.19	0.56	0.26	-1.11	0.0825778	0.999989	ONM15955.1 Casein kinase 1-like protein 6 [Zea mays]
Zm00001d003050	0.261891	-0.11	Unchanged	12.222	13.569	12.933	15.053	15.19	16.189	12.908	15.4773	0.261891	0.0275975	0.513157	18.66	20.36	19.37	19.86	19.71	25.61	1.51	1.4	-0.11	0.861534	0.999989	XP_008667360.1 uncharacterized protein LOC100216998 isoform X1 [Zea mays]
Zm00001d003051	-0.208331	2.75	Unchanged	0.568	0.12	0.316	0.249	0.124	0.496	0.334667	0.289667	-0.208331	0.893695	0.997033	0.01	0.18	0.01	1.05	0.01	0.01	0.18	1.21	2.75	0.444653	0.999989	NP_001317258.1 uncharacterized protein LOC103646230 [Zea mays]
Zm00001d003052	0	0	Unchanged	0	0	0	0	0	0	0.001	0.001	0	1	1	0.01	0.01	0.01	0.01	0.01	0.01	1	1	0	1	1	NP_001358893.1 uncharacterized protein LOC100283926 [Zea mays]
Zm00001d003053	0	0	Unchanged	0	0	0	0	0	0	0.001	0.001	0	1	1	0.01	0.01	0.01	0.01	0.01	0.01	1	1	0	1	1	ONM15960.1 hypothetical protein ZEAMMB73_Zm00001d003053 [Zea mays]
Zm00001d003057	0	0	Unchanged	0	0	0	0	0	0	0.001	0.001	0	1	1	0.01	0.01	0.01	0.01	0.01	0.01	1	1	0	1	1	NP_001142841.2 putative protein of unknown function (DUF640) domain family protein [Zea mays]
Zm00001d003058	0.0388367	2.67	Unchanged	0.215	0.279	0.239	0.188	0.33	0.235	0.244333	0.251	0.0388367	0.942471	0.999255	0.27	0.01	0.01	0.37	0.97	0.43	0.37	2.35	2.67	0.060528	0.999989	NP_001241763.2 putative threonine aldolase family protein [Zea mays]
Zm00001d003059	-0.284125	0.22	Unchanged	2.066	2.019	3.467	1.646	2.502	2.054	2.51733	2.06733	-0.284125	0.537649	0.986086	11.54	11.04	12.73	14.59	11.34	7.78	4.68	5.44	0.22	0.569371	0.999989	NP_001352743.1 putative threonine aldolase family protein [Zea mays]
Zm00001d003060	0.113458	-0.95	Unchanged	0.174	0.046	0	0.19	0.048	0	0.0733333	0.0793333	0.113458	0.96296	0.999255	0.01	0.01	0.34	0.01	0.19	0.01	1.55	0.8	-0.95	0.793096	0.999989	ONM15971.1 hypothetical protein ZEAMMB73_Zm00001d003060 [Zea mays]
Zm00001d003061	0	2.22	Unchanged	0	0	0	0	0	0	0.001	0.001	0	1	1	0.01	0.01	0.01	0.14	0.01	0.01	1	4.67	2.22	1	1	ONM15972.1 SAC3 family protein A [Zea mays]
Zm00001d003062	0.0604525	0.58	Unchanged	0.448	1.178	1.038	0.817	0.982	0.979	0.888	0.926	0.0604525	0.899296	0.997927	1.27	1.09	3.07	3.38	2.14	2.96	2.04	3.05	0.58	0.401556	0.999989	NP_001132608.1 uncharacterized protein LOC100194081 precursor [Zea mays]
Zm00001d003064	-0.205358	0.19	Unchanged	14.08	9.001	15.901	12.372	13.383	8.055	12.994	11.27	-0.205358	0.445066	0.986086	39.61	33.54	52.82	50.4	47.57	26.69	3.23	3.69	0.19	0.472142	0.999989	XP_008669188.1 transcription factor MYB4 [Zea mays]
Zm00001d003066	-0.095284	0.05	Unchanged	57.421	58.035	60.129	58.414	51.026	54.923	58.5283	54.7877	-0.095284	0.565147	0.986086	66.08	66.68	54.3	59.7	66.48	55.64	1.07	1.11	0.05	0.742123	0.999989	ONM15979.1 Protein root UVB sensitive 2 chloroplastic [Zea mays]
Zm00001d003067	-0.0333017	-0.06	Unchanged	18.506	17.769	17.234	15.132	20.264	16.892	17.8363	17.4293	-0.0333017	0.881313	0.995249	14.21	13.17	10.89	12.11	11.57	12.21	0.72	0.69	-0.06	0.971793	0.999989	ONM15981.1 Protein root UVB sensitive 2 chloroplastic [Zea mays]
Zm00001d003068	-0.291309	-0.14	Unchanged	1.613	2.281	3.402	2.434	1.767	1.761	2.432	1.98733	-0.291309	0.519239	0.986086	10.04	10.65	11.47	11.63	9.43	2.72	4.41	3.99	-0.14	0.751483	0.999989	NP_001105774.2 phosphoenolpyruvate carboxylase kinase 4 [Zea mays]
Zm00001d003069	0	2.94	Unchanged	0	0	0	0	0	0	0.001	0.001	0	1	1	0.01	0.01	0.01	0.01	0.01	0.23	1	7.67	2.94	1	1	ONM15984.1 Wall-associated kinase 3 [Zea mays]
Zm00001d003070	0	-4.09	Unchanged	0	0	0	0	0	0	0.001	0.001	0	1	1	0.32	0.19	0.01	0.01	0.01	0.01	17	1	-4.09	1	1	ONM15986.1 Protein kinase superfamily protein [Zea mays]
Zm00001d003071	0.371039	-0.52	Unchanged	3.32	2.217	2.295	3.373	3.415	3.341	2.61067	3.37633	0.371039	0.22477	0.986086	6.55	2.06	2.71	3.48	4.39	2.39	1.45	1.01	-0.52	0.520074	0.999989	NP_001144357.1 uncharacterized protein LOC100277268 [Zea mays]
Zm00001d003072	-0.158542	0.44	Unchanged	3.786	3.221	3.976	3.22	3.732	2.888	3.661	3.28	-0.158542	0.547968	0.986086	2.32	2.78	4.12	4.08	4.36	2.81	0.84	1.14	0.44	0.198209	0.999989	ONM15991.1 Receptor-like serine/threonine-protein kinase ALE2 [Zea mays]
Zm00001d003074	0	0	Unchanged	0	0	0	0	0	0	0.001	0.001	0	1	1	0.01	0.01	0.01	0.01	0.01	0.01	1	1	0	1	1	ONM15992.1 hypothetical protein ZEAMMB73_Zm00001d003074 [Zea mays]
Zm00001d003075	0	0	Unchanged	0	0	0	0	0	0	0.001	0.001	0	1	1	0.01	0.01	0.01	0.01	0.01	0.01	1	1	0	1	1	ONM15993.1 hypothetical protein ZEAMMB73_Zm00001d003075 [Zea mays]
Zm00001d003076	-0.0257684	0.24	Unchanged	13.967	12.765	14.9	13.975	14.03	12.89	13.8773	13.6317	-0.0257684	0.985404	0.999255	13.76	16.29	11.64	15.62	13.22	19.34	1	1.18	0.24	0.246126	0.999989	NP_001142175.1 uncharacterized protein LOC100274342 [Zea mays]
Zm00001d003079	0	0	Unchanged	0	0	0	0	0	0	0.001	0.001	0	1	1	0.01	0.01	0.01	0.01	0.01	0.01	1	1	0	1	1	ONM15997.1 Protein GPR107 [Zea mays]
Zm00001d003080	0	0	Unchanged	0	0	0	0	0	0	0.001	0.001	0	1	1	0.01	0.01	0.01	0.01	0.01	0.01	1	1	0	1	1	AIB04515.1 NAC transcription factor, partial [Zea mays]
Zm00001d003081	0.0131531	-0.08	Unchanged	132.181	137.856	138.1	135.353	135.833	140.689	136.046	137.292	0.0131531	0.655287	0.986086	186.17	199.97	168.31	161.94	193.88	176.87	1.36	1.29	-0.08	0.913316	0.999989	NP_001149712.1 glutaredoxin homolog 1 [Zea mays]
Zm00001d003082	-0.493487	0.58	Unchanged	0.166	0	0.193	0.057	0.051	0.147	0.119667	0.085	-0.493487	0.739619	0.986086	0.01	0.01	0.01	0.01	0.01	0.01	0.08	0.12	0.58	1	1	ONM16003.1 hAT dimerization domain-containing protein / transposase-related [Zea mays]
Zm00001d003083	0.0301387	0.05	Unchanged	9.092	9.817	9.75	10.464	8.164	10.636	9.553	9.75467	0.0301387	0.935135	0.999255	6.89	8.83	7.33	7.65	7.32	9.39	0.8	0.83	0.05	0.621963	0.999989	ONM16007.1 Isocitrate dehydrogenase [Zea mays]
Zm00001d003084	0.070528	0.15	Unchanged	66.809	78.839	68.38	77.571	78.167	69.013	71.3427	74.917	0.070528	0.443464	0.986086	35.15	45.59	33	39.47	43.07	50.95	0.53	0.59	0.15	0.367659	0.999989	NP_001350729.1 uncharacterized protein LOC100276274 [Zea mays]
Zm00001d003085	0.137504	3.45	Unchanged	0.04	0	0	0.044	0	0	0.0133333	0.0146667	0.137504	0.993042	0.999255	0.01	0.01	0.01	0.29	0.07	0.01	0.75	8.18	3.45	1	1	NP_001141295.1 uncharacterized protein LOC100273386 precursor [Zea mays]
Zm00001d003086	-4.34577	0.6	Unchanged	0	0	0.061	0	0	0	0.0203333	0.001	-4.34577	0.806923	0.986086	0.04	0.01	0.01	0.01	0.01	0.01	0.66	1	0.6	1	1	NP_001358812.1 uncharacterized protein LOC100282766 [Zea mays]
Zm00001d003087	0.104655	0.3	Unchanged	9.37	8.585	9.146	9.789	9.029	10.322	9.03367	9.71333	0.104655	0.384672	0.986086	7.89	5.29	6.47	7.44	7.54	11.38	0.73	0.9	0.3	0.156187	0.999989	XP_008669191.1 CLIP-associated protein [Zea mays]
Zm00001d003088	0	2.32	Unchanged	0	0	0	0	0	0	0.001	0.001	0	1	1	0.01	0.01	0.14	0.01	0.7	0.01	4.67	23.33	2.32	1	1	NP_001337662.1 uncharacterized protein LOC100272297 [Zea mays]
Zm00001d003089	0.0896714	0.32	Unchanged	1.51	1.788	0.772	1.102	1.594	1.635	1.35667	1.44367	0.0896714	0.844141	0.989062	0.17	0.7	0.44	0.28	0.97	0.47	0.32	0.4	0.32	0.576798	0.999989	ONM16056.1 Phosphatidylinositol N-acetyglucosaminlytransferase subunit P-related [Zea mays]
Zm00001d003090	0.367225	0.08	Unchanged	1.914	2.596	1.61	2.628	2.653	2.613	2.04	2.63133	0.367225	0.218995	0.98273	1.03	2.63	1.86	2.87	1.81	2.81	0.9	0.95	0.08	0.912572	0.999989	ONM16057.1 NADP-dependent malic enzyme 4 chloroplastic [Zea mays]
Zm00001d003091	-1.9249	4.04	Unchanged	0	0	0.262	0	0.069	0	0.0873333	0.023	-1.9249	0.547047	0.986086	0.01	0.41	0.11	1.36	0.88	0.01	1.98	32.46	4.04	0.129086	0.999989	XP_008669195.1 sialyltransferase-like protein 3 [Zea mays]
Zm00001d003092	0	0	Unchanged	0	0	0	0	0	0	0.001	0.001	0	1	1	0.01	0.01	0.01	0.01	0.01	0.01	1	1	0	1	1	ONM16060.1 Cyclin/Brf1-like TBP-binding protein [Zea mays]
Zm00001d003093	0	0	Unchanged	0	0	0	0	0	0	0.001	0.001	0	1	1	0.01	0.01	0.01	0.01	0.01	0.01	1	1	0	1	1	ONM16061.1 hypothetical protein ZEAMMB73_Zm00001d003093 [Zea mays]
Zm00001d003096	0	0	Unchanged	0	0	0	0	0	0	0.001	0.001	0	1	1	0.01	0.01	0.01	0.01	0.01	0.01	1	1	0	1	1	ONM16062.1 Aspartic proteinase A1, partial [Zea mays]
Zm00001d003098	-0.222536	1.41	Unchanged	0.453	0.822	0.404	0.285	0.574	0.58	0.559667	0.479667	-0.222536	0.767184	0.986086	0.91	0.03	0.28	1.3	0.18	1.31	0.73	1.94	1.41	0.135982	0.999989	ONM16064.1 hAT transposon superfamily protein [Zea mays]
Zm00001d003099	-0.0152668	-4.57	Unchanged	0.475	0	0	0.053	0.26	0.157	0.158333	0.156667	-0.0152668	0.977751	0.999255	0.56	0.12	0.01	0.01	0.01	0.01	1.43	0.06	-4.57	0.228567	0.999989	NP_001347425.1 uncharacterized protein LOC100273927 [Zea mays]
Zm00001d003100	0	0	Unchanged	0	0	0	0	0	0	0.001	0.001	0	1	1	0.01	0.01	0.01	0.01	0.01	0.01	1	1	0	1	1	AQK69286.1 hypothetical protein ZEAMMB73_Zm00001d015683 [Zea mays]
Zm00001d003101	0.219136	-0.06	Unchanged	10.142	10.78	10.571	11.399	13.087	12.173	10.4977	12.2197	0.219136	0.03803	0.585552	17.31	14.12	16.67	16.53	19.46	17.84	1.53	1.47	-0.06	0.896949	0.999989	NP_001348012.1 uncharacterized protein LOC112136070 precursor [Zea mays]
Zm00001d003102	0.576721	-0.29	Unchanged	0.632	0.358	0.473	0.958	0.746	0.478	0.487667	0.727333	0.576721	0.377849	0.986086	3.56	3.22	2.85	2.35	3.93	5.48	6.58	5.39	-0.29	0.795604	0.999989	NP_001147564.1 cytokinin-O-glucosyltransferase 3 [Zea mays]
Zm00001d003103	-0.0542276	0.68	Translation	5.197	4.124	4.287	4.338	3.813	4.955	4.536	4.36867	-0.0542276	0.875156	0.993372	9.13	5.45	7.47	11.48	13.45	9.14	1.62	2.6	0.68	0.0278715	0.999989	ONM16082.1 F-box protein [Zea mays]
Zm00001d003104	-0.0498759	0.24	Unchanged	0.052	0	0.36	0.057	0.341	0	0.137333	0.132667	-0.0498759	0.993477	0.999255	0.14	0.01	0.77	0.59	0.45	0.01	2.21	2.61	0.24	0.909249	0.999989	NP_001141432.2 uncharacterized protein LOC100273542 precursor [Zea mays]
Zm00001d003106	-0.0492486	-0.33	Unchanged	27.375	21.255	23.002	22.366	23.424	23.438	23.8773	23.076	-0.0492486	0.866636	0.991931	22	24.39	23.46	17.2	17.42	19.45	0.98	0.78	-0.33	0.161335	0.999989	ONM16085.1 Polyadenylate-binding protein 2 [Zea mays]
Zm00001d003107	6.42626	-2.91	Unchanged	0	0	0	0.086	0.172	0	0.001	0.086	6.42626	0.475523	0.986086	0.01	0.01	0.48	0.01	0.55	0.01	16	2.13	-2.91	0.732967	0.999989	NP_001169798.1 uncharacterized protein LOC100275131 [Zea mays]
Zm00001d003108	4.87447	1.82	Unchanged	0	0	0	0.088	0	0	0.001	0.0293333	4.87447	0.820418	0.986086	0.01	0.01	0.01	0.01	0.01	0.31	1	3.52	1.82	1	1	ONM16091.1 adenine phosphoribosyltransferase1 [Zea mays]
Zm00001d003109	-0.0508576	0	Unchanged	14.832	15.457	16.885	15.571	15.19	14.779	15.7247	15.18	-0.0508576	0.982929	0.999255	10.03	12.13	9.18	9.26	10.52	10.5	0.66	0.66	0	0.901068	0.999989	NP_001349487.1 Dol-P-Glc:Glc(2)Man(9)GlcNAc(2)-PP-Dol alpha-12-glucosyltransferase precursor [Zea mays]
Zm00001d003110	0.525903	-3.29	Unchanged	0	0.074	0.408	0.077	0.54	0.077	0.160667	0.231333	0.525903	0.923982	0.999255	0.01	0.1	0.09	0.01	0.01	0.01	0.39	0.04	-3.29	0.599894	0.999989	ONM16107.1 Calmodulin-binding receptor-like cytoplasmic kinase 3 [Zea mays]
Zm00001d003112	-0.173568	0.03	Unchanged	0.946	1.43	0.994	1.813	0.588	0.587	1.12333	0.996	-0.173568	0.463127	0.986086	1.82	0.8	0.92	1.67	1.05	0.49	1.05	1.07	0.03	0.986041	0.999989	ONM16126.1 Leucine-rich repeat family protein [Zea mays]
Zm00001d003114	0.127051	-0.5	Unchanged	27.602	29.914	24.67	28.977	30.674	30.101	27.3953	29.9173	0.127051	0.452304	0.986086	35.14	29.47	24.79	22.57	28.22	18.51	1.09	0.77	-0.5	0.465296	0.999989	ONM16132.1 calcium-binding EF hand family protein [Zea mays]
Zm00001d003115	-0.169339	0.34	Unchanged	1.437	0.921	1.335	1.527	0.579	1.178	1.231	1.09467	-0.169339	0.771019	0.986086	4.21	0.08	1.44	1.5	2.33	2.6	1.55	1.96	0.34	0.652473	0.999989	ONM16155.1 Potassium transporter 10 [Zea mays]
Zm00001d003116	-0.115358	-0.43	Unchanged	5.638	4.337	5.185	3.915	4.717	5.363	5.05333	4.665	-0.115358	0.634966	0.986086	20.58	18.94	18.73	14.02	12.89	13.03	3.84	2.85	-0.43	0.104843	0.999989	NP_001359147.1 uncharacterized protein LOC100382433 [Zea mays]
Zm00001d003117	-0.580503	0.76	Unchanged	0.056	0.119	0.471	0.185	0.247	0	0.215333	0.144	-0.580503	0.713837	0.986086	0.4	0.36	0.84	0.76	0.49	0.57	2.48	4.21	0.76	0.617811	0.999989	ONM16157.1 40S ribosomal protein S11, partial [Zea mays]
Zm00001d003118	-0.128054	1.66	Unchanged	0.397	0.334	0.882	0.781	0.435	0.26	0.537667	0.492	-0.128054	0.929919	0.999255	0.07	0.01	0.83	0.9	0.97	0.74	0.56	1.77	1.66	0.259117	0.999989	ONM16158.1 40S ribosomal protein S11-1 [Zea mays]
Zm00001d003119	0.00621773	-0.1	Unchanged	16.457	16.926	17.785	17.516	15.766	18.107	17.056	17.1297	0.00621773	0.766636	0.986086	18.6	19.88	20.37	18.49	19.35	17.38	1.15	1.07	-0.1	0.730969	0.999989	XP_008669201.1 trafficking protein particle complex II-specific subunit 120 homolog [Zea mays]
Zm00001d003120	-6.26679	2.94	Unchanged	0.061	0	0.17	0	0	0	0.077	0.001	-6.26679	0.418349	0.986086	0.01	0.01	0.01	0.01	0.01	0.01	0.13	1	2.94	1	1	ONM16163.1 T-complex protein 11 [Zea mays]
Zm00001d003121	0	0	Unchanged	0	0	0	0	0	0	0.001	0.001	0	1	1	0.01	0.01	0.01	0.01	0.01	0.01	1	1	0	1	1	ONM16164.1 hypothetical protein ZEAMMB73_Zm00001d003121 [Zea mays]
Zm00001d003123	0.0237772	0	Unchanged	68.801	66.064	59.807	66.443	62.55	68.914	64.8907	65.969	0.0237772	0.849939	0.989434	20.43	22.73	19.69	15.83	21.85	25.54	0.32	0.32	0	0.74048	0.999989	ONM16166.1 hypothetical protein ZEAMMB73_Zm00001d003123 [Zea mays]
Zm00001d003124	-0.0597527	0.61	Unchanged	1.312	0.961	1.227	1.211	1.184	0.963	1.16667	1.11933	-0.0597527	0.890783	0.996579	1.87	0.68	1.44	1.09	2.72	2.03	1.14	1.74	0.61	0.329396	0.999989	ONM16171.1 DNA glycosylase superfamily protein [Zea mays]
Zm00001d003125	-0.447537	0.24	Unchanged	3.392	3.065	1.998	1.791	2.012	2.397	2.81833	2.06667	-0.447537	0.168832	0.944142	20.75	17.16	17.76	15.87	17.27	15.01	6.58	7.77	0.24	0.279707	0.999989	ONM16175.1 magnesium transporter3 [Zea mays]
Zm00001d003127	0.0641514	0.22	Unchanged	55.519	49.134	65.438	52.277	62.155	63.393	56.697	59.275	0.0641514	0.517275	0.986086	11.47	12.37	17.06	14.2	16.51	18.39	0.24	0.28	0.22	0.355846	0.999989	ONM16188.1 60S ribosomal protein L23a-1 [Zea mays]
Zm00001d003128	0.619728	3.57	Unchanged	0.122	0	0.042	0	0.152	0.1	0.0546667	0.084	0.619728	0.768633	0.986086	0.01	0.01	0.01	0.25	0.29	0.01	0.18	2.14	3.57	0.171053	0.999989	XP_020403829.1 zinc finger BED domain-containing protein RICESLEEPER 2 [Zea mays]
Zm00001d003129	-0.00758769	0.1	Unchanged	17.11	16.513	19.374	17.898	18.847	15.974	17.6657	17.573	-0.00758769	0.894112	0.997035	30.11	29.04	34.51	36.01	33.65	30.53	1.77	1.9	0.1	0.355636	0.999989	ONM16197.1 hydroxycinnamoyltransferase5 [Zea mays]
Zm00001d003131	0	0	Unchanged	0	0	0	0	0	0	0.001	0.001	0	1	1	0.01	0.01	0.01	0.01	0.01	0.01	1	1	0	1	1	ONM16198.1 Hypersensitive-induced response protein 2 [Zea mays]
Zm00001d003132	0	0	Unchanged	0	0	0	0	0	0	0.001	0.001	0	1	1	0.01	0.01	0.01	0.01	0.01	0.01	1	1	0	1	1	XP_008671207.1 uncharacterized protein LOC103648535 [Zea mays]
Zm00001d003134	0	0	Unchanged	0	0	0	0	0	0	0.001	0.001	0	1	1	0.01	0.01	0.01	0.01	0.01	0.01	1	1	0	1	1	ONM16200.1 hypothetical protein ZEAMMB73_Zm00001d003134 [Zea mays]
Zm00001d003135	0	0	Unchanged	0	0	0	0	0	0	0.001	0.001	0	1	1	0.01	0.01	0.01	0.01	0.01	0.01	1	1	0	1	1	ONM16201.1 hypothetical protein ZEAMMB73_Zm00001d003135 [Zea mays]
Zm00001d003136	0.261696	-1.27	Unchanged	0.063	0.319	0.337	0.199	0.531	0.132	0.239667	0.287333	0.261696	0.796852	0.986086	0.01	1.18	0.21	0.69	0.01	0.01	1.93	0.8	-1.27	0.513586	0.999989	ONM16202.1 hypothetical protein ZEAMMB73_Zm00001d003136 [Zea mays]
Zm00001d003138	0	0	Unchanged	0	0	0	0	0	0	0.001	0.001	0	1	1	0.01	0.01	0.01	0.01	0.01	0.01	1	1	0	1	1	ONM16203.1 hypothetical protein ZEAMMB73_Zm00001d003138 [Zea mays]
Zm00001d003139	0.709814	-1.84	Unchanged	0.118	0	0	0.064	0	0.129	0.0393333	0.0643333	0.709814	0.794473	0.986086	0.58	0.48	0.67	0.79	0.01	0.01	14.66	4.09	-1.84	0.422714	0.999989	NP_001170506.1 uncharacterized protein LOC100384512 precursor [Zea mays]
Zm00001d003140	-0.0501735	0.38	Unchanged	2.107	1.272	2.882	1.777	2.082	2.188	2.087	2.01567	-0.0501735	0.959661	0.999255	4.04	5.02	5.19	5.83	6.49	5.66	2.28	2.97	0.38	0.262133	0.999989	NP_001169622.1 putative cytochrome P450 superfamily protein [Zea mays]
Zm00001d003141	4.8413	-1.51	Unchanged	0	0	0	0	0.086	0	0.001	0.0286667	4.8413	0.820418	0.986086	0.01	0.01	0.01	0.01	0.01	0.01	1	0.35	-1.51	1	1	ONM16206.1 hypothetical protein ZEAMMB73_Zm00001d003141 [Zea mays]
Zm00001d003142	0	0	Unchanged	0	0	0	0	0	0	0.001	0.001	0	1	1	0.01	0.01	0.01	0.01	0.01	0.01	1	1	0	1	1	ONM16207.1 Cytochrome P450 71A26 [Zea mays]
Zm00001d003143	-0.269165	-2	Unchanged	0.596	0.519	0.63	0.601	0.341	0.506	0.581667	0.482667	-0.269165	0.445148	0.986086	0.35	0.08	0.2	0.02	0.06	0.05	0.36	0.09	-2	0.166045	0.999989	ONM16212.1 hypothetical protein ZEAMMB73_Zm00001d003143 [Zea mays]
Zm00001d003144	-5.26053	-2.2	Unchanged	0.115	0	0	0	0	0	0.0383333	0.001	-5.26053	0.544584	0.986086	0.07	0.09	0.37	0.01	0.01	0.01	4.61	1	-2.2	0.466667	0.999989	XP_008669210.2 indole-2-monooxygenase-like [Zea mays]
Zm00001d003145	0	0	Unchanged	0	0	0	0	0	0	0.001	0.001	0	1	1	0.01	0.01	0.01	0.01	0.01	0.01	1	1	0	1	1	ONM16218.1 Protein TRIGALACTOSYLDIACYLGLYCEROL 3 chloroplastic [Zea mays]
Zm00001d003146	0	0	Unchanged	0	0	0	0	0	0	0.001	0.001	0	1	1	0.01	0.01	0.01	0.01	0.01	0.01	1	1	0	1	1	ONM16219.1 hypothetical protein ZEAMMB73_Zm00001d003146 [Zea mays]
Zm00001d003147	0.0816359	-0.07	Unchanged	271.683	278.791	265.624	285.155	282.112	296.342	272.033	287.87	0.0816359	0.101788	0.827661	109.47	126.85	95.91	107.09	102.74	128.46	0.41	0.39	-0.07	0.983952	0.999989	XP_008669212.1 eukaryotic translation initiation factor [Zea mays]
Zm00001d003148	0.134383	0.95	Unchanged	0.136	0.571	0.85	0.446	0.818	0.445	0.519	0.569667	0.134383	0.837497	0.988184	0.01	0.71	0.01	0.43	0.35	0.74	0.46	0.89	0.95	0.544975	0.999989	ONM16224.1 Enhancer of rudimentary-like protein [Zea mays]
Zm00001d003149	-0.411598	1.15	Unchanged	0.715	0.376	0.166	0.424	0.196	0.325	0.419	0.315	-0.411598	0.563636	0.986086	0.85	0.34	0.52	0.25	1.4	1.2	1.36	3.02	1.15	0.164523	0.999989	ONM16226.1 putative folate-biopterin transporter 2 [Zea mays]
Zm00001d003150	0	0	Unchanged	0	0	0	0	0	0	0.001	0.001	0	1	1	0.01	0.01	0.01	0.01	0.01	0.01	1	1	0	1	1	ONM16227.1 Carboxyl-terminal-processing peptidase 1 chloroplastic [Zea mays]
Zm00001d003151	-0.20264	-0.06	Unchanged	11.63	9.669	10.63	8.619	10.975	8.151	10.643	9.24833	-0.20264	0.360034	0.986086	3.5	7.09	5.67	4.87	4.72	4.01	0.51	0.49	-0.06	0.926647	0.999989	XP_008669214.1 protein CHROMOSOME TRANSMISSION FIDELITY 7 isoform X1 [Zea mays]
Zm00001d003152	0	0	Unchanged	0	0	0	0	0	0	0.001	0.001	0	1	1	0.01	0.01	0.01	0.01	0.01	0.01	1	1	0	1	1	ONM16244.1 hypothetical protein ZEAMMB73_Zm00001d003152 [Zea mays]
Zm00001d003153	1.22651	-2.95	Unchanged	0.084	0	0.116	0	0.317	0.151	0.0666667	0.156	1.22651	0.475414	0.986086	0.82	0.01	0.01	0.25	0.01	0.01	4.1	0.53	-2.95	0.242464	0.999989	XP_020403830.1 protein CHROMOSOME TRANSMISSION FIDELITY 7 isoform X1 [Zea mays]
Zm00001d003154	0	0	Unchanged	0	0	0	0	0	0	0.001	0.001	0	1	1	0.01	0.01	0.01	0.01	0.01	0.01	1	1	0	1	1	ONM16259.1 hypothetical protein ZEAMMB73_Zm00001d003154 [Zea mays]
Zm00001d003155	0.588642	-2.65	Unchanged	2.105	2.605	2.338	4.171	2.87	3.558	2.34933	3.533	0.588642	0.0590706	0.68485	1.86	1.23	0.01	0.7	0.01	0.01	0.44	0.07	-2.65	0.0771136	0.999989	XP_008669214.1 protein CHROMOSOME TRANSMISSION FIDELITY 7 isoform X1 [Zea mays]
Zm00001d003156	0.234297	-0.1	Unchanged	5.111	4.569	5.303	6.732	5.5	5.393	4.99433	5.875	0.234297	0.463568	0.986086	1.62	3.46	5.79	3.73	4.71	3.51	0.73	0.68	-0.1	0.941397	0.999989	ONL93610.1 Autophagy-related protein 3 [Zea mays]
Zm00001d003157	-0.0687367	0.1	Unchanged	869.52	868.099	916.127	880.08	874.487	775.707	884.582	843.425	-0.0687367	0.35913	0.986086	1804.46	1879.58	1767.59	1771.42	1874.43	1915.78	2.05	2.2	0.1	0.361067	0.999989	NP_001105713.1 S-adenosylmethionine decarboxylase proenzyme [Zea mays]
Zm00001d003158	1.69727	0.16	Transcription	0.395	0.618	0.387	1.533	1.811	1.196	0.466667	1.51333	1.69727	0.000374867	0.0425835	0.14	0.55	0.03	1.04	0.53	1	0.51	0.57	0.16	0.850812	0.999989	ONM16277.1 hypothetical protein ZEAMMB73_Zm00001d003158 [Zea mays]
Zm00001d003159	0.0795292	-0.32	Unchanged	8.099	4.601	7.433	4.609	10.296	6.369	6.711	7.09133	0.0795292	0.80715	0.986086	43.27	37.57	28.6	29.53	28.6	34.36	5.44	4.35	-0.32	0.486161	0.999989	NP_001344787.1 uncharacterized protein LOC111365147 [Zea mays]
Zm00001d003160	0	0	Unchanged	0	0	0	0	0	0	0.001	0.001	0	1	1	0.01	0.01	0.01	0.01	0.01	0.01	1	1	0	1	1	XP_008671217.2 VAN3-binding protein isoform X1 [Zea mays]
Zm00001d003161	0.0627933	0.68	Translation	3.289	3.339	3.51	4.604	3.604	2.381	3.37933	3.52967	0.0627933	0.771203	0.986086	7.76	7.97	9.33	13.75	16.43	11.71	2.47	3.96	0.68	0.0146218	0.999989	NP_001142966.2 uncharacterized protein LOC100275419 [Zea mays]
Zm00001d003162	-1.63999	1.74	Translation	1.144	0.451	0.596	0.469	0	0.234	0.730333	0.234333	-1.63999	0.112092	0.854371	5.24	5.14	4.19	4.93	4.48	6.22	6.65	22.23	1.74	0.017394	0.999989	XP_008669219.1 zinc finger protein CONSTANS-LIKE 3 isoform X2 [Zea mays]
Zm00001d003163	0	0	Unchanged	0	0	0	0	0	0	0.001	0.001	0	1	1	0.01	0.01	0.01	0.01	0.01	0.01	1	1	0	1	1	ONM16283.1 hypothetical protein ZEAMMB73_Zm00001d003163 [Zea mays]
Zm00001d003164	-2.33744	3	Unchanged	0.067	0.213	0.094	0.074	0	0	0.124667	0.0246667	-2.33744	0.335131	0.986086	0.01	0.01	0.65	0.56	0.47	0.01	1.74	13.92	3	0.385215	0.999989	NP_001130908.2 uncharacterized protein LOC100192012 [Zea mays]
Zm00001d003166	-0.0105524	0.84	Unchanged	2.333	1.859	2.12	1.625	2.151	2.49	2.104	2.08867	-0.0105524	0.729702	0.986086	0.84	0.56	0.66	1.26	1.18	1.26	0.33	0.59	0.84	0.0924304	0.999989	ONM16296.1 LETM1-like protein [Zea mays]
Zm00001d003167	0	0	Unchanged	0	0	0	0	0	0	0.001	0.001	0	1	1	0.01	0.01	0.01	0.01	0.01	0.01	1	1	0	1	1	ONM16301.1 CBF1 interacting corepressor [Zea mays]
Zm00001d003168	0	0	Unchanged	0	0	0	0	0	0	0.001	0.001	0	1	1	0.01	0.01	0.01	0.01	0.01	0.01	1	1	0	1	1	ONM16303.1 Protein TRANSPARENT TESTA 16 [Zea mays]
Zm00001d003169	0	-1.88	Unchanged	0	0	0	0	0	0	0.001	0.001	0	1	1	0.01	0.11	0.01	0.01	0.01	0.01	3.67	1	-1.88	1	1	ONM16304.1 Phosphoinositide phosphatase SAC2 [Zea mays]
Zm00001d003172	2.3196	-3.43	Unchanged	0	0.124	0	0	0.231	0.388	0.0413333	0.206333	2.3196	0.373119	0.986086	0.01	0.86	0.72	0.73	0.01	0.01	12.74	1.18	-3.43	0.343824	0.999989	NP_001144263.2 uncharacterized protein LOC100277137 [Zea mays]
Zm00001d003173	0	5.62	Unchanged	0	0	0	0	0	0	0.001	0.001	0	1	1	0.01	0.01	0.01	1.48	0.01	0.01	1	49.33	5.62	1	1	ONM16307.1 NAD(P)-binding Rossmann-fold superfamily protein [Zea mays]
Zm00001d003174	0.125066	-0.93	Unchanged	0.292	0.431	0.569	0.704	0.513	0.192	0.430667	0.469667	0.125066	0.857459	0.990012	1.88	2.41	3.37	1.23	1.12	2.05	5.93	3.12	-0.93	0.269979	0.999989	NP_001348874.1 uncharacterized protein LOC100383092 [Zea mays]
Zm00001d003175	0	0	Unchanged	0	0	0	0	0	0	0.001	0.001	0	1	1	0.01	0.01	0.01	0.01	0.01	0.01	1	1	0	1	1	NP_001170019.1 uncharacterized protein LOC100383929 [Zea mays]
Zm00001d003176	0.0558056	-0.04	Unchanged	31.854	33.566	34.962	34.131	37.426	32.784	33.4607	34.7803	0.0558056	0.334841	0.986086	32.35	37.7	33.18	31.32	36	37.13	1.03	1	-0.04	0.902481	0.999989	ONM16310.1 Protein NLP8 [Zea mays]
Zm00001d003179	-0.17046	-0.49	Unchanged	7.791	9.797	9.395	7.328	8.671	7.977	8.99433	7.992	-0.17046	0.462596	0.986086	3.59	4.57	5.11	1.25	2.86	4.35	0.49	0.35	-0.49	0.465936	0.999989	NP_001130917.1 uncharacterized protein LOC100192021 [Zea mays]
Zm00001d003180	-0.262775	0.81	Unchanged	0.88	1.202	1.251	0.903	1.079	0.796	1.111	0.926	-0.262775	0.497671	0.986086	1.88	0.4	1.49	2.51	1.28	1.71	1.13	1.98	0.81	0.295757	0.999989	NP_001353704.1 uncharacterized protein LOC100382174 [Zea mays]
Zm00001d003181	-0.600771	0.32	Unchanged	5.209	2.428	6.494	2.562	2.751	4.005	4.71033	3.106	-0.600771	0.0927042	0.806219	8.12	6.41	16.24	7.04	10.2	8.24	2.18	2.73	0.32	0.480967	0.999989	XP_020403307.1 dopamine beta-monooxygenase isoform X1 [Zea mays]
Zm00001d003182	-0.76396	0.31	Unchanged	10.262	7.047	3.568	2.34	5.128	4.826	6.959	4.098	-0.76396	0.0924571	0.806171	61.53	41.9	56.56	46.39	42.28	28	7.66	9.49	0.31	0.339335	0.999989	NP_001144257.2 uncharacterized protein LOC100277129 [Zea mays]
Zm00001d003183	-4.29768	0.97	Unchanged	0.059	0	0	0	0	0	0.0196667	0.001	-4.29768	0.806923	0.986086	0.01	0.01	0.01	0.01	0.01	0.01	0.51	1	0.97	1	1	XP_008669227.1 uncharacterized protein LOC103646275 [Zea mays]
Zm00001d003184	-5.45943	-2.96	Unchanged	0.132	0	0	0	0	0	0.044	0.001	-5.45943	0.667912	0.986086	0.01	0.01	1.03	0.01	0.01	0.01	7.8	1	-2.96	1	1	ONM16322.1 hypothetical protein ZEAMMB73_Zm00001d003184 [Zea mays]
Zm00001d003185	-5.45943	1.71	Unchanged	0	0	0.132	0	0	0	0.044	0.001	-5.45943	0.420383	0.986086	0.01	0.01	0.47	0.01	0.03	0.32	3.56	11.67	1.71	0.647823	0.999989	ONM16323.1 hypothetical protein ZEAMMB73_Zm00001d003185 [Zea mays]
Zm00001d003186	-0.147698	0.55	Unchanged	1.451	0.954	1.387	1.092	0.944	1.387	1.264	1.141	-0.147698	0.785795	0.986086	2.59	1.65	1.27	4.9	1.5	0.88	1.45	2.13	0.55	0.427788	0.999989	XP_020403835.1 uncharacterized protein LOC109943986 [Zea mays]
Zm00001d003187	-0.432197	0.2	Unchanged	1.49	1.526	1.523	1.299	1.504	0.561	1.513	1.12133	-0.432197	0.408835	0.986086	8.76	5.22	4	6.54	5.82	2.97	3.96	4.56	0.2	0.651731	0.999989	XP_008669230.1 uncharacterized protein LOC103646278 [Zea mays]
Zm00001d003188	-0.139195	0.2	Unchanged	1.172	1.576	1.177	1.069	1.499	0.996	1.30833	1.188	-0.139195	0.807943	0.986086	1.98	7.21	3.7	4.63	4.59	4.25	3.28	3.78	0.2	0.643986	0.999989	NP_001170082.1 uncharacterized protein LOC100384000 precursor [Zea mays]
Zm00001d003189	0	0	Unchanged	0	0	0	0	0	0	0.001	0.001	0	1	1	0.01	0.01	0.01	0.01	0.01	0.01	1	1	0	1	1	ONM16328.1 hypothetical protein ZEAMMB73_Zm00001d003189 [Zea mays]
Zm00001d003190	-0.145706	-0.4	Unchanged	7.37	6.429	8.832	9.246	6.369	4.842	7.54367	6.819	-0.145706	0.629934	0.986086	5.84	6.39	10.21	6.97	4.33	4.14	0.99	0.75	-0.4	0.400368	0.999989	NP_001158904.1 endochitinase A precursor [Zea mays]
Zm00001d003191	0.366348	-0.44	Unchanged	0.488	1.883	1.358	1.603	1.427	1.777	1.243	1.60233	0.366348	0.627564	0.986086	15.27	11.84	14.94	20.45	14.72	4.81	11.28	8.32	-0.44	0.550996	0.999989	ONM16330.1 Endochitinase EP3 [Zea mays]
Zm00001d003192	-6.91886	3.64	Unchanged	0.096	0	0.267	0	0	0	0.121	0.001	-6.91886	0.418349	0.986086	0.01	0.01	0.01	0.01	0.01	0.01	0.08	1	3.64	1	1	ONM16331.1 hypothetical protein ZEAMMB73_Zm00001d003192 [Zea mays]
Zm00001d003193	-0.688996	-0.01	Transcription	19.78	9.848	17.855	7.78	11.345	10.328	15.8277	9.81767	-0.688996	0.00307179	0.157407	43.85	24.25	26.77	21.26	19.28	18.12	2	1.99	-0.01	0.930497	0.999989	ONM16333.1 basic helix-loop-helix (bHLH) DNA-binding superfamily protein [Zea mays]
Zm00001d003194	3.77259	-0.45	Unchanged	0	0	0	0.041	0	0	0.001	0.0136667	3.77259	0.820418	0.986086	0.01	0.01	0.01	0.01	0.01	0.01	1	0.73	-0.45	1	1	ONM16338.1 Zinc finger BED domain-containing protein DAYSLEEPER [Zea mays]
Zm00001d003195	-0.240931	0.95	Unchanged	1.24	1.305	0.862	0.339	1.359	1.185	1.13567	0.961	-0.240931	0.794721	0.986086	2.22	2.13	0.27	2.08	1.48	3.98	1.36	2.62	0.95	0.357455	0.999989	ONM16340.1 Salt tolerance-like protein [Zea mays]
Zm00001d003196	0.0372305	0.23	Unchanged	14.218	15.492	12.865	13.438	14.574	15.676	14.1917	14.5627	0.0372305	0.696498	0.986086	4.35	5.44	4.88	6.97	3.82	6.5	0.34	0.4	0.23	0.449902	0.999989	NP_001132081.1 uncharacterized protein LOC100193495 [Zea mays]
Zm00001d003197	0.133678	-1.87	Unchanged	0.103	0	0	0	0.113	0	0.0343333	0.0376667	0.133678	0.993063	0.999255	0.01	0.01	0.9	0.01	0.27	0.01	8.74	2.39	-1.87	1	1	NP_001147205.2 calmodulin [Zea mays]
Zm00001d003198	0.343226	-0.79	Unchanged	2.065	2.004	1.095	2.438	1.988	2.125	1.72133	2.18367	0.343226	0.176967	0.951345	2.16	3.38	2.17	1.79	1.96	1.88	1.49	0.86	-0.79	0.159243	0.999989	ONM16365.1 eIF-2-alpha kinase GCN2 [Zea mays]
Zm00001d003199	0	0	Unchanged	0	0	0	0	0	0	0.001	0.001	0	1	1	0.01	0.01	0.01	0.01	0.01	0.01	1	1	0	1	1	ONM16367.1 CCR-like [Zea mays]
Zm00001d003200	-0.147884	0.25	Unchanged	54.448	56.671	62.447	54.65	48.034	53.972	57.8553	52.2187	-0.147884	0.159355	0.930366	39.32	54.81	54.69	42.52	57.71	59.21	0.86	1.02	0.25	0.184329	0.999989	ONM16371.1 S-adenosyl-L-methionine-dependent methyltransferase superfamily protein [Zea mays]
Zm00001d003202	0.421798	0.15	Unchanged	1.071	0.61	0.448	0.717	1.766	0.369	0.709667	0.950667	0.421798	0.523522	0.986086	0.44	0.52	0.86	0.48	0.9	1.29	0.85	0.94	0.15	0.848809	0.999989	ONM16373.1 Ribosomal protein L10 family protein [Zea mays]
Zm00001d003203	0.189187	-0.03	Unchanged	9.959	10.601	8.993	10.909	11.31	11.475	9.851	11.2313	0.189187	0.0556739	0.674397	5.37	5.41	3.98	4.42	5.17	7.07	0.5	0.49	-0.03	0.829829	0.999989	XP_008669237.1 DNA-directed RNA polymerase III subunit 1 [Zea mays]
Zm00001d003205	-0.343954	0.34	Unchanged	0	0	0.099	0.078	0	0	0.033	0.026	-0.343954	0.992589	0.999255	0.01	0.01	0.01	0.01	0.01	0.01	0.3	0.38	0.34	1	1	XP_008671221.1 skin secretory protein xP2 [Zea mays]
Zm00001d003207	0.271564	-0.21	Unchanged	10.959	12.112	10.543	14.08	13.11	13.386	11.2047	13.5253	0.271564	0.140406	0.902302	5.72	5.84	5.66	5.74	6.3	5.65	0.51	0.44	-0.21	0.914686	0.999989	XP_008668434.1 putative RING zinc finger domain superfamily protein isoform X1 [Zea mays]
Zm00001d003208	0	0	Unchanged	0	0	0	0	0	0	0.001	0.001	0	1	1	0.01	0.01	0.01	0.01	0.01	0.01	1	1	0	1	1	ONM16412.1 Protein NRT1/ PTR FAMILY 4.2 [Zea mays]
Zm00001d003209	0.665178	0.83	Unchanged	0.23	0.435	0.192	0.201	0.907	0.251	0.285667	0.453	0.665178	0.459744	0.986086	0.58	0.52	0.48	0.71	2	1.72	1.84	3.26	0.83	0.27568	0.999989	NP_001148126.2 ATPase 3 [Zea mays]
Zm00001d003210	0	0	Unchanged	0	0	0	0	0	0	0.001	0.001	0	1	1	0.01	0.01	0.01	0.01	0.01	0.01	1	1	0	1	1	ONM16414.1 Transcription factor VOZ1 [Zea mays]
Zm00001d003211	0	0	Unchanged	0	0	0	0	0	0	0.001	0.001	0	1	1	0.01	0.01	0.01	0.01	0.01	0.01	1	1	0	1	1	ONM16415.1 hypothetical protein ZEAMMB73_Zm00001d003211 [Zea mays]
Zm00001d003212	-0.278297	0.32	Unchanged	2.549	1.988	2.058	1.888	2.066	1.484	2.19833	1.81267	-0.278297	0.412536	0.986086	2.04	3.35	3.25	2.37	4.18	2.29	1.31	1.63	0.32	0.430777	0.999989	NP_001141331.1 putative protein kinase superfamily protein [Zea mays]
Zm00001d003213	0.0141602	0.01	Unchanged	0.685	1.122	0.829	0.973	0.747	0.942	0.878667	0.887333	0.0141602	0.976269	0.999255	5.08	2.44	5.32	5.19	4.9	2.95	4.87	4.9	0.01	0.958761	0.999989	NP_001355015.1 uncharacterized protein LOC100281716 [Zea mays]
Zm00001d003214	0.36257	-0.97	Unchanged	6.422	5.569	5.544	6.374	7.633	8.538	5.845	7.515	0.36257	0.097369	0.816404	2.98	2.17	2.43	1.85	2.21	0.97	0.43	0.22	-0.97	0.0510765	0.999989	ONM16435.1 protoporphyrinogen IX oxidase2 [Zea mays]
Zm00001d003216	0	0	Unchanged	0	0	0	0	0	0	0.001	0.001	0	1	1	0.01	0.01	0.01	0.01	0.01	0.01	1	1	0	1	1	ONM16438.1 hypothetical protein ZEAMMB73_Zm00001d003216 [Zea mays]
Zm00001d003217	6	-2.64	Unchanged	0	0	0	0.192	0	0	0.001	0.064	6	0.651335	0.986086	0.01	0.01	0.01	0.01	0.01	0.01	1	0.16	-2.64	1	1	NP_001130592.1 uncharacterized protein LOC100191691 [Zea mays]
Zm00001d003218	0	0	Unchanged	0	0	0	0	0	0	0.001	0.001	0	1	1	0.01	0.01	0.01	0.01	0.01	0.01	1	1	0	1	1	ONM16440.1 hypothetical protein ZEAMMB73_Zm00001d003218 [Zea mays]
Zm00001d003219	0	0	Unchanged	0	0	0	0	0	0	0.001	0.001	0	1	1	0.01	0.01	0.01	0.01	0.01	0.01	1	1	0	1	1	NP_001144142.2 uncharacterized protein LOC100276993 [Zea mays]
Zm00001d003220	0.172821	-0.36	Unchanged	43.864	44.267	41.359	49.911	47.235	48.823	43.1633	48.6563	0.172821	0.024984	0.492832	21.97	17.22	19.57	15.79	18.41	16.18	0.45	0.35	-0.36	0.1331	0.999989	ONM16445.1 ATP/GTP binding protein [Zea mays]
Zm00001d003222	-0.0184446	0	Unchanged	114.578	119.642	114.74	118.36	109.747	116.42	116.32	114.842	-0.0184446	0.985046	0.999255	67.15	81.76	69.3	69.36	69.78	77.09	0.63	0.63	0	0.944756	0.999989	ONM16457.1 hypothetical protein ZEAMMB73_Zm00001d003222 [Zea mays]
Zm00001d003223	-0.166136	0.43	Unchanged	25.596	25.439	34.243	27.529	24.664	23.809	28.426	25.334	-0.166136	0.365521	0.986086	22.08	20.4	18.67	17.73	22.73	33.54	0.72	0.97	0.43	0.105888	0.999989	NP_001142589.1 uncharacterized protein LOC100274854 [Zea mays]
Zm00001d003224	-0.0342216	0.07	Unchanged	13.072	13.327	11.056	12.05	11.198	13.329	12.485	12.1923	-0.0342216	0.913138	0.999255	12.01	16.42	15.86	13.49	15.19	16.65	1.18	1.24	0.07	0.62716	0.999989	NP_001130729.1 OJ991113_30.19 protein [Zea mays]
Zm00001d003226	0.577661	1.74	Unchanged	1.25	0.614	0.579	1.003	1.187	1.456	0.814333	1.21533	0.577661	0.392559	0.986086	0.01	0.01	0.29	0.01	0.43	1.04	0.12	0.4	1.74	0.418271	0.999989	ONM16471.1 phosphatidylethanolamine-binding protein25 [Zea mays]
Zm00001d003227	-0.0239182	0.17	Unchanged	16.022	17.013	19.087	17.817	16.39	17.058	17.374	17.0883	-0.0239182	0.991275	0.999255	14.85	13.35	17	16.96	13.74	19.34	0.87	0.98	0.17	0.419754	0.999989	ONM16473.1 Tetratricopeptide repeat (TPR)-like superfamily protein [Zea mays]
Zm00001d003228	-0.117137	0.23	Unchanged	21.191	20.779	30.339	25.41	24.878	16.382	24.103	22.2233	-0.117137	0.547476	0.986086	114.32	137.24	158.46	180	138.72	126.16	5.67	6.67	0.23	0.210054	0.999989	ONM16476.1 Serine/threonine-protein kinase OXI1 [Zea mays]
Zm00001d003229	0.0417437	-0.32	Unchanged	1.179	0.875	1.182	1.131	1.51	0.69	1.07867	1.11033	0.0417437	0.762029	0.986086	2.78	3.14	4.27	2.19	3.29	2.94	3.15	2.53	-0.32	0.629736	0.999989	ONM16477.1 U-box domain-containing protein 7 [Zea mays]
Zm00001d003231	-0.302384	2.01	Unchanged	0.911	1.533	0.507	1.196	0.998	0.199	0.983667	0.797667	-0.302384	0.774431	0.986086	0.01	0.01	0.8	1.88	0.32	0.42	0.27	1.09	2.01	0.359267	0.999989	ONM16489.1 hypothetical protein ZEAMMB73_Zm00001d003231 [Zea mays]
Zm00001d003232	0	5.14	Unchanged	0	0	0	0	0	0	0.001	0.001	0	1	1	0.01	0.01	0.01	0.01	1.06	0.01	1	35.33	5.14	1	1	NP_001152164.1 zinc finger, C3HC4 type family protein [Zea mays]
Zm00001d003234	0.103952	-0.03	Unchanged	7.403	6.359	7.72	8.507	8.247	6.333	7.16067	7.69567	0.103952	0.684188	0.986086	50.38	50.85	47.67	48.03	62.89	46.3	6.93	6.81	-0.03	0.922074	0.999989	NP_001148777.1 zinc finger, C3HC4 type family protein [Zea mays]
Zm00001d003235	0	0	Unchanged	0	0	0	0	0	0	0.001	0.001	0	1	1	0.01	0.01	0.01	0.01	0.01	0.01	1	1	0	1	1	PWZ37777.1 hypothetical protein Zm00014a_028932 [Zea mays]
Zm00001d003236	0	0	Unchanged	0	0	0	0	0	0	0.001	0.001	0	1	1	0.01	0.01	0.01	0.01	0.01	0.01	1	1	0	1	1	ONM16493.1 OSJNBa0096F01.3-like protein [Zea mays]
Zm00001d003237	-0.11335	-0.03	Unchanged	5.074	7.708	5.23	7.302	5.634	3.715	6.004	5.55033	-0.11335	0.787549	0.986086	11.94	14.2	14.84	9.33	16.34	11.46	2.28	2.23	-0.03	0.929946	0.999989	NP_001149771.1 zinc finger, C3HC4 type family protein [Zea mays]
Zm00001d003239	6.63421	-3.32	Unchanged	0	0	0	0	0	0.298	0.001	0.0993333	6.63421	0.649125	0.986086	0.01	0.01	0.01	0.01	0.01	0.01	1	0.1	-3.32	1	1	ONM16495.1 Protein IRX15-LIKE [Zea mays]
Zm00001d003240	-0.379731	0.14	Unchanged	7.364	6.034	5.062	4.75	3.885	5.553	6.15333	4.72933	-0.379731	0.284717	0.986086	4.71	6.43	6.49	3.73	7.5	3.83	0.96	1.06	0.14	0.699109	0.999989	XP_008669245.1 uncharacterized protein LOC103646295 [Zea mays]
Zm00001d003242	0.107298	0.09	Unchanged	66.663	64.299	63.77	72.039	71.765	65.963	64.9107	69.9223	0.107298	0.132318	0.891109	113.82	132.87	133.55	142.91	150.56	141.84	1.95	2.08	0.09	0.388725	0.999989	NP_001132429.1 uncharacterized protein LOC100193880 [Zea mays]
Zm00001d003245	-0.130122	0.28	Unchanged	14.298	13.734	14.602	13.486	12.169	13.302	14.2113	12.9857	-0.130122	0.387475	0.986086	29.93	36.19	40.92	39.7	46.39	32.15	2.51	3.04	0.28	0.143772	0.999989	XP_008669246.1 probable inactive receptor kinase At1g27190 [Zea mays]
Zm00001d003246	-0.260972	0.63	Unchanged	2.956	3.004	2.567	1.867	2.381	2.868	2.84233	2.372	-0.260972	0.477019	0.986086	3.53	1.75	0.68	2.47	1.19	4.01	0.7	1.08	0.63	0.262769	0.999989	ONM16502.1 Galactose oxidase/kelch repeat superfamily protein, partial [Zea mays]
Zm00001d003247	0.240898	-0.08	Unchanged	245.475	193.927	244.009	264.128	298.301	245.177	227.804	269.202	0.240898	0.00201758	0.124509	495.81	477.95	478.53	686.94	497.1	439.58	2.13	2.01	-0.08	0.83067	0.999989	ONM16505.1 malate synthase1 [Zea mays]
Zm00001d003248	-0.380903	0.07	Unchanged	9.91	11.798	8.601	5.381	7.956	9.939	10.103	7.75867	-0.380903	0.101445	0.826626	24.1	21.31	22.11	15.07	22.17	17.15	2.23	2.34	0.07	0.506255	0.999989	ONM16510.1 Acid phosphatase/vanadium-dependent haloperoxidase-related protein [Zea mays]
Zm00001d003249	0.734641	-0.58	Unchanged	0.108	0.189	0.2	0.394	0.197	0.236	0.165667	0.275667	0.734641	0.415208	0.986086	0.01	0.01	0.01	0.01	0.01	0.01	0.06	0.04	-0.58	1	1	NP_001348225.1 uncharacterized protein LOC100277636 [Zea mays]
Zm00001d003250	-0.0405089	0.2	Unchanged	27.33	34.141	29.615	31.829	27.562	29.173	30.362	29.5213	-0.0405089	0.80834	0.986086	35.95	40.99	39.03	38.29	44.64	46.77	1.27	1.46	0.2	0.183299	0.999989	NP_001345619.1 uncharacterized protein LOC100193239 [Zea mays]
Zm00001d003251	0.813042	-1.09	Opposite	1.4	1.398	0.855	2.36	1.928	2.13	1.21767	2.13933	0.813042	0.0459528	0.62647	3.58	5.18	4.5	5.53	2.79	2.56	3.63	1.7	-1.09	0.0314933	0.999989	XP_008669248.1 uncharacterized protein LOC103646297 [Zea mays]
Zm00001d003252	0.109193	-0.4	Unchanged	19.291	21.906	18.746	21.189	19.996	23.471	19.981	21.552	0.109193	0.409017	0.986086	8.49	8.45	2.89	5.2	5.84	4.91	0.33	0.25	-0.4	0.476497	0.999989	NP_001150684.1 glucose-6-phosphate 1-dehydrogenase, cytoplasmic isoform [Zea mays]
Zm00001d003254	0.209705	-0.19	Unchanged	15.174	14.769	18.5	18.879	17.072	20.071	16.1477	18.674	0.209705	0.249702	0.986086	10.8	14.96	17.36	8.94	14.24	20.63	0.89	0.78	-0.19	0.997594	0.999989	ONM16528.1 Plant UBX domain-containing protein 1 [Zea mays]
Zm00001d003255	0	0	Unchanged	0	0	0	0	0	0	0.001	0.001	0	1	1	0.01	0.01	0.01	0.01	0.01	0.01	1	1	0	1	1	ONM16537.1 hypothetical protein ZEAMMB73_Zm00001d003255 [Zea mays]
Zm00001d003256	-0.141192	0.27	Unchanged	46.411	49.381	54.277	45.907	42.705	47.466	50.023	45.3593	-0.141192	0.150205	0.91735	38.66	33.49	31.24	35.6	33.78	44.1	0.69	0.83	0.27	0.108911	0.999989	XP_008669249.1 serine/threonine protein phosphatase 2A 57 kDa regulatory subunit B' theta isoform [Zea mays]
Zm00001d003257	0.126851	0.4	Unchanged	18.497	19.751	16.481	18.73	22.051	18.978	18.243	19.9197	0.126851	0.324807	0.986086	10.33	7.11	9.8	13.56	10.5	15.42	0.5	0.66	0.4	0.111638	0.999989	ONM16539.1 26S proteasome non-ATPase regulatory subunit 6-like protein [Zea mays]
Zm00001d003258	0.159745	-0.18	Unchanged	27.904	27.947	28.768	30.538	30.194	33.795	28.2063	31.509	0.159745	0.0627672	0.702334	53.16	51.13	45.76	49.63	50.96	46.49	1.77	1.56	-0.18	0.437004	0.999989	NP_001136699.1 uncharacterized protein LOC100216833 [Zea mays]
Zm00001d003259	0.283277	-0.22	Unchanged	14.17	10.744	13.02	13.728	15.4	17.036	12.6447	15.388	0.283277	0.029191	0.527332	1.9	1.58	1.76	1.35	2.28	2.14	0.14	0.12	-0.22	0.760779	0.999989	ONM16556.1 Galactose oxidase/kelch repeat superfamily protein [Zea mays]
Zm00001d003261	0.155744	-0.12	Unchanged	13.889	13.806	13.482	13.656	16.473	15.742	13.7257	15.2903	0.155744	0.125437	0.882082	5.3	5.05	5.52	4.77	4.56	7.37	0.39	0.36	-0.12	0.918064	0.999989	ONM16562.1 hypothetical protein ZEAMMB73_Zm00001d003261 [Zea mays]
Zm00001d003262	-0.0122992	0.25	Unchanged	26.457	29.155	21.076	26.932	25.509	23.596	25.5627	25.3457	-0.0122992	0.926919	0.999255	12.18	19.65	13.78	14.48	16.97	21.42	0.59	0.7	0.25	0.35729	0.999989	XP_008669251.1 uncharacterized membrane protein At3g27390 [Zea mays]
Zm00001d003264	-0.282328	0.83	Unchanged	0.329	0.503	2.42	0.927	0.65	1.097	1.084	0.891333	-0.282328	0.749503	0.986086	0.3	0.01	0.01	0.44	0.01	0.01	0.09	0.16	0.83	0.78059	0.999989	XP_008668131.1 BCL-2 binding anthanogene-1 isoform X1 [Zea mays]
Zm00001d003265	0.0236162	0.04	Unchanged	143.881	141.615	139.85	144.548	143.006	144.812	141.782	144.122	0.0236162	0.547571	0.986086	105.18	116.58	89.03	98.9	105.66	121.09	0.73	0.75	0.04	0.647078	0.999989	ONM16584.1 Topoisomerase-like protein [Zea mays]
Zm00001d003266	-0.166221	-0.29	Unchanged	0.32	0.34	0.507	0.173	0.508	0.359	0.389	0.346667	-0.166221	0.738354	0.986086	2.26	1.25	1.96	0.72	1.09	2.18	4.69	3.84	-0.29	0.938395	0.999989	NP_001345566.1 uncharacterized protein LOC100193108 [Zea mays]
Zm00001d003267	0.228784	-1.54	Unchanged	1.098	0.584	0.506	0.692	0.936	0.936	0.729333	0.854667	0.228784	0.491618	0.986086	2.05	1.78	0.77	0.18	0.94	0.72	2.1	0.72	-1.54	0.0869744	0.999989	ONM16615.1 hypothetical protein ZEAMMB73_Zm00001d003267 [Zea mays]
Zm00001d003268	0.0674352	-0.43	Unchanged	3.802	3.563	3.46	3.253	3.863	4.227	3.60833	3.781	0.0674352	0.794442	0.986086	4.32	4.86	4.35	5.41	3.01	2.15	1.25	0.93	-0.43	0.437683	0.999989	NP_001140863.1 ku70-binding protein [Zea mays]
Zm00001d003269	0	0	Unchanged	0	0	0	0	0	0	0.001	0.001	0	1	1	0.01	0.01	0.01	0.01	0.01	0.01	1	1	0	1	1	ONM16651.1 hypothetical protein ZEAMMB73_Zm00001d003269 [Zea mays]
Zm00001d003271	0.383184	-0.19	Unchanged	21.5	19.246	19.701	26.335	28.32	24.181	20.149	26.2787	0.383184	0.00406493	0.184705	79	81.53	118.48	119.6	123.36	77.22	4.62	4.06	-0.19	0.548789	0.999989	NP_001150352.1 peptide methionine sulfoxide reductase [Zea mays]
Zm00001d003272	-0.373358	0.26	Unchanged	12.185	8.278	12.425	9.168	8.902	7.319	10.9627	8.463	-0.373358	0.0740658	0.749513	116.8	86.9	179.73	133.61	126.97	95.15	11.66	14.01	0.26	0.26578	0.999989	ONM16653.1 Nucleotide binding protein [Zea mays]
Zm00001d003273	3.39202	-1.27	Transcription	0.56	0.264	0.335	3.18	4.837	4.15	0.386333	4.05567	3.39202	4.08e-07	0.000150863	0.4	0.01	0.35	2.42	0.88	0.01	0.65	0.27	-1.27	0.390664	0.999989	ONM16657.1 hypothetical protein ZEAMMB73_Zm00001d003273 [Zea mays]
Zm00001d003274	-1.94402	0.94	Transcription	4.381	4.009	3.261	1.17	0.732	1.126	3.88367	1.00933	-1.94402	0.00666936	0.244873	1.34	0.64	0.85	0.76	0.17	0.46	0.24	0.46	0.94	0.525373	0.999989	NP_001315506.1 centromere protein X [Zea mays]
Zm00001d003275	0.158194	-0.09	Unchanged	30.549	27.773	27.536	34.09	34.074	27.644	28.6193	31.936	0.158194	0.144532	0.908135	35.19	31.74	34.33	34.11	32.69	39.51	1.18	1.11	-0.09	0.912579	0.999989	NP_001131659.1 protein-L-isoaspartate O-methyltransferase [Zea mays]
Zm00001d003276	-0.277151	0.56	Unchanged	3.372	1.298	2.745	1.26	2.434	2.425	2.47167	2.03967	-0.277151	0.605386	0.986086	5.14	8.57	9.63	11.86	6.65	9.91	3.15	4.64	0.56	0.229575	0.999989	XP_008669256.1 uncharacterized protein LOC103646302 [Zea mays]
Zm00001d003277	-0.581685	0.07	Unchanged	4.834	5.975	5.459	3.856	3.626	3.388	5.42267	3.62333	-0.581685	0.0536274	0.665493	7.56	5.47	6.4	1.52	7.22	4.81	1.19	1.25	0.07	0.4474	0.999989	ONM16664.1 Stachyose synthase [Zea mays]
Zm00001d003278	-0.915608	0.58	Unchanged	0.081	0.085	0	0	0.088	0	0.0553333	0.0293333	-0.915608	0.702355	0.986086	17.16	30.88	13.55	8.92	16.49	23.37	371.02	554.32	0.58	0.768194	0.999989	ONM16670.1 hypothetical protein ZEAMMB73_Zm00001d003278 [Zea mays]
Zm00001d003279	0	0	Unchanged	0	0	0	0	0	0	0.001	0.001	0	1	1	0.01	0.01	0.01	0.01	0.01	0.01	1	1	0	1	1	ONM16671.1 putative galactinol--sucrose galactosyltransferase 2 [Zea mays]
Zm00001d003280	-0.501965	0.74	Unchanged	0.992	2.918	2.6	2.259	1.773	0.565	2.17	1.53233	-0.501965	0.725837	0.986086	2.3	2.19	1.14	1.27	3.43	1.92	0.86	1.44	0.74	0.510186	0.999989	ONM16674.1 putative galactinol--sucrose galactosyltransferase 2 [Zea mays]
Zm00001d003281	-1.00997	0.46	Unchanged	0.869	0.374	0.934	0.432	0.39	0.259	0.725667	0.360333	-1.00997	0.136462	0.897194	8.22	10.88	13.81	8.95	5.36	8.1	15.12	20.73	0.46	0.380962	0.999989	ONM16675.1 Cellulase (glycosyl hydrolase family 5) protein [Zea mays]
Zm00001d003282	-0.146845	0.09	Unchanged	10.03	6.714	8.665	9.979	7.494	5.477	8.46967	7.65	-0.146845	0.70687	0.986086	37.61	35.62	33.34	32.56	35.69	34.36	4.19	4.47	0.09	0.644007	0.999989	NP_001338616.1 uncharacterized protein LOC100275025 precursor [Zea mays]
Zm00001d003283	-0.186913	0.04	Unchanged	43.883	37.667	49.453	37.998	40.356	36.73	43.6677	38.3613	-0.186913	0.0892219	0.797637	148.52	107.61	138.09	120.41	122.39	112.36	3.01	3.09	0.04	0.650127	0.999989	NP_001168602.1 putative cytochrome P450 superfamily protein [Zea mays]
Zm00001d003284	-0.125201	0.17	Unchanged	43.615	47.034	44.764	42.607	41.474	40.076	45.1377	41.3857	-0.125201	0.17702	0.951345	53.54	57.88	53.9	57.61	54.67	57.95	1.22	1.37	0.17	0.193776	0.999989	ONM16678.1 SWI/SNF complex subunit SWI3A [Zea mays]
Zm00001d003287	-0.899746	0.72	Opposite	3.676	5.961	5.218	4.358	2.35	1.254	4.95167	2.654	-0.899746	0.0318157	0.546287	30.45	31.81	36.75	31.79	26.91	28.5	6.67	10.95	0.72	0.0215841	0.999989	ONM16681.1 nitrate transport4 [Zea mays]
Zm00001d003288	0.0226693	0.15	Unchanged	153.537	146.778	173.315	166.675	157.172	157.284	157.877	160.377	0.0226693	0.936649	0.999255	70	70.48	84.13	90.68	85.11	72.78	0.47	0.52	0.15	0.209727	0.999989	ONM16684.1 Eukaryotic translation initiation factor 4B2 [Zea mays]
Zm00001d003289	0.921488	-0.11	Unchanged	0.078	0.104	0.054	0.209	0.171	0.067	0.0786667	0.149	0.921488	0.411248	0.986086	0.01	0.01	0.16	0.03	0.13	0.12	0.68	0.63	-0.11	0.92898	0.999989	ONM16693.1 hypothetical protein ZEAMMB73_Zm00001d003289 [Zea mays]
Zm00001d003290	0	0	Unchanged	0	0	0	0	0	0	0.001	0.001	0	1	1	0.01	0.01	0.01	0.01	0.01	0.01	1	1	0	1	1	ONM16695.1 Flowering locus K homology domain [Zea mays]
Zm00001d003291	0.0276994	0.1	Unchanged	14.002	11.149	12.558	11.66	12.622	14.158	12.5697	12.8133	0.0276994	0.823189	0.986086	4.43	9.32	6.69	6.38	12.51	3.33	0.54	0.58	0.1	0.676538	0.999989	ONM16698.1 transglutaminase21 [Zea mays]
Zm00001d003292	-0.351455	0.35	Unchanged	33.392	39.36	35.672	28.689	26.88	29.413	36.1413	28.3273	-0.351455	0.00056999	0.0562127	49.88	55.46	62.96	49.4	54.35	64.07	1.55	1.97	0.35	0.0509233	0.999989	NP_001169715.1 acetylglucosaminyltransferase/ transferase, transferring glycosyl groups [Zea mays]
Zm00001d003293	0.568447	-2.54	Unchanged	0.232	0.049	0.129	0.304	0.203	0.101	0.136667	0.202667	0.568447	0.63468	0.986086	0.01	0.01	0.12	0.01	0.01	0.01	0.29	0.05	-2.54	0.611681	0.999989	ONM16704.1 NAC domain containing protein 44 [Zea mays]
Zm00001d003294	-0.0364475	0	Unchanged	18.689	16.282	18.342	17.288	15.673	19.022	17.771	17.3277	-0.0364475	0.888736	0.996286	15.19	15.13	16.59	10.74	14.29	20.5	0.88	0.88	0	0.837432	0.999989	ONM16706.1 pentatricopeptide (PPR) repeat protein [Zea mays]
Zm00001d003295	0	0	Unchanged	0	0	0	0	0	0	0.001	0.001	0	1	1	0.01	0.01	0.01	0.01	0.01	0.01	1	1	0	1	1	ONM16706.1 pentatricopeptide (PPR) repeat protein [Zea mays]
Zm00001d003296	-5.44846	3.14	Unchanged	0	0.131	0	0	0	0	0.0436667	0.001	-5.44846	0.806923	0.986086	0.01	0.91	0.01	0.01	0.01	1.84	6.95	61.33	3.14	1	1	ONM16707.1 OSJNBa0044K18.5-like protein [Zea mays]
Zm00001d003297	-0.59316	0.47	Unchanged	0.321	0.187	0.198	0.117	0.234	0.117	0.235333	0.156	-0.59316	0.550541	0.986086	0.92	0.43	0.59	0.51	0.15	1.13	2.75	3.82	0.47	0.61043	0.999989	XP_008669263.1 BTB/POZ domain-containing protein At1g67900 [Zea mays]
Zm00001d003298	0	0	Unchanged	0	0	0	0	0	0	0.001	0.001	0	1	1	0.01	0.01	0.01	0.01	0.01	0.01	1	1	0	1	1	XP_020403853.1 actin [Zea mays]
Zm00001d003300	0.0143553	0	Unchanged	0.092	0.065	0.043	0.067	0.101	0.034	0.0666667	0.0673333	0.0143553	0.994829	0.999379	0.01	0.01	0.01	0.01	0.01	0.01	0.15	0.15	0	1	1	ONM16710.1 Protein NBR1-like protein [Zea mays]
Zm00001d003301	-0.0176825	-0.29	Unchanged	13.512	16.083	15.062	15.177	14.926	14.01	14.8857	14.7043	-0.0176825	0.998229	0.999774	23.04	25	23.14	19.97	17.63	19.93	1.59	1.3	-0.29	0.25155	0.999989	XP_008669268.2 C2 and GRAM domain-containing protein At5g50170 [Zea mays]
Zm00001d003302	0.150833	0.3	Unchanged	11.721	12.171	11.631	11.801	14.406	13.231	11.841	13.146	0.150833	0.12166	0.872648	3.82	3.67	4.98	4.33	4.84	7.71	0.35	0.43	0.3	0.246668	0.999989	XP_008669269.1 protein FAR1-RELATED SEQUENCE 6 [Zea mays]
Zm00001d003303	0	0	Unchanged	0	0	0	0	0	0	0.001	0.001	0	1	1	0.01	0.01	0.01	0.01	0.01	0.01	1	1	0	1	1	ONM16713.1 hypothetical protein ZEAMMB73_Zm00001d003303 [Zea mays]
Zm00001d003304	0	0	Unchanged	0	0	0	0	0	0	0.001	0.001	0	1	1	0.01	0.01	0.01	0.01	0.01	0.01	1	1	0	1	1	ONM16714.1 Bowman-Birk type bran trypsin inhibitor [Zea mays]
Zm00001d003306	0	-1.74	Unchanged	0	0	0	0	0	0	0.001	0.001	0	1	1	0.01	0.1	0.01	0.01	0.01	0.01	3.33	1	-1.74	1	1	NP_001150715.1 Bowman-Birk type bran trypsin inhibitor precursor [Zea mays]
Zm00001d003307	0	0	Unchanged	0	0	0	0	0	0	0.001	0.001	0	1	1	0.01	0.01	0.01	0.01	0.01	0.01	1	1	0	1	1	ONM16716.1 hypothetical protein ZEAMMB73_Zm00001d003307 [Zea mays]
Zm00001d003308	-0.309473	-1.47	Unchanged	0.366	0.192	0.307	0.169	0.396	0.133	0.288333	0.232667	-0.309473	0.891579	0.996801	0.98	0.67	0.01	0.48	0.01	0.01	1.91	0.69	-1.47	0.406287	0.999989	NP_001136505.1 uncharacterized protein LOC100216620 [Zea mays]
Zm00001d003309	-0.0866379	0.05	Unchanged	138	127.098	146.43	132.67	127.592	127.28	137.176	129.181	-0.0866379	0.240094	0.986086	113.89	112.28	124.7	103.23	120.45	116.77	0.85	0.88	0.05	0.638989	0.999989	NP_001349013.1 uncharacterized protein LOC100383438 [Zea mays]
Zm00001d003310	-0.536994	-0.44	Unchanged	1.506	1.444	0.422	0.83	0.831	0.663	1.124	0.774667	-0.536994	0.494551	0.986086	3.86	3.35	1.59	1.25	1.76	1.45	2.61	1.92	-0.44	0.528008	0.999989	ONM16723.1 hypothetical protein ZEAMMB73_Zm00001d003310 [Zea mays]
Zm00001d003311	-0.518706	0.03	Unchanged	9.554	4.857	16.4	6.054	7.364	8.088	10.2703	7.16867	-0.518706	0.317814	0.986086	75.68	33.99	90.18	54.95	44.46	43.23	6.49	6.63	0.03	0.907201	0.999989	NP_001140318.1 uncharacterized protein LOC100272363 [Zea mays]
Zm00001d003312	0.640306	-0.57	Unchanged	0	0.179	0	0.093	0	0.186	0.0596667	0.093	0.640306	0.812235	0.986086	0.64	2.33	2.51	0.66	3.3	1.78	30.61	20.57	-0.57	0.75969	0.999989	ONM16726.1 3-ketoacyl-CoA thiolase 2 peroxisomal [Zea mays]
Zm00001d003313	0.109939	-0.61	Unchanged	6.278	8.533	5.787	6.253	8.812	7.164	6.866	7.40967	0.109939	0.640028	0.986086	11.97	17.27	11.28	9.74	9.51	9.32	1.97	1.29	-0.61	0.119676	0.999989	XP_008669276.2 protein THYLAKOID ASSEMBLY 8, chloroplastic [Zea mays]
Zm00001d003314	-0.623679	0.59	Unchanged	1.282	2.562	1.783	0.702	2.81	0.14	1.87567	1.21733	-0.623679	0.447197	0.986086	3.09	6.01	4.59	6.87	4.57	1.89	2.43	3.65	0.59	0.445893	0.999989	NP_001144397.2 uncharacterized protein LOC100277330 [Zea mays]
Zm00001d003315	-1.30588	1.03	Unchanged	0.775	1.305	0.647	0.679	0.17	0.254	0.909	0.367667	-1.30588	0.134047	0.892931	1.11	0.56	1.22	1.92	0.47	0.01	1.06	2.17	1.03	0.458783	0.999989	ONM16732.1 Protein Brevis radix-like 4 [Zea mays]
Zm00001d003316	0	0	Unchanged	0	0	0	0	0	0	0.001	0.001	0	1	1	0.01	0.01	0.01	0.01	0.01	0.01	1	1	0	1	1	ONM16733.1 Beta-glucosidase 32 [Zea mays]
Zm00001d003317	5.63421	-2.32	Unchanged	0	0	0	0	0.149	0	0.001	0.0496667	5.63421	0.654866	0.986086	0.01	0.01	0.01	0.01	0.01	0.01	1	0.2	-2.32	1	1	ONM16734.1 Leucine-rich repeat (LRR) family protein [Zea mays]
Zm00001d003319	-0.352133	1.42	Translation	0.739	0.889	0.556	0.348	0.846	0.517	0.728	0.570333	-0.352133	0.28456	0.986086	0.57	0.35	0.2	0.46	1.13	0.74	0.51	1.36	1.42	0.0140192	0.999989	ONM16735.1 OSJNBb0022F23.18-like protein [Zea mays]
Zm00001d003320	0	0	Unchanged	0	0	0	0	0	0	0.001	0.001	0	1	1	0.01	0.01	0.01	0.01	0.01	0.01	1	1	0	1	1	ONM16738.1 fon2-like cle protein1 [Zea mays]
Zm00001d003321	0.635589	0.3	Unchanged	0	0.168	0	0.145	0.087	0.029	0.056	0.087	0.635589	0.703685	0.986086	0.21	0.41	0.33	0.74	0.85	0.23	5.65	6.97	0.3	0.609784	0.999989	NP_001148072.2 anthranilate phosphoribosyltransferase-like protein [Zea mays]
Zm00001d003322	-0.135477	4.28	Unchanged	0.158	0.134	0.277	0.356	0	0.162	0.189667	0.172667	-0.135477	0.759676	0.986086	0.01	0.01	0.01	0.01	0.04	0.46	0.05	0.97	4.28	0.259215	0.999989	NP_001353941.1 uncharacterized protein LOC100193114 [Zea mays]
Zm00001d003324	0	0	Unchanged	0	0	0	0	0	0	0.001	0.001	0	1	1	0.01	0.01	0.01	0.01	0.01	0.01	1	1	0	1	1	ONM16750.1 hypothetical protein ZEAMMB73_Zm00001d003324 [Zea mays]
Zm00001d003328	-0.147683	-0.05	Unchanged	45.248	42.681	51.083	42.28	40.459	42.747	46.3373	41.8287	-0.147683	0.182228	0.95442	81.14	82.22	102.68	74.39	73.16	84.01	1.91	1.85	-0.05	0.991457	0.999989	NP_001167950.1 uncharacterized protein LOC100381664 [Zea mays]
Zm00001d003329	0.0680643	0.2	Unchanged	59.864	61.127	54.814	62.393	59.644	62.261	58.6017	61.4327	0.0680643	0.395336	0.986086	48.87	51.75	44.18	54.87	60.83	56.91	0.82	0.94	0.2	0.155722	0.999989	ONM16773.1 RNA binding (RRM/RBD/RNP motifs) family protein [Zea mays]
Zm00001d003331	-5.39232	2.06	Unchanged	0	0	0.126	0	0	0	0.042	0.001	-5.39232	0.420383	0.986086	0.01	0.01	0.01	0.01	0.01	0.01	0.24	1	2.06	1	1	NP_001169214.1 uncharacterized protein LOC100383070 [Zea mays]
Zm00001d003332	0	0	Unchanged	0	0	0	0	0	0	0.001	0.001	0	1	1	0.01	0.01	0.01	0.01	0.01	0.01	1	1	0	1	1	ONM16777.1 hypothetical protein ZEAMMB73_Zm00001d003332 [Zea mays]
Zm00001d003333	0.100631	0.12	Unchanged	13.552	11.831	15.355	13.634	14.546	15.501	13.5793	14.5603	0.100631	0.24951	0.986086	11.44	10.92	11.02	14.24	10.86	13.69	0.82	0.89	0.12	0.445372	0.999989	ONM16779.1 hapless 8 [Zea mays]
Zm00001d003334	-0.193248	0.05	Unchanged	7.897	9.312	9.122	6.509	9.528	6.993	8.777	7.67667	-0.193248	0.225134	0.986086	5.81	4.53	5.48	3.71	3.14	7.32	0.6	0.62	0.05	0.705981	0.999989	ONM16784.1 WPP domain-interacting protein 2 [Zea mays]
Zm00001d003335	0	0	Unchanged	0	0	0	0	0	0	0.001	0.001	0	1	1	0.01	0.01	0.01	0.01	0.01	0.01	1	1	0	1	1	XP_008671246.1 uncharacterized protein LOC103648575 [Zea mays]
Zm00001d003336	0	0	Unchanged	0	0	0	0	0	0	0.001	0.001	0	1	1	0.01	0.01	0.01	0.01	0.01	0.01	1	1	0	1	1	ONM16788.1 hypothetical protein ZEAMMB73_Zm00001d003336 [Zea mays]
Zm00001d003341	0	0	Unchanged	0	0	0	0	0	0	0.001	0.001	0	1	1	0.01	0.01	0.01	0.01	0.01	0.01	1	1	0	1	1	XP_008671250.1 uncharacterized protein LOC103648578 [Zea mays]
Zm00001d003342	0	0	Unchanged	0	0	0	0	0	0	0.001	0.001	0	1	1	0.01	0.01	0.01	0.01	0.01	0.01	1	1	0	1	1	XP_008671251.1 uncharacterized protein LOC103648579 [Zea mays]
Zm00001d003343	0	0	Unchanged	0	0	0	0	0	0	0.001	0.001	0	1	1	0.01	0.01	0.01	0.01	0.01	0.01	1	1	0	1	1	NP_001152196.2 AAP7 [Zea mays]
Zm00001d003344	0	0	Unchanged	0	0	0	0	0	0	0.001	0.001	0	1	1	0.01	0.01	0.01	0.01	0.01	0.01	1	1	0	1	1	ONM16793.1 hypothetical protein ZEAMMB73_Zm00001d003344 [Zea mays]
Zm00001d003345	0.0209803	-0.03	Unchanged	24.175	22.009	25.836	24.324	25.471	23.28	24.0067	24.3583	0.0209803	0.75608	0.986086	13.3	13.79	13.12	9.98	13.45	16.49	0.56	0.55	-0.03	0.981099	0.999989	AQK44205.1 Protein FATTY ACID EXPORT 1 chloroplastic [Zea mays]
Zm00001d003346	-8.06788	4.64	Unchanged	0	0.805	0	0	0	0	0.268333	0.001	-8.06788	0.653626	0.986086	0.01	0.01	0.01	0.01	0.01	0.01	0.04	1	4.64	1	1	ONM16796.1 hypothetical protein ZEAMMB73_Zm00001d003346 [Zea mays]
Zm00001d003347	-0.116366	0.12	Unchanged	45.444	44.633	43.976	40.6	38.154	44.911	44.6843	41.2217	-0.116366	0.399349	0.986086	48.65	64.36	52.8	53.46	59.64	54.24	1.24	1.35	0.12	0.403793	0.999989	ONM16797.1 ras related protein1 [Zea mays]
Zm00001d003349	0.0940892	0.76	Unchanged	0.179	0.094	0.187	0.245	0.197	0.049	0.153333	0.163667	0.0940892	0.925558	0.999255	0.01	0.14	0.27	0.74	0.01	0.01	0.89	1.51	0.76	0.724876	0.999989	ONM16800.1 cytochrome P450 family 724 subfamily A polypeptide 1 [Zea mays]
Zm00001d003352	-0.121005	0.34	Unchanged	15.839	10.594	16.213	11.483	13.748	13.984	14.2153	13.0717	-0.121005	0.516842	0.986086	12.7	11.04	17.87	12.04	18.59	17.98	0.98	1.24	0.34	0.167103	0.999989	NP_001141953.1 uncharacterized protein LOC100274102 precursor [Zea mays]
Zm00001d003353	0	0	Unchanged	0	0	0	0	0	0	0.001	0.001	0	1	1	0.01	0.01	0.01	0.01	0.01	0.01	1	1	0	1	1	XP_008669286.1 heavy metal-associated isoprenylated plant protein 47 [Zea mays]
Zm00001d003354	0.177178	-0.16	Unchanged	1.645	1.782	1.004	2.02	1.839	1.151	1.477	1.67	0.177178	0.45219	0.986086	0.56	0.89	1.09	1.21	0.46	0.91	0.57	0.51	-0.16	0.688857	0.999989	ONM16806.1 ABC transporter G family member 31 [Zea mays]
Zm00001d003355	0	0	Unchanged	0	0	0	0	0	0	0.001	0.001	0	1	1	0.01	0.01	0.01	0.01	0.01	0.01	1	1	0	1	1	XP_008669289.1 heavy metal-associated isoprenylated plant protein 47 isoform X1 [Zea mays]
Zm00001d003356	-1.51641	-3.11	Unchanged	0.745	0.196	0.518	0.408	0.102	0	0.486333	0.17	-1.51641	0.272362	0.986086	1.08	0.68	0.01	0.01	0.01	0.07	1.21	0.14	-3.11	0.441817	0.999989	XP_008669291.2 heavy metal-associated isoprenylated plant protein 4 [Zea mays]
Zm00001d003357	0	0	Unchanged	0	0	0	0	0	0	0.001	0.001	0	1	1	0.01	0.01	0.01	0.01	0.01	0.01	1	1	0	1	1	ONM16811.1 Copper transport protein family [Zea mays]
Zm00001d003358	-8.54432	5.06	Unchanged	0	0	1.12	0	0	0	0.373333	0.001	-8.54432	0.301456	0.986086	0.01	0.01	0.01	0.01	0.01	0.01	0.03	1	5.06	1	1	XP_008669292.1 uncharacterized protein LOC103646338 [Zea mays]
Zm00001d003359	0	0	Unchanged	0	0	0	0	0	0	0.001	0.001	0	1	1	0.01	0.01	0.01	0.01	0.01	0.01	1	1	0	1	1	ONM16813.1 hypothetical protein ZEAMMB73_Zm00001d003359 [Zea mays]
Zm00001d003363	-7.38082	4.06	Unchanged	0	0	0.5	0	0	0	0.166667	0.001	-7.38082	0.420383	0.986086	0.01	0.01	0.01	0.01	0.01	0.01	0.06	1	4.06	1	1	ONM16814.1 ATFP4 [Zea mays]
Zm00001d003364	0	0	Unchanged	0	0	0	0	0	0	0.001	0.001	0	1	1	0.01	0.01	0.01	0.01	0.01	0.01	1	1	0	1	1	XP_020404869.1 uncharacterized protein LOC109944496 [Zea mays]
Zm00001d003365	0	0	Unchanged	0	0	0	0	0	0	0.001	0.001	0	1	1	0.01	0.01	0.01	0.01	0.01	0.01	1	1	0	1	1	XP_008669296.1 uncharacterized protein LOC103646341 [Zea mays]
Zm00001d003366	0	0	Unchanged	0	0	0	0	0	0	0.001	0.001	0	1	1	0.01	0.01	0.01	0.01	0.01	0.01	1	1	0	1	1	ONM16817.1 hypothetical protein ZEAMMB73_Zm00001d003366 [Zea mays]
Zm00001d003367	6.40939	-3.06	Unchanged	0	0	0	0.17	0	0.085	0.001	0.085	6.40939	0.470317	0.986086	0.01	0.01	0.01	0.01	0.01	0.01	1	0.12	-3.06	1	1	ONM16818.1 hypothetical protein ZEAMMB73_Zm00001d003367 [Zea mays]
Zm00001d003368	0.217715	0.26	Unchanged	0.853	1.175	0.532	1.197	0.776	1.004	0.853333	0.992333	0.217715	0.455311	0.986086	0.4	0.12	0.01	0.01	0.44	0.28	0.2	0.24	0.26	0.953244	0.999989	ONM16824.1 Kinesin KP1 [Zea mays]
Zm00001d003369	-0.247979	0.35	Unchanged	5.394	6.063	6.045	4.364	5.573	4.801	5.834	4.91267	-0.247979	0.244909	0.986086	4.25	4.18	4.42	3.43	4.67	5.55	0.73	0.93	0.35	0.227542	0.999989	ONM16833.1 18S pre-ribosomal assembly protein gar2-related [Zea mays]
Zm00001d003370	0	0	Unchanged	0	0	0	0	0	0	0.001	0.001	0	1	1	0.01	0.01	0.01	0.01	0.01	0.01	1	1	0	1	1	XP_008669299.1 uncharacterized protein LOC103646344 [Zea mays]
Zm00001d003372	0.222052	0.03	Unchanged	23.705	27.321	18.545	22.932	30.27	27.945	23.1903	27.049	0.222052	0.105039	0.835978	13.89	10.38	11.52	11.48	11.76	18.78	0.51	0.52	0.03	0.812299	0.999989	ONM16838.1 ARM repeat superfamily protein [Zea mays]
Zm00001d003373	-0.0127003	-0.2	Unchanged	6.102	7.589	5.249	5.628	7.609	5.537	6.31333	6.258	-0.0127003	0.942424	0.999255	13.32	12.07	18	15.38	15.39	6.83	2.29	2	-0.2	0.810175	0.999989	ONM16839.1 hypothetical protein ZEAMMB73_Zm00001d003373 [Zea mays]
Zm00001d003374	-7.01866	3.64	Unchanged	0	0	0.389	0	0	0	0.129667	0.001	-7.01866	0.59038	0.986086	0.01	0.01	0.01	0.01	0.01	0.01	0.08	1	3.64	1	1	ONM16841.1 hypothetical protein ZEAMMB73_Zm00001d003374 [Zea mays]
Zm00001d003375	0	0	Unchanged	0	0	0	0	0	0	0.001	0.001	0	1	1	0.01	0.01	0.01	0.01	0.01	0.01	1	1	0	1	1	XP_008669304.1 uncharacterized protein LOC103646349 [Zea mays]
Zm00001d003376	-0.147792	-0.01	Unchanged	3.77	5.101	4.357	4.615	3.965	3.36	4.40933	3.98	-0.147792	0.428491	0.986086	10.32	11.99	16.98	12.26	11.65	11.31	2.97	2.95	-0.01	0.826386	0.999989	NP_001159120.1 uncharacterized protein LOC100278581 [Zea mays]
Zm00001d003377	0	0	Unchanged	0	0	0	0	0	0	0.001	0.001	0	1	1	0.01	0.01	0.01	0.01	0.01	0.01	1	1	0	1	1	XP_020403863.1 probable receptor-like protein kinase At2g42960 [Zea mays]
Zm00001d003378	0.0458645	0.29	Unchanged	16.674	16.462	17.295	16.772	17.166	18.122	16.8103	17.3533	0.0458645	0.512558	0.986086	25.3	22.02	23.43	29.97	28.99	29.96	1.4	1.71	0.29	0.0551147	0.999989	ONM16855.1 mediator of paramutation1 [Zea mays]
Zm00001d003379	-3.18133	4.92	Opposite	0.07	0.74	0.587	0.077	0.077	0	0.465667	0.0513333	-3.18133	0.0428981	0.614528	0.01	0.57	0.18	0.29	0.86	1.37	0.54	16.36	4.92	0.00971489	0.999989	NP_001105279.2 uncharacterized protein LOC542195 [Zea mays]
Zm00001d003380	0	-4.44	Unchanged	0	0	0	0	0	0	0.001	0.001	0	1	1	0.01	0.01	0.65	0.01	0.01	0.01	21.67	1	-4.44	1	1	NP_001147346.1 uncharacterized protein LOC100280954 precursor [Zea mays]
Zm00001d003381	0.1247	-0.03	Unchanged	8.731	5.475	7.083	8.086	7.912	7.213	7.09633	7.737	0.1247	0.526207	0.986086	20.15	16.28	24.41	35.28	18.99	10.92	2.86	2.81	-0.03	0.990695	0.999989	ONM16862.1 Peroxidase 65 [Zea mays]
Zm00001d003382	-0.164666	-0.14	Unchanged	10.295	10.918	14.795	11.441	9.95	10.733	12.0027	10.708	-0.164666	0.265065	0.986086	7.84	6.04	5.51	4.49	4.92	6.37	0.54	0.49	-0.14	0.806693	0.999989	ONM16864.1 Sterile alpha motif (SAM) domain-containing protein [Zea mays]
Zm00001d003383	0	0	Unchanged	0	0	0	0	0	0	0.001	0.001	0	1	1	0.01	0.01	0.01	0.01	0.01	0.01	1	1	0	1	1	ONM16877.1 hypothetical protein ZEAMMB73_Zm00001d003383 [Zea mays]
Zm00001d003386	0.75524	5.06	Unchanged	0.156	0.082	0.217	0.171	0.427	0.17	0.151667	0.256	0.75524	0.576199	0.986086	0.01	0.01	0.01	0.35	0.01	1.44	0.07	2.33	5.06	0.064894	0.999989	NP_001281250.1 uncharacterized protein LOC101027178 [Zea mays]
Zm00001d003389	0	0	Unchanged	0	0	0	0	0	0	0.001	0.001	0	1	1	0.01	0.01	0.01	0.01	0.01	0.01	1	1	0	1	1	ONM16882.1 hypothetical protein ZEAMMB73_Zm00001d003389 [Zea mays]
Zm00001d003390	0.023897	-0.17	Unchanged	0.931	0.42	1.942	0.655	1.385	1.308	1.09767	1.116	0.023897	0.910682	0.998656	5.59	4.3	4.71	6.58	3.93	2.64	4.43	3.93	-0.17	0.73652	0.999989	NP_001340789.1 uncharacterized protein LOC110774640 [Zea mays]
Zm00001d003392	-0.286892	-0.08	Unchanged	1.941	2.917	3.471	0.986	3.191	2.65	2.77633	2.27567	-0.286892	0.562175	0.986086	8.8	10.03	10.42	7.07	9.53	5.98	3.51	3.31	-0.08	0.901556	0.999989	XP_020404427.1 uncharacterized protein LOC109944164 [Zea mays]
Zm00001d003393	-5.27e-06	0.01	Unchanged	89.321	85.425	99.047	91.08	90.064	92.648	91.2643	91.264	-5.27e-06	0.795991	0.986086	87.46	103.93	88.88	84.36	96.67	100.46	1.02	1.03	0.01	0.743743	0.999989	NP_001149733.2 UBA and UBX domain-containing protein [Zea mays]
Zm00001d003394	-0.101386	0.16	Unchanged	77.131	79.589	85.931	77.93	75.021	73.233	80.8837	75.3947	-0.101386	0.323005	0.986086	162.28	171.88	167.35	173.93	186.16	162.29	2.07	2.31	0.16	0.203442	0.999989	ONM16888.1 RING/U-box superfamily protein [Zea mays]
Zm00001d003395	-0.0735248	-0.24	Unchanged	50.622	55.158	46.454	47.452	49.513	47.705	50.7447	48.2233	-0.0735248	0.881288	0.995249	54.28	44.74	49.86	38.61	38.96	43.17	0.98	0.83	-0.24	0.301363	0.999989	ONM16893.1 anthranilate synthase homolog1 [Zea mays]
Zm00001d003396	-0.226242	0.07	Unchanged	11.308	13.264	12.764	11.211	10.681	10.025	12.4453	10.639	-0.226242	0.187456	0.95579	10.48	12.14	13.38	9.28	11.63	11.42	0.96	1.01	0.07	0.632886	0.999989	XP_020403864.1 putative pentatricopeptide repeat-containing protein At1g09680 [Zea mays]
Zm00001d003397	-0.226242	0.07	Unchanged	11.308	13.264	12.764	11.211	10.681	10.025	12.4453	10.639	-0.226242	0.187456	0.95579	10.48	12.14	13.38	9.28	11.63	11.42	0.96	1.01	0.07	0.632886	0.999989	XP_020403864.1 putative pentatricopeptide repeat-containing protein At1g09680 [Zea mays]
Zm00001d003398	-0.0684054	0.21	Unchanged	15.753	13.304	14.218	14.92	14.275	12.076	14.425	13.757	-0.0684054	0.77081	0.986086	28.56	23.69	25.62	29.49	28	28.19	1.8	2.08	0.21	0.278979	0.999989	NP_001106064.1 protein FLOURY 1 [Zea mays]
Zm00001d003399	-0.391238	0.87	Unchanged	0.762	0.3	0.441	0.486	0.487	0.173	0.501	0.382	-0.391238	0.568218	0.986086	3.06	1.41	2.8	3.2	3.73	3.18	4.84	8.82	0.87	0.0933184	0.999989	XP_020403867.1 probable inactive receptor kinase RLK902 [Zea mays]
Zm00001d003400	-0.425336	-0.22	Unchanged	1.35	1.893	0.834	1.477	0.986	0.573	1.359	1.012	-0.425336	0.492847	0.986086	1.61	2.97	4.33	2.32	2.28	1.11	2.19	1.88	-0.22	0.825048	0.999989	NP_001359267.1 uncharacterized protein LOC100285837 [Zea mays]
Zm00001d003401	0.101104	-0.02	Unchanged	122.963	118.035	133.663	126.528	136.609	138.722	124.887	133.953	0.101104	0.0996957	0.822767	129.21	125.93	102.28	110.85	133.98	134.7	0.95	0.94	-0.02	0.763158	0.999989	ONM16909.1 14-3-3-like protein GF14-6 [Zea mays]
Zm00001d003403	0	0	Unchanged	0	0	0	0	0	0	0.001	0.001	0	1	1	0.01	0.01	0.01	0.01	0.01	0.01	1	1	0	1	1	ONM16910.1 Lysine histidine transporter-like 6 [Zea mays]
Zm00001d003404	-0.786143	-0.24	Unchanged	0.413	0.062	0.082	0.065	0.194	0.064	0.185667	0.107667	-0.786143	0.598403	0.986086	0.47	0.52	0.46	0.01	0.21	0.5	2.6	2.2	-0.24	0.889944	0.999989	ONM16911.1 OSJNBa0072F16.18-like protein [Zea mays]
Zm00001d003405	0	0	Unchanged	0	0	0	0	0	0	0.001	0.001	0	1	1	0.01	0.01	0.01	0.01	0.01	0.01	1	1	0	1	1	NP_001158921.1 protease inhibitor/seed storage/LTP family protein precursor [Zea mays]
Zm00001d003406	-0.0210075	-0.33	Unchanged	0.741	0.704	0.907	0.907	0.759	0.652	0.784	0.772667	-0.0210075	0.997218	0.999774	2.26	1.24	1.73	1.05	1.25	1.78	2.22	1.76	-0.33	0.627299	0.999989	NP_001355028.1 actin binding protein precursor [Zea mays]
Zm00001d003408	0	0	Unchanged	0	0	0	0	0	0	0.001	0.001	0	1	1	0.01	0.01	0.01	0.01	0.01	0.01	1	1	0	1	1	ONM16915.1 Agamous-like MADS-box protein AGL16 [Zea mays]
Zm00001d003409	-5.91488	2.56	Unchanged	0	0	0.181	0	0	0	0.0603333	0.001	-5.91488	0.806923	0.986086	0.01	0.01	0.01	0.01	0.01	0.01	0.17	1	2.56	1	1	ONM16916.1 Agamous-like MADS-box protein AGL16 [Zea mays]
Zm00001d003411	0	0	Unchanged	0	0	0	0	0	0	0.001	0.001	0	1	1	0.01	0.01	0.01	0.01	0.01	0.01	1	1	0	1	1	ONM16917.1 30S ribosomal protein 3 chloroplastic [Zea mays]
Zm00001d003412	-2.3505	1.71	Unchanged	0	0.23	0.076	0	0	0.06	0.102	0.02	-2.3505	0.362415	0.986086	0.01	0.31	0.33	0.17	0.24	0.01	2.09	6.83	1.71	0.768405	0.999989	XP_023157377.1 transcription factor MYB16 [Zea mays]
Zm00001d003414	-2.30757	1.01	Unchanged	0.132	0.101	0.267	0.053	0	0.048	0.166667	0.0336667	-2.30757	0.197535	0.964303	0.77	0.01	0.46	0.01	0.5	0.01	2.46	4.95	1.01	0.873499	0.999989	NP_001150779.2 NAC domain protein NAC5 [Zea mays]
Zm00001d003415	-0.0590756	0.06	Unchanged	16.695	18.545	17.625	14.942	17.962	17.84	17.6217	16.9147	-0.0590756	0.861587	0.991104	11.58	9.29	6.15	4.57	10.97	11.21	0.51	0.53	0.06	0.623108	0.999989	ACF82268.1 unknown [Zea mays]
Zm00001d003417	0	0	Unchanged	0	0	0	0	0	0	0.001	0.001	0	1	1	0.01	0.01	0.01	0.01	0.01	0.01	1	1	0	1	1	ONM16924.1 putative purine permease 11 [Zea mays]
Zm00001d003418	0	0	Unchanged	0	0	0	0	0	0	0.001	0.001	0	1	1	0.01	0.01	0.01	0.01	0.01	0.01	1	1	0	1	1	XP_008669320.1 casparian strip membrane protein 4 [Zea mays]
Zm00001d003419	0	0	Unchanged	0	0	0	0	0	0	0.001	0.001	0	1	1	0.01	0.01	0.01	0.01	0.01	0.01	1	1	0	1	1	ONM16926.1 hypothetical protein ZEAMMB73_Zm00001d003419 [Zea mays]
Zm00001d003420	0	0	Unchanged	0	0	0	0	0	0	0.001	0.001	0	1	1	0.01	0.01	0.01	0.01	0.01	0.01	1	1	0	1	1	ONM16927.1 hypothetical protein ZEAMMB73_Zm00001d003420 [Zea mays]
Zm00001d003422	0.296091	-0.42	Unchanged	2.056	2.374	2.466	2.911	2.959	2.597	2.29867	2.82233	0.296091	0.278229	0.986086	13.94	11.76	17.9	16.77	14.16	9.24	6.32	4.74	-0.42	0.239317	0.999989	NP_001357638.1 amino acid/polyamine transporter II [Zea mays]
Zm00001d003423	0.189811	-1.17	Unchanged	3.415	3.513	3.519	3.574	4.139	4.203	3.48233	3.972	0.189811	0.463678	0.986086	1.19	1.78	1.78	0.9	0.62	0.86	0.45	0.2	-1.17	0.127282	0.999989	ONM16929.1 Arsenical pump-driving ATPase [Zea mays]
Zm00001d003425	-0.706396	0.98	Unchanged	0.911	1.149	1.52	0.399	1.397	0.398	1.19333	0.731333	-0.706396	0.506576	0.986086	2.6	2.35	5.73	5.44	0.79	6.65	2.98	5.87	0.98	0.349969	0.999989	NP_001143313.2 uncharacterized protein LOC100275876 precursor [Zea mays]
Zm00001d003426	0.228871	-0.31	Unchanged	3.393	4.521	4.179	5.188	4.514	4.47	4.031	4.724	0.228871	0.264748	0.986086	6.5	6.76	5.97	6.41	6.52	5.28	1.59	1.28	-0.31	0.344522	0.999989	ONM16935.1 Protease Do-like 8 chloroplastic [Zea mays]
Zm00001d003427	-0.0253147	0.32	Unchanged	24.376	24.432	26.449	23.389	24.708	25.851	25.0857	24.6493	-0.0253147	0.949661	0.999255	17.06	16.09	15.57	18.62	22.25	18.68	0.65	0.81	0.32	0.0666178	0.999989	ONM16938.1 DExH-box ATP-dependent RNA helicase DExH18 mitochondrial [Zea mays]
Zm00001d003428	-0.0137865	-0.12	Unchanged	10.609	8.94	10.628	9.988	9.126	10.776	10.059	9.96333	-0.0137865	0.970514	0.999255	11.92	8.48	10.42	8.93	7.99	11.12	1.02	0.94	-0.12	0.837237	0.999989	ACF80176.1 unknown [Zea mays]
Zm00001d003429	1.67356	-1.74	Unchanged	0.049	0.051	0	0.213	0.053	0.053	0.0333333	0.106333	1.67356	0.417197	0.986086	0.01	0.01	0.01	0.01	0.01	0.01	0.3	0.09	-1.74	1	1	ONM16940.1 Glyceraldehyde-3-phosphate dehydrogenase A, chloroplastic [Zea mays]
Zm00001d003430	-0.100095	-0.01	Unchanged	7.696	10.352	10.507	10.464	8.842	7.335	9.51833	8.88033	-0.100095	0.682812	0.986086	10.67	7.2	13.74	11.1	7.83	10.44	1.11	1.1	-0.01	0.88089	0.999989	NP_001141566.1 uncharacterized protein LOC100273682 [Zea mays]
Zm00001d003431	0	0	Unchanged	0	0	0	0	0	0	0.001	0.001	0	1	1	0.01	0.01	0.01	0.01	0.01	0.01	1	1	0	1	1	NP_001309781.1 uncharacterized protein LOC107546770 precursor [Zea mays]
Zm00001d003432	-0.22556	-0.5	Unchanged	0.153	0.161	0.142	0	0.112	0.278	0.152	0.13	-0.22556	0.887459	0.996258	0.41	0.9	0.89	0.01	1.33	0.01	4.82	3.41	-0.5	0.727483	0.999989	ONM16962.1 Galactose mutarotase-like superfamily protein [Zea mays]
Zm00001d003434	-1.01612	1.06	Opposite	3.019	1.368	4.611	1.35	1.374	1.725	2.99933	1.483	-1.01612	0.0176143	0.424479	2.47	2.75	4.68	2.34	4.19	3.72	1.1	2.3	1.06	0.0443115	0.999989	ONM16964.1 Galactose mutarotase-like superfamily protein [Zea mays]
Zm00001d003435	-0.437026	0.85	Unchanged	4.924	2.59	5.312	1.858	4.093	3.523	4.27533	3.158	-0.437026	0.310886	0.986086	5.38	7.41	6.53	8.83	4.21	12.86	1.51	2.73	0.85	0.0820856	0.999989	ACR34755.1 unknown [Zea mays]
Zm00001d003436	0	0	Unchanged	0	0	0	0	0	0	0.001	0.001	0	1	1	0.01	0.01	0.01	0.01	0.01	0.01	1	1	0	1	1	XP_008669323.1 aldose 1-epimerase [Zea mays]
Zm00001d003438	-0.0585522	0	Unchanged	0.806	0.231	1.427	1.083	0.402	0.881	0.821333	0.788667	-0.0585522	0.984796	0.999255	0.43	0.3	1.54	0.57	0.57	1.03	0.92	0.92	0	0.983298	0.999989	NP_001349158.1 uncharacterized protein LOC100383912 [Zea mays]
Zm00001d003439	-0.902703	-0.98	Unchanged	0.043	0	0	0	0	0.023	0.0143333	0.00766667	-0.902703	0.82285	0.986086	0.11	0.01	0.01	0.01	0.01	0.01	2.56	1.3	-0.98	0.638863	0.999989	ONM16969.1 hypothetical protein ZEAMMB73_Zm00001d003439 [Zea mays]
Zm00001d003443	0	0	Unchanged	0	0	0	0	0	0	0.001	0.001	0	1	1	0.01	0.01	0.01	0.01	0.01	0.01	1	1	0	1	1	ONM16972.1 hypothetical protein ZEAMMB73_Zm00001d003443 [Zea mays]
Zm00001d003445	0	0	Unchanged	0	0	0	0	0	0	0.001	0.001	0	1	1	0.01	0.01	0.01	0.01	0.01	0.01	1	1	0	1	1	ONM16974.1 hypothetical protein ZEAMMB73_Zm00001d003445 [Zea mays]
Zm00001d003446	0.589992	-1.18	Unchanged	0.697	0.51	0.511	0.58	1.132	0.874	0.572667	0.862	0.589992	0.386878	0.986086	1.31	4.42	2.29	1.5	2.3	1.52	4.67	2.06	-1.18	0.873212	0.999989	NP_001147571.1 gamma-glutamyltranspeptidase 1 precursor [Zea mays]
Zm00001d003447	0	0	Unchanged	0	0	0	0	0	0	0.001	0.001	0	1	1	0.01	0.01	0.01	0.01	0.01	0.01	1	1	0	1	1	NP_001142653.1 uncharacterized protein LOC100274938 [Zea mays]
Zm00001d003448	-0.116253	0.07	Unchanged	3.985	4.316	3.479	3.235	2.765	4.868	3.92667	3.62267	-0.116253	0.228034	0.986086	6.15	5.32	4.2	4.01	8.16	3.08	1.33	1.4	0.07	0.445154	0.999989	NP_001130821.1 uncharacterized protein LOC100191925 [Zea mays]
Zm00001d003451	-0.286828	0.47	Unchanged	17.05	12.636	17.841	14.748	12.314	11.896	15.8423	12.986	-0.286828	0.0931275	0.806815	40.24	42.38	46.66	54.01	53.52	39.74	2.72	3.78	0.47	0.0157308	0.999989	NP_001142285.1 ETHYLENE INSENSITIVE 3-like 5 protein [Zea mays]
Zm00001d003452	-0.0121192	-0.05	Unchanged	48.386	60.599	47.735	58.1	46.146	51.163	52.24	51.803	-0.0121192	0.93288	0.999255	42.27	46.29	38.23	31.42	38.06	51.53	0.81	0.78	-0.05	0.973248	0.999989	ACG31289.1 hypothetical protein [Zea mays]
Zm00001d003457	0.0549376	0.16	Unchanged	1.036	1.474	0.762	0.6	1.202	1.597	1.09067	1.133	0.0549376	0.917075	0.999255	4.19	3.5	5.7	4.58	7.84	3.12	4.09	4.57	0.16	0.688978	0.999989	ACR37910.1 unknown [Zea mays]
Zm00001d003459	0	5.35	Unchanged	0	0	0	0	0	0	0.001	0.001	0	1	1	0.01	0.01	0.01	0.01	0.44	0.78	1	40.67	5.35	1	1	ONM16986.1 Protein disulfide-isomerase LQY1 chloroplastic [Zea mays]
Zm00001d003460	0.0995892	-0.22	Unchanged	13.113	13.447	12.954	12.647	15.78	13.911	13.1713	14.1127	0.0995892	0.514691	0.986086	8.04	11.88	8.25	8.39	8.6	9.01	0.71	0.61	-0.22	0.778916	0.999989	NP_001148795.1 uncharacterized protein LOC100282412 [Zea mays]
Zm00001d003462	0.176352	0.2	Unchanged	7.185	7.211	6.831	7.502	9.079	7.406	7.07567	7.99567	0.176352	0.263993	0.986086	3.6	5.3	4.26	3.66	8.04	5.33	0.62	0.71	0.2	0.486217	0.999989	NP_001146235.1 lipoyl synthase, mitochondrial [Zea mays]
Zm00001d003463	0.34505	-1.33	Unchanged	0.104	0.11	0.145	0	0.114	0.342	0.119667	0.152	0.34505	0.850551	0.989434	0.28	0.25	0.73	0.01	0.64	0.01	3.51	1.4	-1.33	0.635127	0.999989	NP_001351972.1 uncharacterized protein LOC103646370 [Zea mays]
Zm00001d003464	0.266832	-0.06	Unchanged	14.208	11.924	10.223	12.179	16.188	15.374	12.1183	14.5803	0.266832	0.115061	0.86392	6.15	12.81	7.12	11.02	11.95	7.39	0.72	0.69	-0.06	0.945698	0.999989	ONM16995.1 hypothetical protein ZEAMMB73_Zm00001d003464 [Zea mays]
Zm00001d003468	-0.831524	-0.64	Unchanged	0.644	0.64	0.597	0.196	0.431	0.43	0.627	0.352333	-0.831524	0.201029	0.966871	2.59	2.11	2.19	0.74	1.18	0.56	3.66	2.35	-0.64	0.329431	0.999989	ACF87274.1 unknown [Zea mays]
Zm00001d003469	-1.93546	2.52	Unchanged	0	0	0.153	0	0.04	0	0.051	0.0133333	-1.93546	0.547047	0.986086	0.49	0.33	0.29	0.19	0.76	0.71	7.25	41.5	2.52	0.323896	0.999989	XP_008668445.1 uncharacterized protein LOC100383620 isoform X1 [Zea mays]
Zm00001d003470	-0.0385568	-0.06	Unchanged	13.971	13.584	12.526	13.479	14.202	11.343	13.3603	13.008	-0.0385568	0.867676	0.99228	23.45	26.67	25.63	28.26	23.11	19.43	1.89	1.81	-0.06	0.973378	0.999989	NP_001150448.1 uncharacterized protein LOC100284078 [Zea mays]
Zm00001d003471	-0.0401852	-0.89	Unchanged	0.775	0.582	0.718	1.009	0.566	0.443	0.691667	0.672667	-0.0401852	0.96932	0.999255	1.22	0.54	2.84	1.14	0.83	0.46	2.22	1.2	-0.89	0.282797	0.999989	ONM17001.1 Sugar transport protein 5 [Zea mays]
Zm00001d003472	0.206827	0	Unchanged	9.315	9.128	7.61	7.938	10.369	11.762	8.68433	10.023	0.206827	0.120975	0.872648	2.75	3.47	4.31	3.67	2.65	5.64	0.4	0.4	0	0.827026	0.999989	ONM17003.1 hypothetical protein ZEAMMB73_Zm00001d003472 [Zea mays]
Zm00001d003473	5.12928	-3.13	Unchanged	0	0	0	0	0.105	0	0.001	0.035	5.12928	0.654866	0.986086	1.1	0.01	0.01	0.37	0.01	0.07	36.67	4.19	-3.13	1	1	ONM17004.1 Sugar transport protein 5 [Zea mays]
Zm00001d003474	5.23522	-0.81	Unchanged	0	0	0	0	0	0.113	0.001	0.0376667	5.23522	0.507057	0.986086	0.01	0.49	0.01	0.01	0.87	0.18	16.33	9.29	-0.81	0.972539	0.999989	ONM17005.1 Heterogeneous nuclear ribonucleoprotein U-like protein 1 [Zea mays]
Zm00001d003475	0	0	Unchanged	0	0	0	0	0	0	0.001	0.001	0	1	1	0.01	0.01	0.01	0.01	0.01	0.01	1	1	0	1	1	ONM17006.1 hypothetical protein ZEAMMB73_Zm00001d003475 [Zea mays]
Zm00001d003476	-0.004706	0.04	Unchanged	26.115	26.187	27.535	27.932	25.457	26.188	26.6123	26.5257	-0.004706	0.778452	0.986086	26.23	20.11	18.28	22.92	21.21	22.08	0.81	0.83	0.04	0.393891	0.999989	NP_001159183.1 putative ubiquitin carboxyl-terminal hydrolase superfamily protein [Zea mays]
Zm00001d003477	-0.30397	0.23	Unchanged	9.384	8.53	8.852	6.917	7.09	7.674	8.922	7.227	-0.30397	0.0370778	0.580915	20.16	23.47	21.9	23.51	19.05	19.64	2.45	2.87	0.23	0.146177	0.999989	NP_001346329.1 uncharacterized protein LOC100194126 [Zea mays]
Zm00001d003479	0	0	Unchanged	0	0	0	0	0	0	0.001	0.001	0	1	1	0.01	0.01	0.01	0.01	0.01	0.01	1	1	0	1	1	ONM17016.1 Photosystem II stability/assembly factor HCF136 chloroplastic [Zea mays]
Zm00001d003482	0	0	Unchanged	0	0	0	0	0	0	0.001	0.001	0	1	1	0.01	0.01	0.01	0.01	0.01	0.01	1	1	0	1	1	XP_020404870.1 uncharacterized protein LOC100275279 [Zea mays]
Zm00001d003483	-0.814285	1	Unchanged	0.139	0.293	0.194	0	0.102	0.254	0.208667	0.118667	-0.814285	0.542506	0.986086	0.66	0.38	0.32	0.01	1.54	0.01	2.17	4.33	1	0.561409	0.999989	NP_001148091.2 cytokinin-O-glucosyltransferase 2 [Zea mays]
Zm00001d003485	0	0	Unchanged	0	0	0	0	0	0	0.001	0.001	0	1	1	0.01	0.01	0.01	0.01	0.01	0.01	1	1	0	1	1	ONM17019.1 hypothetical protein ZEAMMB73_Zm00001d003485 [Zea mays]
Zm00001d003488	0	0	Unchanged	0	0	0	0	0	0	0.001	0.001	0	1	1	0.01	0.01	0.01	0.01	0.01	0.01	1	1	0	1	1	NP_001183028.1 uncharacterized protein LOC100501354 [Zea mays]
Zm00001d003489	0	0	Unchanged	0	0	0	0	0	0	0.001	0.001	0	1	1	0.01	0.01	0.01	0.01	0.01	0.01	1	1	0	1	1	ONM17021.1 ATP-dependent protease La (LON) domain protein [Zea mays]
Zm00001d003490	0	0	Unchanged	0	0	0	0	0	0	0.001	0.001	0	1	1	0.01	0.01	0.01	0.01	0.01	0.01	1	1	0	1	1	ONM17022.1 hypothetical protein ZEAMMB73_Zm00001d003490, partial [Zea mays]
Zm00001d003491	-0.123751	-0.18	Unchanged	18.01	20.618	16.59	18.084	16.012	16.583	18.406	16.893	-0.123751	0.0931447	0.806815	6.62	9.4	7.08	6	6.46	6.26	0.42	0.37	-0.18	0.977601	0.999989	ONM17033.1 hypothetical protein ZEAMMB73_Zm00001d003491 [Zea mays]
Zm00001d003492	-0.0674736	-0.05	Unchanged	4.274	4.414	5.078	3.954	5.237	3.946	4.58867	4.379	-0.0674736	0.836126	0.987672	7.53	8.13	10.26	8.44	8.01	7.37	1.88	1.81	-0.05	0.986892	0.999989	NP_001170300.1 uncharacterized protein LOC100384264 [Zea mays]
Zm00001d003493	-0.0161128	0.11	Unchanged	98.937	94.963	105.747	92.608	101.278	102.433	99.8823	98.773	-0.0161128	0.96931	0.999255	151.82	152.63	128.59	158.24	168.61	134.43	1.45	1.56	0.11	0.382006	0.999989	ACG25088.1 histone H3 [Zea mays]
Zm00001d003494	1.35389	-0.13	Transcription	0.775	1.638	0.614	2.29	2.39	3.057	1.009	2.579	1.35389	0.00523415	0.216039	0.29	0.01	1.12	0.41	2.08	0.87	0.47	0.43	-0.13	0.80994	0.999989	ONM17039.1 hypothetical protein ZEAMMB73_Zm00001d003494 [Zea mays]
Zm00001d003495	-0.419673	0.38	Unchanged	10.602	8.748	9.536	8.139	6.175	7.281	9.62867	7.19833	-0.419673	0.00268882	0.146047	9.65	3.86	7.95	6.24	7.63	6.96	0.74	0.96	0.38	0.358987	0.999989	ONM17042.1 hypothetical protein ZEAMMB73_Zm00001d003495 [Zea mays]
Zm00001d003496	-0.218806	0.25	Unchanged	2.708	1.03	1.954	2.91	1.248	0.733	1.89733	1.63033	-0.218806	0.674717	0.986086	2.02	0.51	2.2	1.86	1.08	1.92	0.83	0.99	0.25	0.678628	0.999989	ONM17052.1 hypothetical protein ZEAMMB73_Zm00001d003496 [Zea mays]
Zm00001d003497	-0.721785	0.33	Unchanged	0.75	1.586	1.792	0.383	1.529	0.591	1.376	0.834333	-0.721785	0.234845	0.986086	5.67	11.47	8.86	7.6	6.82	5.36	6.3	7.9	0.33	0.470845	0.999989	NP_001140381.1 putative RING zinc finger domain superfamily protein [Zea mays]
Zm00001d003499	-0.520154	1.19	Unchanged	0	0.248	0.492	0.258	0.194	0.064	0.246667	0.172	-0.520154	0.730357	0.986086	1.58	1.62	1.75	2.13	2.21	3.53	6.69	15.25	1.19	0.213369	0.999989	XP_020403873.1 E3 ubiquitin-protein ligase ATL6 [Zea mays]
Zm00001d003500	-0.0334644	0.01	Unchanged	8.292	14.333	11.655	13.244	10.118	10.132	11.4267	11.1647	-0.0334644	0.936406	0.999255	27.51	18.8	23	18.79	29.01	20.41	2.02	2.04	0.01	0.810818	0.999989	NP_001360992.1 uncharacterized protein LOC100276555 [Zea mays]
Zm00001d003501	-0.582504	-0.02	Unchanged	0.128	0.538	0.8	0.21	0.49	0.279	0.488667	0.326333	-0.582504	0.5778	0.986086	0.01	1.6	2.12	0.92	0.01	1.54	2.54	2.51	-0.02	0.995947	0.999989	XP_008669333.1 esterase OVCA2 [Zea mays]
Zm00001d003502	-0.0473261	0.53	Unchanged	31.261	43.98	37.985	39.28	36.559	33.733	37.742	36.524	-0.0473261	0.784817	0.986086	9.38	16.67	12.56	19.79	14.82	18.9	0.34	0.49	0.53	0.211724	0.999989	NP_001148793.1 signal recognition particle 19 kDa protein [Zea mays]
Zm00001d003504	0.131456	-0.58	Unchanged	5.78	4.519	6.609	8.113	4.055	6.353	5.636	6.17367	0.131456	0.83669	0.987802	15.37	11.55	17.78	14.92	6.17	11.67	2.64	1.77	-0.58	0.305779	0.999989	NP_001358597.1 uncharacterized protein LOC100278972 [Zea mays]
Zm00001d003505	-0.251539	3.34	Unchanged	0.077	0.323	0	0.336	0	0	0.133333	0.112	-0.251539	0.898268	0.997719	0.01	0.01	0.01	0.01	0.01	0.24	0.07	0.71	3.34	0.575489	0.999989	ONM17071.1 hypothetical protein ZEAMMB73_Zm00001d003505 [Zea mays]
Zm00001d003508	-0.0216941	0.19	Unchanged	7.011	7.656	7.846	8.331	7.903	5.943	7.50433	7.39233	-0.0216941	0.982186	0.999255	11.28	17.62	12.4	14.65	16.61	15.2	1.83	2.09	0.19	0.328504	0.999989	ONM17072.1 Steroid nuclear receptor ligand-binding [Zea mays]
Zm00001d003509	0.0221096	0.04	Unchanged	13.651	16.181	15.819	15.21	15.143	16.003	15.217	15.452	0.0221096	0.698311	0.986086	15.34	14.85	19.92	20.86	16.45	14.86	1.1	1.13	0.04	0.971314	0.999989	NP_001151313.2 catalytic/ protein phosphatase type 2C [Zea mays]
Zm00001d003510	-0.324587	-0.38	Unchanged	0.821	0.345	1.142	0.674	0.81	0.359	0.769333	0.614333	-0.324587	0.636466	0.986086	2.09	1.23	3.52	1.14	1.68	1.37	2.96	2.27	-0.38	0.597908	0.999989	XP_008669336.1 probable fucosyltransferase 7 [Zea mays]
[truncated: 37,578 more rows]
