# Supplementary material for: Natural variation in the ZmPIMT1 promoter enhances seed aging tolerance by regulating PABP2 repair in maize
Source: Plant Cell. 2025 Sep 18;37(10):koaf217. doi: 10.1093/plcell/koaf217 (PMC12510314; doi:10.1093/plcell/koaf217)
Supplement: koaf217_Supplementary_Data [file koaf217_supplementary_data.zip › Figure 5C source files/Figure 5C source files/Figure 5C-panel 1-ZmPIMT1-NYFP+CYFP source files/SPYN-ZmPIMT1+SPYC-10.txt]

Name : SPYN-ZmPIMT1+SPYC-10	20/11/2024	16:56:42	

Type : 16 bit grey/pseudo
Intensity : 1.000000 lux
x : 1024 * 0.134855 : um
y : 1024 * 0.134576 : um
Wavelength : 3


[Environment]
User=FDNQQ92
Configuration=confocol
Version=Andor iQ 3.6.1 
[Environment End]
[Created]
Date=20/11/2024
Time=15:59:56
[Created End]
[Protocol Description]
Protocol - 6D-standard confocal
	6D View Compatible - Yes
	Image - SPYN-ZmPIMT1+SPYC-
		Camera Binning - Use Current
		Wait Allocation - On
		Camera Selection - Use Current
		Events
			Keyboard Events - On
				Default name - Spacebar
		Repeat T - 1 time (0 ms - fastest)
			Repeat - Channel (c488,c637,DIC)
				Channel Description
					Channel - c488
						Camera EM Gain - 116
						Camera Binning X - CURRENT
						Camera Binning Y - CURRENT
						Camera Exposure Time (s) - 0.4
						Camera Exposure Units - 1
						DSD Imaging Mode - 3
						LUT - Green
						Map Min - 877
						Map Max - 55991
						Contrast Method (Leica) - 3
						Fluo Filter 1 - 4
						Fluo Filter 2 - Current
						Fluo Shutter 1 - Current
						Leica Condenser - 1
						Leica Condenser Aperture - 8
						Leica Condenser Field - Current
						Leica Condenser Lamp - 0
						Leica DIC Turret - 4
						Leica Magnification Changer - 1
						Leica Polariser - Current
						Leica Port - 2
						Trans Filter 1 - 0
						Trans Filter 2 - Current
						Trans Shutter 1 - Closed
						LVPZT - Current
						CSU Aperture - 18.5
						CSU Camera Port - Current
						CSU Lens 1 - Current
						CSU Lens 2 - Current
						CSU NIR Shutter - Current
						CSU PB Mirror - Current
						CSU PB Shutter - Current
						CSU Port - 0
						CSU Shutter - Current
						Dichroic - 488
						Emmision - Current
						Excitation - 52550
						NDFilter - Current
						ILE1 Channel 1 Intensity - -1
						ILE1 Channel 2 Intensity - 13.8
						ILE1 Channel 3 Intensity - -1
						ILE1 Channel 4 Intensity - -1
						ILE1 Channel 5 Intensity - Current
						ILE1 Channel 6 Intensity - Current
						ILE1 Channel 7 Intensity - Current
						ILE1 Channel 8 Intensity - Current
						ILE1 Laser 1 Enabled - 1
						ILE1 Laser 1 External Control - Current
						ILE1 Laser 2 Enabled - 1
						ILE1 Laser 2 External Control - Current
						ILE1 Laser 3 Enabled - 1
						ILE1 Laser 3 External Control - Current
						ILE1 Laser 4 Enabled - 1
						ILE1 Laser 4 External Control - Current
						ILE1 Laser 5 Enabled - 1
						ILE1 Laser 5 External Control - Current
						ILE1 Laser 6 Enabled - 1
						ILE1 Laser 6 External Control - Current
						ILE1 Laser 7 Enabled - 1
						ILE1 Laser 7 External Control - Current
						ILE1 Laser 8 Enabled - 1
						ILE1 Laser 8 External Control - Current
						ILE1 MPD - 0
						ILE1 Position - 488
						ILE1 Shutter - Open
					Channel - c637
						Camera EM Gain - 116
						Camera Binning X - CURRENT
						Camera Binning Y - CURRENT
						Camera Exposure Time (s) - 0.15
						Camera Exposure Units - 1
						DSD Imaging Mode - 3
						LUT - Blue
						Map Min - 355
						Map Max - 746
						Contrast Method (Leica) - 3
						Fluo Filter 1 - 4
						Fluo Filter 2 - Current
						Fluo Shutter 1 - Current
						Leica Condenser - 1
						Leica Condenser Aperture - 8
						Leica Condenser Field - Current
						Leica Condenser Lamp - 0
						Leica DIC Turret - 4
						Leica Magnification Changer - 1
						Leica Polariser - Current
						Leica Port - 2
						Trans Filter 1 - 0
						Trans Filter 2 - Current
						Trans Shutter 1 - Closed
						LVPZT - Current
						CSU Aperture - 18.5
						CSU Camera Port - Current
						CSU Lens 1 - Current
						CSU Lens 2 - Current
						CSU NIR Shutter - Current
						CSU PB Mirror - Current
						CSU PB Shutter - Current
						CSU Port - 0
						CSU Shutter - Current
						Dichroic - 488
						Emmision - Current
						Excitation - 9
						NDFilter - Current
						ILE1 Channel 1 Intensity - -1
						ILE1 Channel 2 Intensity - -1
						ILE1 Channel 3 Intensity - -1
						ILE1 Channel 4 Intensity - 10.8
						ILE1 Channel 5 Intensity - Current
						ILE1 Channel 6 Intensity - Current
						ILE1 Channel 7 Intensity - Current
						ILE1 Channel 8 Intensity - Current
						ILE1 Laser 1 Enabled - 1
						ILE1 Laser 1 External Control - Current
						ILE1 Laser 2 Enabled - 1
						ILE1 Laser 2 External Control - Current
						ILE1 Laser 3 Enabled - 1
						ILE1 Laser 3 External Control - Current
						ILE1 Laser 4 Enabled - 1
						ILE1 Laser 4 External Control - Current
						ILE1 Laser 5 Enabled - 1
						ILE1 Laser 5 External Control - Current
						ILE1 Laser 6 Enabled - 1
						ILE1 Laser 6 External Control - Current
						ILE1 Laser 7 Enabled - 1
						ILE1 Laser 7 External Control - Current
						ILE1 Laser 8 Enabled - 1
						ILE1 Laser 8 External Control - Current
						ILE1 MPD - 0
						ILE1 Position - 637
						ILE1 Shutter - Open
					Channel - DIC
						Camera EM Gain - 116
						Camera Binning X - CURRENT
						Camera Binning Y - CURRENT
						Camera Exposure Time (s) - 0.15
						Camera Exposure Units - 1
						DSD Imaging Mode - 3
						LUT - Grey
						Map Min - 2990
						Map Max - 14008
						Contrast Method (Leica) - 1
						Fluo Filter 1 - 5
						Fluo Filter 2 - Current
						Fluo Shutter 1 - Current
						Leica Condenser - 4
						Leica Condenser Aperture - 8
						Leica Condenser Field - Current
						Leica Condenser Lamp - 94
						Leica DIC Turret - 2
						Leica Magnification Changer - 1
						Leica Polariser - Current
						Leica Port - 2
						Trans Filter 1 - 0
						Trans Filter 2 - Current
						Trans Shutter 1 - Open
						LVPZT - Current
						CSU Aperture - 18.5
						CSU Camera Port - Current
						CSU Lens 1 - Current
						CSU Lens 2 - Current
						CSU NIR Shutter - Current
						CSU PB Mirror - Current
						CSU PB Shutter - Current
						CSU Port - 1
						CSU Shutter - Current
						Dichroic - 2
						Emmision - Current
						Excitation - 10
						NDFilter - Current
						ILE1 Channel 1 Intensity - -1
						ILE1 Channel 2 Intensity - -1
						ILE1 Channel 3 Intensity - -1
						ILE1 Channel 4 Intensity - -1
						ILE1 Channel 5 Intensity - Current
						ILE1 Channel 6 Intensity - Current
						ILE1 Channel 7 Intensity - Current
						ILE1 Channel 8 Intensity - Current
						ILE1 Laser 1 Enabled - 1
						ILE1 Laser 1 External Control - Current
						ILE1 Laser 2 Enabled - 1
						ILE1 Laser 2 External Control - Current
						ILE1 Laser 3 Enabled - 1
						ILE1 Laser 3 External Control - Current
						ILE1 Laser 4 Enabled - 1
						ILE1 Laser 4 External Control - Current
						ILE1 Laser 5 Enabled - 1
						ILE1 Laser 5 External Control - Current
						ILE1 Laser 6 Enabled - 1
						ILE1 Laser 6 External Control - Current
						ILE1 Laser 7 Enabled - 1
						ILE1 Laser 7 External Control - Current
						ILE1 Laser 8 Enabled - 1
						ILE1 Laser 8 External Control - Current
						ILE1 MPD - 0
						ILE1 Position - 0
						ILE1 Shutter - Open
				Snap - Frame
			End - Channel
		End - T

[Protocol Description End]
[Grab Parameters]
Camera=iXon Ultra
Window Left=0
Window Top=0
Window Right=1023
Window Bottom=1023
Window Width=1024
Window Height=1024
BinningX=1
BinningY=1
Image Width=1024
Image Height=1024
Exposure=400.0 ms
Rotation=0
FlipV=0
FlipH=0
TimeStamps=Hardware
[Grab Parameters End]
[Tab Device Info]
Camera=DU888_BV 10581
ControllerCard=USB
DriverVersion=2.101.33012.0
CofVersion=0
VxDVersion=0.0
SoftwareTrigger=Supported
BitDepth=16
FPGA_Version=205.205
Ocx_Version=5.4.15.11
Ocx_Time=21:02:54 Apr 18 2017
Ocx_File=C:\PROGRA~2\ANDORB~1\COMMON~1\KIDAND~1.OCX

[Tab Device Info End]
[Tab Exposure]
Window=1024 : 1024
Shutter=Open
Binning=1 x 1
Temperature - Actual =-60
Display Control - Fastest=Checked
Display Control - Display Rate=1
Gains - Pre-Amp-Gain=Gain 2
EM Gain - Enabled=Checked
Gains - EMGain=116
Exposure Time - Frame Transfer=Unchecked
Exposure Time - unit=ms
Exposure Time - exposure value=400.0
Exposure Time - Readout in ms=42.209
Experiment Control - FLZ=Unchecked
Experiment Control - Trig Mode=Free Run
Use Frame averaging=Unchecked
Frames to be averaged=2
Fastest Grab=Unchecked
Available memory=4095
[Tab Exposure End]
[Tab Temperature/Shutter]
Temperature Setting=-60
Actual Temperature=-60
Cooling=Steady
Fan=Full
TTL High Open=Checked
Shutter Open Transfer Time=60
Shutter Close Transfer Time=80
[Tab Temperature/Shutter End]
[Tab Speed/Amplifer]
Horizontal Readout=30.000
Vertical Readout time=[2.200]
ADC Channel=0
Vertical Clock Voltage=Normal
Output Amplifier=EM Port
Baseline Clamp=Checked
[Tab Speed/Amplifer End]
[Tab Image Orientation]
Flip=None
Rotation in Degrees=None
[Tab Image Orientation End]
[Image Info]
Window Left=0
Window Top=0
Window Right=1023
Window Bottom=1023
Window Width=1024
Window Height=1024
Window BinningX=1
Window BinningY=1
[Image Info End]
[First Frame]
SavedTime=20/11/2024 16:00:04.454
[First Frame End]
