# Supplementary material for: Natural variation in the ZmPIMT1 promoter enhances seed aging tolerance by regulating PABP2 repair in maize
Source: Plant Cell. 2025 Sep 18;37(10):koaf217. doi: 10.1093/plcell/koaf217 (PMC12510314; doi:10.1093/plcell/koaf217)
Supplement: koaf217_Supplementary_Data [file koaf217_supplementary_data.zip › Supplementary Data Set S1.xlsx]

## Sheet: Figure 1
Figure 1 B						Figure 1 C			Figure 1 E
Student’s t-test
Condition	HAI	Comparison	p-value	significance		Table Analyzed	Figure 1 C NAA			Comparison	p-value	significance
NAA	48	Zheng 58 vs Chang7-2	0.00591108	Yes		Column Chang7-2	Chang7-2		ZmPIMT1 expression	Zheng 58 vs Chang7-2	0.000490187	Yes
	60	Zheng 58 vs Chang7-2	0.00085458	Yes		vs	vs
	72	Zheng 58 vs Chang7-2	0.00113013	Yes		Column Zheng58	Zheng58
	84	Zheng 58 vs Chang7-2	0.000230428	Yes
	96	Zheng 58 vs Chang7-2	0.0177714	Yes		Unpaired t test
	108	Zheng 58 vs Chang7-2	0.373901	No		P value	< 0.0001		Figure 1 F
	120	Zheng 58 vs Chang7-2	0.373901	No		P value summary	****
	132	Zheng 58 vs Chang7-2	0.373901	No		Are means signif. different? (P < 0.05)	Yes			Comparison	p-value	significance
	144	Zheng 58 vs Chang7-2	0.373901	No		One- or two-tailed P value?	Two-tailed		ZmPIMT2 expression	Zheng 58 vs Chang7-2	0.0166061	Yes
AA4	48	Zheng 58 vs Chang7-2	not applied	not applied		t, df	t=4.465, df=255
	60	Zheng 58 vs Chang7-2	0.0110674	Yes
	72	Zheng 58 vs Chang7-2	0.0195094	Yes		Table Analyzed	Figure 1 C AA4
	84	Zheng 58 vs Chang7-2	0.00984806	Yes		Column Chang7-2	Chang7-2
	96	Zheng 58 vs Chang7-2	0.00874163	Yes		vs	vs
	108	Zheng 58 vs Chang7-2	0.00639543	Yes		Column Zheng58	Zheng58
	120	Zheng 58 vs Chang7-2	0.00698804	Yes
	132	Zheng 58 vs Chang7-2	0.016103	Yes		Unpaired t test
	144	Zheng 58 vs Chang7-2	0.016103	Yes		P value	< 0.0001
						P value summary	****
						Are means signif. different? (P < 0.05)	Yes
						One- or two-tailed P value?	Two-tailed
						t, df	t=6.010, df=84

## Sheet: Figure 2
Figure 2 D			Figure 2 F					Figure 2 I			Figure 2 J
Table Analyzed	Figure 2 D			Comparison	p-value	significance		Table Analyzed	Figure 2 I		Table Analyzed	Figure 2 J
Column Hap C7-2	Hap C7-2		ZmPIMT1 expression mRNA	Hap C7-2 vs Hap Z58	0.033033	Yes		Column Hap C7-2	Hap C7-2		Column Hap C7-2	Hap C7-2
vs	vs							vs	vs		vs	vs
Column Hap Z58	Hap Z58							Column Hap Z58	Hap Z58		Column Hap Z58	Hap Z58
			Figure 2 G
Unpaired t test								Unpaired t test			Unpaired t test
P value	< 0.0001			Comparison	p-value	significance		P value	0.0003		P value	0.0007
P value summary	***		ZmPIMT1 expression protein	Hap C7-2 vs Hap Z58	5.13912e-05	Yes		P value summary	***		P value summary	***
Are means signif. different? (P < 0.05)	Yes							Are means signif. different? (P < 0.05)	Yes		Are means signif. different? (P < 0.05)	Yes
One- or two-tailed P value?	Two-tailed							One- or two-tailed P value?	Two-tailed		One- or two-tailed P value?	Two-tailed
t, df	t=10.25, df=291							t, df	t=4.446, df=18		t, df	t=4.059, df=18

## Sheet: Figure 3
Figure 3 B
	Comparison	p-value	significance
DNA methylation status of Ubi-2	Hap C7-2 vs Hap Z58	0.379929	No
DNA methylation status of Actin1	Hap C7-2 vs Hap Z58	0.428718	No
DNA methylation status of ZmPIMT1 Region 1	Hap C7-2 vs Hap Z58	8.59892e-05	Yes
DNA methylation status of ZmPIMT1 Region 2	Hap C7-2 vs Hap Z58	not applied	not applied
DNA methylation status of ZmPIMT1 Region 3	Hap C7-2 vs Hap Z58	not applied	not applied
DNA methylation status of ZmPIMT1 Region 4	Hap C7-2 vs Hap Z58	0.794044	No

## Sheet: Figure 4
Figure 4 B						Figure 4 C			Figure 4 E						Figure 4 F			Figure 4 H						Figure 4 I
Student’s t-test									Student’s t-test									Student’s t-test
Condition	HAI	Comparison	p-value	significance		Table Analyzed	Figure 4 C NAA		Condition	HAI	Comparison	p-value	significance		Table Analyzed	Figure 4 F NAA		Condition	HAI	Comparison	p-value	significance		Table Analyzed	Figure 4 I AA7
NAA	48	zmpimt1 vs NS	0.287864	No		Column zmpimt1	zmpimt1		NAA	36	OEZmPIMT1 #1 vs Zong31	0.0863195	No		Column OEZmPIMT1 #1	OEZmPIMT1 #1		AA7	36	OEZmPIMT1 #1 vs Zong31	not applied	not applied		Column OEZmPIMT1 #1	OEZmPIMT1 #1
	60	zmpimt1 vs NS	0.10454	No		vs	vs			48	OEZmPIMT1 #1 vs Zong31	0.00218469	Yes		vs	vs			48	OEZmPIMT1 #1 vs Zong31	0.000484128	Yes		vs	vs
	72	zmpimt1 vs NS	1	No		Column NS	NS			60	OEZmPIMT1 #1 vs Zong31	0.257949	No		Column Zong31	Zong31			60	OEZmPIMT1 #1 vs Zong31	4.78022e-05	Yes		Column Zong31	Zong31
	84	zmpimt1 vs NS	0.373901	No						72	OEZmPIMT1 #1 vs Zong31	0.121891	No						72	OEZmPIMT1 #1 vs Zong31	1.79405e-06	Yes
	96	zmpimt1 vs NS	0.373901	No		Unpaired t test				84	OEZmPIMT1 #1 vs Zong31	0.121891	No		Unpaired t test				84	OEZmPIMT1 #1 vs Zong31	3.16207e-05	Yes		Unpaired t test
	108	zmpimt1 vs NS	0.373901	No		P value	0.5905			96	OEZmPIMT1 #1 vs Zong31	0.121891	No		P value	0.0013			96	OEZmPIMT1 #1 vs Zong31	0.000148762	Yes		P value	<0.0001
	120	zmpimt1 vs NS	0.373901	No		P value summary	ns			108	OEZmPIMT1 #1 vs Zong31	0.121891	No		P value summary	**			108	OEZmPIMT1 #1 vs Zong31	7.7493e-05	Yes		P value summary	***
	132	zmpimt1 vs NS	0.373901	No		Are means signif. different? (P < 0.05)	No			120	OEZmPIMT1 #1 vs Zong31	0.121891	No		Are means signif. different? (P < 0.05)	Yes			120	OEZmPIMT1 #1 vs Zong31	7.7493e-05	Yes		Are means signif. different? (P < 0.05)	Yes
	144	zmpimt1 vs NS	0.373901	No		One- or two-tailed P value?	Two-tailed			36	OEZmPIMT1 #2 vs Zong31	0.252925	No		One- or two-tailed P value?	Two-tailed			36	OEZmPIMT1 #2 vs Zong31	not applied	not applied		One- or two-tailed P value?	Two-tailed
AA4	48	zmpimt1 vs NS	not applied	not applied		t, df	t=0.5387, df=298			48	OEZmPIMT1 #2 vs Zong31	0.134902	No		t, df	t=3.244, df=293			48	OEZmPIMT1 #2 vs Zong31	not applied	not applied		t, df	t=10.10, df=163
	60	zmpimt1 vs NS	not applied	not applied						60	OEZmPIMT1 #2 vs Zong31	0.00535227	Yes						60	OEZmPIMT1 #2 vs Zong31	0.124337	No
	72	zmpimt1 vs NS	0.291974	No		Table Analyzed	Figure 4 C AA4			72	OEZmPIMT1 #2 vs Zong31	0.0133814	Yes		Table Analyzed	Figure 4 F NAA			72	OEZmPIMT1 #2 vs Zong31	0.0063724	Yes		Table Analyzed	Figure 4 I AA7
	84	zmpimt1 vs NS	0.0344159	Yes		Column zmpimt1	zmpimt1			84	OEZmPIMT1 #2 vs Zong31	0.990405	No		Column OEZmPIMT1 #2	OEZmPIMT1 #2			84	OEZmPIMT1 #2 vs Zong31	0.000977308	Yes		Column OEZmPIMT1 #2	OEZmPIMT1 #2
	96	zmpimt1 vs NS	0.00373845	Yes		vs	vs			96	OEZmPIMT1 #2 vs Zong31	0.371829	No		vs	vs			96	OEZmPIMT1 #2 vs Zong31	9.88819e-05	Yes		vs	vs
	108	zmpimt1 vs NS	0.0132356	Yes		Column NS	NS			108	OEZmPIMT1 #2 vs Zong31	0.371829	No		Column Zong31	Zong31			108	OEZmPIMT1 #2 vs Zong31	0.000450855	Yes		Column Zong31	Zong31
	120	zmpimt1 vs NS	0.0147325	Yes						120	OEZmPIMT1 #2 vs Zong31	0.371829	No						120	OEZmPIMT1 #2 vs Zong31	4.82092e-05	Yes
	132	zmpimt1 vs NS	0.0153422	Yes		Unpaired t test				36	OEZmPIMT1 #3 vs Zong31	0.373901	No		Unpaired t test				36	OEZmPIMT1 #3 vs Zong31	not applied	not applied		Unpaired t test
	144	zmpimt1 vs NS	0.0153422	Yes		P value	0.0325			48	OEZmPIMT1 #3 vs Zong31	0.00142058	Yes		P value	0.1448			48	OEZmPIMT1 #3 vs Zong31	not applied	not applied		P value	<0.0001
						P value summary	*			60	OEZmPIMT1 #3 vs Zong31	0.00051914	Yes		P value summary	ns			60	OEZmPIMT1 #3 vs Zong31	0.0474207	Yes		P value summary	***
						Are means signif. different? (P < 0.05)	Yes			72	OEZmPIMT1 #3 vs Zong31	0.0392121	Yes		Are means signif. different? (P < 0.05)	No			72	OEZmPIMT1 #3 vs Zong31	0.00706916	Yes		Are means signif. different? (P < 0.05)	Yes
						One- or two-tailed P value?	Two-tailed			84	OEZmPIMT1 #3 vs Zong31	0.386635	No		One- or two-tailed P value?	Two-tailed			84	OEZmPIMT1 #3 vs Zong31	0.00454297	Yes		One- or two-tailed P value?	Two-tailed
						t, df	t=2.219, df=38			96	OEZmPIMT1 #3 vs Zong31	0.00695406	Yes		t, df	t=1.462, df=300			96	OEZmPIMT1 #3 vs Zong31	0.0136759	Yes		t, df	t=5.301, df=180
										108	OEZmPIMT1 #3 vs Zong31	0.00695406	Yes						108	OEZmPIMT1 #3 vs Zong31	0.000375519	Yes
										120	OEZmPIMT1 #3 vs Zong31	0.00695406	Yes		Table Analyzed	Figure 4 F NAA			120	OEZmPIMT1 #3 vs Zong31	0.000375519	Yes		Table Analyzed	Figure 4 I AA7
															Column OEZmPIMT1 #3	OEZmPIMT1 #3								Column OEZmPIMT1 #3	OEZmPIMT1 #3
															vs	vs								vs	vs
															Column Zong31	Zong31								Column Zong31	Zong31
															Unpaired t test									Unpaired t test
															P value	0.2725								P value	0.0003
															P value summary	ns								P value summary	***
															Are means signif. different? (P < 0.05)	No								Are means signif. different? (P < 0.05)	Yes
															One- or two-tailed P value?	Two-tailed								One- or two-tailed P value?	Two-tailed
															t, df	t=1.099, df=301								t, df	t=3.736, df=156

## Sheet: Figure 6
Figure 6 A						Figure 6 B						Figure 6 C
two tailed ANOVA test (alpha = 0.05)						two tailed ANOVA test (alpha = 0.05)						two tailed ANOVA test (alpha = 0.05)
Condition	HAI	Comparison	p-value	significance		Condition	HAI	Comparison	p-value	significance		Condition	HAI	Comparison	p-value	significance
NAA without moist chilling	0	atpabp2 vs WT	not applied	not applied		AA3 without moist chilling	0	atpabp2 vs WT	not applied	not applied		NAA without moist chilling	0	atpabp2,8 vs WT	not applied	not applied
	12	atpabp2 vs WT	not applied	not applied			12	atpabp2 vs WT	not applied	not applied			12	atpabp2,8 vs WT	not applied	not applied
	24	atpabp2 vs WT	not applied	not applied			24	atpabp2 vs WT	not applied	not applied			24	atpabp2,8 vs WT	not applied	not applied
	36	atpabp2 vs WT	0.0068	Yes			36	atpabp2 vs WT	0.1053	No			36	atpabp2,8 vs WT	not applied	not applied
	48	atpabp2 vs WT	0.048	Yes			48	atpabp2 vs WT	0.1528	No			48	atpabp2,8 vs WT	0.1915	No
	60	atpabp2 vs WT	0.0325	Yes			60	atpabp2 vs WT	0.0038	Yes			60	atpabp2,8 vs WT	0.6773	No
	72	atpabp2 vs WT	0.0571	No			72	atpabp2 vs WT	0.0007	Yes			72	atpabp2,8 vs WT	0.6773	No
	84	atpabp2 vs WT	0.1025	No			84	atpabp2 vs WT	0.0008	Yes			84	atpabp2,8 vs WT	0.8013	No
	96	atpabp2 vs WT	0.0654	No			96	atpabp2 vs WT	0.0011	Yes			96	atpabp2,8 vs WT	0.5939	No
	108	atpabp2 vs WT	0.0249	Yes			108	atpabp2 vs WT	0.0016	Yes			108	atpabp2,8 vs WT	0.5939	No
	120	atpabp2 vs WT	0.0093	Yes			120	atpabp2 vs WT	0.0019	Yes			120	atpabp2,8 vs WT	0.5939	No
	132	atpabp2 vs WT	0.0566	No			132	atpabp2 vs WT	0.0021	Yes			132	atpabp2,8 vs WT	0.7287	No
	144	atpabp2 vs WT	0.0566	No			144	atpabp2 vs WT	0.0022	Yes			144	atpabp2,8 vs WT	0.7287	No
	156	atpabp2 vs WT	0.3319	No			156	atpabp2 vs WT	0.0013	Yes			156	atpabp2,8 vs WT	0.7287	No
	168	atpabp2 vs WT	0.0915	No			168	atpabp2 vs WT	0.0013	Yes			168	atpabp2,8 vs WT	0.7287	No
NAA with moist chilling	168	atpabp2 vs WT	0.5884	No		AA3 with moist chilling	168	atpabp2 vs WT	0.0003	Yes		NAA with moist chilling	168	atpabp2,8 vs WT	0.7287	No
NAA without moist chilling	0	atpabp4 vs WT	not applied	not applied		AA3 without moist chilling	0	atpabp4 vs WT	not applied	not applied
	12	atpabp4 vs WT	not applied	not applied			12	atpabp4 vs WT	not applied	not applied
	24	atpabp4 vs WT	not applied	not applied			24	atpabp4 vs WT	not applied	not applied		Figure 6 D
	36	atpabp4 vs WT	0.1007	No			36	atpabp4 vs WT	0.1191	No		two tailed ANOVA test (alpha = 0.05)
	48	atpabp4 vs WT	0.0596	No			48	atpabp4 vs WT	0.3825	No		Condition	HAI	Comparison	p-value	significance
	60	atpabp4 vs WT	0.053	No			60	atpabp4 vs WT	0.1431	No		AA3 without moist chilling	0	atpabp2,8 vs WT	not applied	not applied
	72	atpabp4 vs WT	0.015	Yes			72	atpabp4 vs WT	0.0089	Yes			12	atpabp2,8 vs WT	not applied	not applied
	84	atpabp4 vs WT	0.0069	Yes			84	atpabp4 vs WT	0.0218	Yes			24	atpabp2,8 vs WT	not applied	not applied
	96	atpabp4 vs WT	0.0322	Yes			96	atpabp4 vs WT	0.0131	Yes			36	atpabp2,8 vs WT	0.678	No
	108	atpabp4 vs WT	0.0428	Yes			108	atpabp4 vs WT	0.0111	Yes			48	atpabp2,8 vs WT	0.0846	No
	120	atpabp4 vs WT	0.0329	Yes			120	atpabp4 vs WT	0.0164	Yes			60	atpabp2,8 vs WT	0.0255	Yes
	132	atpabp4 vs WT	0.0354	Yes			132	atpabp4 vs WT	0.0128	Yes			72	atpabp2,8 vs WT	0.032	Yes
	144	atpabp4 vs WT	0.0354	Yes			144	atpabp4 vs WT	0.012	Yes			84	atpabp2,8 vs WT	0.0227	Yes
	156	atpabp4 vs WT	0.0617	No			156	atpabp4 vs WT	0.0101	Yes			96	atpabp2,8 vs WT	0.0192	Yes
	168	atpabp4 vs WT	0.0584	No			168	atpabp4 vs WT	0.0092	Yes			108	atpabp2,8 vs WT	0.021	Yes
NAA with moist chilling	168	atpabp4 vs WT	0.5884	No		AA3 with moist chilling	168	atpabp4 vs WT	0.0026	Yes			120	atpabp2,8 vs WT	0.0157	Yes
NAA without moist chilling	0	atpabp8 vs WT	not applied	not applied		AA3 without moist chilling	0	atpabp8 vs WT	not applied	not applied			132	atpabp2,8 vs WT	0.0137	Yes
	12	atpabp8 vs WT	not applied	not applied			12	atpabp8 vs WT	not applied	not applied			144	atpabp2,8 vs WT	0.0126	Yes
	24	atpabp8 vs WT	not applied	not applied			24	atpabp8 vs WT	not applied	not applied			156	atpabp2,8 vs WT	0.0195	Yes
	36	atpabp8 vs WT	0.0106	Yes			36	atpabp8 vs WT	0.0348	Yes			168	atpabp2,8 vs WT	0.0195	Yes
	48	atpabp8 vs WT	0.0425	Yes			48	atpabp8 vs WT	0.0315	Yes		AA3 with moist chilling	168	atpabp2,8 vs WT	0.017	Yes
	60	atpabp8 vs WT	0.0486	Yes			60	atpabp8 vs WT	0.0002	Yes
	72	atpabp8 vs WT	0.047	Yes			72	atpabp8 vs WT	0.0002	Yes
	84	atpabp8 vs WT	0.2093	No			84	atpabp8 vs WT	0.0002	Yes
	96	atpabp8 vs WT	0.0584	No			96	atpabp8 vs WT	0.0003	Yes
	108	atpabp8 vs WT	0.171	No			108	atpabp8 vs WT	0.0005	Yes
	120	atpabp8 vs WT	0.1154	No			120	atpabp8 vs WT	0.0007	Yes
	132	atpabp8 vs WT	0.0983	No			132	atpabp8 vs WT	0.0005	Yes
	144	atpabp8 vs WT	0.2692	No			144	atpabp8 vs WT	0.0006	Yes
	156	atpabp8 vs WT	0.2085	No			156	atpabp8 vs WT	0.0003	Yes
	168	atpabp8 vs WT	0.3323	No			168	atpabp8 vs WT	0.0003	Yes
NAA with moist chilling	168	atpabp8 vs WT	0.5884	No		AA3 with moist chilling	168	atpabp8 vs WT	<0.0001	Yes
NAA without moist chilling	0	atpabp2,4 vs WT	not applied	not applied		AA3 without moist chilling	0	atpabp2,4 vs WT	not applied	not applied
	12	atpabp2,4 vs WT	not applied	not applied			12	atpabp2,4 vs WT	not applied	not applied
	24	atpabp2,4 vs WT	not applied	not applied			24	atpabp2,4 vs WT	not applied	not applied
	36	atpabp2,4 vs WT	0.0038	Yes			36	atpabp2,4 vs WT	0.009	Yes
	48	atpabp2,4 vs WT	0.0114	Yes			48	atpabp2,4 vs WT	0.0075	Yes
	60	atpabp2,4 vs WT	<0.0001	Yes			60	atpabp2,4 vs WT	<0.0001	Yes
	72	atpabp2,4 vs WT	<0.0001	Yes			72	atpabp2,4 vs WT	<0.0001	Yes
	84	atpabp2,4 vs WT	<0.0001	Yes			84	atpabp2,4 vs WT	<0.0001	Yes
	96	atpabp2,4 vs WT	<0.0001	Yes			96	atpabp2,4 vs WT	<0.0001	Yes
	108	atpabp2,4 vs WT	<0.0001	Yes			108	atpabp2,4 vs WT	<0.0001	Yes
	120	atpabp2,4 vs WT	<0.0001	Yes			120	atpabp2,4 vs WT	<0.0001	Yes
	132	atpabp2,4 vs WT	<0.0001	Yes			132	atpabp2,4 vs WT	<0.0001	Yes
	144	atpabp2,4 vs WT	<0.0001	Yes			144	atpabp2,4 vs WT	<0.0001	Yes
	156	atpabp2,4 vs WT	<0.0001	Yes			156	atpabp2,4 vs WT	<0.0001	Yes
	168	atpabp2,4 vs WT	<0.0001	Yes			168	atpabp2,4 vs WT	<0.0001	Yes
NAA with moist chilling	168	atpabp2,4 vs WT	<0.0001	Yes		AA3 with moist chilling	168	atpabp2,4 vs WT	<0.0001	Yes
NAA without moist chilling	0	atpabp4,8 vs WT	not applied	not applied		AA3 without moist chilling	0	atpabp4,8 vs WT	not applied	not applied
	12	atpabp4,8 vs WT	not applied	not applied			12	atpabp4,8 vs WT	not applied	not applied
	24	atpabp4,8 vs WT	not applied	not applied			24	atpabp4,8 vs WT	not applied	not applied
	36	atpabp4,8 vs WT	0.6714	No			36	atpabp4,8 vs WT	0.3566	No
	48	atpabp4,8 vs WT	0.6658	No			48	atpabp4,8 vs WT	0.5077	No
	60	atpabp4,8 vs WT	0.5599	No			60	atpabp4,8 vs WT	0.1125	No
	72	atpabp4,8 vs WT	0.0639	No			72	atpabp4,8 vs WT	0.0163	Yes
	84	atpabp4,8 vs WT	0.0053	Yes			84	atpabp4,8 vs WT	0.003	Yes
	96	atpabp4,8 vs WT	0.003	Yes			96	atpabp4,8 vs WT	0.0021	Yes
	108	atpabp4,8 vs WT	0.0025	Yes			108	atpabp4,8 vs WT	0.0017	Yes
	120	atpabp4,8 vs WT	0.0019	Yes			120	atpabp4,8 vs WT	0.0021	Yes
	132	atpabp4,8 vs WT	0.0013	Yes			132	atpabp4,8 vs WT	0.003	Yes
	144	atpabp4,8 vs WT	0.001	Yes			144	atpabp4,8 vs WT	0.0027	Yes
	156	atpabp4,8 vs WT	0.0012	Yes			156	atpabp4,8 vs WT	0.0016	Yes
	168	atpabp4,8 vs WT	0.0029	Yes			168	atpabp4,8 vs WT	0.0013	Yes
NAA with moist chilling	168	atpabp4,8 vs WT	0.2789	No		AA3 with moist chilling	168	atpabp4,8 vs WT	0.0002	Yes
NAA without moist chilling	0	atpabp2,8 vs WT	not applied	not applied		AA3 without moist chilling	0	atpabp2,8 vs WT	not applied	not applied
	12	atpabp2,8 vs WT	not applied	not applied			12	atpabp2,8 vs WT	not applied	not applied
	24	atpabp2,8 vs WT	not applied	not applied			24	atpabp2,8 vs WT	not applied	not applied
	36	atpabp2,8 vs WT	0.0037	Yes			36	atpabp2,8 vs WT	0.3898	No
	48	atpabp2,8 vs WT	0.0035	Yes			48	atpabp2,8 vs WT	0.3799	No
	60	atpabp2,8 vs WT	<0.0001	Yes			60	atpabp2,8 vs WT	0.9104	No
	72	atpabp2,8 vs WT	<0.0001	Yes			72	atpabp2,8 vs WT	0.1646	No
	84	atpabp2,8 vs WT	<0.0001	Yes			84	atpabp2,8 vs WT	0.2812	No
	96	atpabp2,8 vs WT	<0.0001	Yes			96	atpabp2,8 vs WT	0.2233	No
	108	atpabp2,8 vs WT	<0.0001	Yes			108	atpabp2,8 vs WT	0.3309	No
	120	atpabp2,8 vs WT	<0.0001	Yes			120	atpabp2,8 vs WT	0.4612	No
	132	atpabp2,8 vs WT	<0.0001	Yes			132	atpabp2,8 vs WT	0.4248	No
	144	atpabp2,8 vs WT	<0.0001	Yes			144	atpabp2,8 vs WT	0.3869	No
	156	atpabp2,8 vs WT	<0.0001	Yes			156	atpabp2,8 vs WT	0.4051	No
	168	atpabp2,8 vs WT	<0.0001	Yes			168	atpabp2,8 vs WT	0.3355	No
NAA with moist chilling	168	atpabp2,8 vs WT	0.4478	No		AA3 with moist chilling	168	atpabp2,8 vs WT	0.309	No

## Sheet: Table 1
Table 1
Unaged AtPABP2 alone
		N	Subset for alpha = 0.05								N	Subset for alpha = 0.05
			1	2								1
Scheffea	Incubation duration 22 h	3	0.36897						Scheffea	Unaged AtPABP2 alone incubation duration 22 h	3	0.36897
	Incubation duration 16 h	3	0.384667							Unaged AtPABP2 alone incubation duration 16 h	3	0.384667
	Incubation duration 4 h	3	1.40767	1.40767						Aged AtPABP2 alone incubation duration 16 h	3	0.8142
	Incubation duration 1 h	3		2.853						Aged AtPABP2 alone incubation duration 22 h	3	3.03657
	Sig.		0.352653	0.140143						Sig.		0.422676
Means for groups in homogeneous subsets are displayed.									Means for groups in homogeneous subsets are displayed.
a. Uses Harmonic Mean Sample Size = 3.000.									a. Uses Harmonic Mean Sample Size = 3.000.
Unaged AtPABP2 with ZmPIMT1 and AdoMet
		N	Subset for alpha = 0.05								N	Subset for alpha = 0.05
			1	2								1	2
Scheffea	Incubation duration 22 h	3	0.16617						Scheffea	Unaged AtPABP2 with ZmPIMT1 and AdoMet incubation duration 22 h	3	0.16617
	Incubation duration 16 h	3	0.198373							Unaged AtPABP2 with ZmPIMT1 and AdoMet incubation duration 16 h	3	0.198373
	Incubation duration 4 h	3		1.67967						Aged AtPABP2 with ZmPIMT1 and AdoMet incubation duration 16 h	3		0.926
	Incubation duration 1 h	3		2.279						Aged AtPABP2 with ZmPIMT1 and AdoMet incubation duration 22 h	3		0.9754
	Sig.		0.999835	0.530665						Sig.		0.998108	0.9933
Means for groups in homogeneous subsets are displayed.									Means for groups in homogeneous subsets are displayed.
a. Uses Harmonic Mean Sample Size = 3.000.									a. Uses Harmonic Mean Sample Size = 3.000.
Unaged AtPABP2 with ZmPIMT1 and AdoHcy
VAR00001		N	Subset for alpha = 0.05								N	Subset for alpha = 0.05
			1									1
Scheffea	Incubation duration 16 h	3	0.584						Scheffea	Unaged AtPABP2 with ZmPIMT1 and AdoHcy incubation duration 16 h	3	0.584
	Incubation duration 4 h	3	1.06967							Unaged AtPABP2 with ZmPIMT1 and AdoHcy incubation duration 22 h	3	1.0951
	Incubation duration 22 h	3	1.0951							Aged AtPABP2 with ZmPIMT1 and AdoHcy incubation duration 16 h	3	3.29987
	Incubation duration 1 h	3	2.76333							Aged AtPABP2 with ZmPIMT1 and AdoHcy incubation duration 22 h	3	6.80013
	Sig.		0.138613							Sig.		0.465547
Means for groups in homogeneous subsets are displayed.									Means for groups in homogeneous subsets are displayed.
a. Uses Harmonic Mean Sample Size = 3.000.									a. Uses Harmonic Mean Sample Size = 3.000.

## Sheet: Supplementary Figure S6
Supplementary Figure S6 A
Student’s t-test
Condition	Comparison	p-value	significance
25 DAP	25 DAP vs 20 DAP	0.000388045	Yes
30 DAP	30 DAP vs 20 DAP	0.0263497	Yes
35 DAP	35 DAP vs 20 DAP	0.0706707	No
40 DAP	40 DAP vs 20 DAP	0.0418403	Yes
Supplementary Figure S6 B
Student’s t-test
Condition	Comparison	p-value	significance
12 HAI	12 HAI vs 0 HAI	0.502016	No
24 HAI	24 HAI vs 0 HAI	0.177501	No
36 HAI	36 HAI vs 0 HAI	0.000184588	Yes
48 HAI	48 HAI vs 0 HAI	0.0364755	Yes
60 HAI	60 HAI vs 0 HAI	0.000153142	Yes

## Sheet: Supplementary Figure S7
Supplementary Figure S7 C
	Comparison	p-value	significance
ZmPIMT1 expression mRNA	zmpimt1 vs NS	0.00370042	Yes
Supplementary Figure S7 E
	Comparison	p-value	significance
ZmPIMT2 expression mRNA	zmpimt1 vs NS	0.8357	No

## Sheet: Supplementary Figure S9
Supplementary Figure S9 B
	Comparison	p-value	significance
ZmPIMT1 expression mRNA	OEZmPIMT1 #1 vs Zong31	6.16323e-07	Yes
ZmPIMT1 expression mRNA	OEZmPIMT1 #2 vs Zong31	1.86221e-05	Yes
ZmPIMT1 expression mRNA	OEZmPIMT1 #3 vs Zong31	2.56352e-05	Yes

## Sheet: Supplementary Figure S10
Supplementary Figure S10 D							Supplementary Figure S10 F
Student’s t-test							Student’s t-test
Condition	HAI	Comparison	p-value	significance			Condition	HAI	Comparison	p-value	significance
NAA	36	OEZmPIMT1 #1 vs WT	0.427618	No			AA4	36	OEZmPIMT1 #1 vs WT	not applied	not applied
	48	OEZmPIMT1 #1 vs WT	0.0010718	Yes				48	OEZmPIMT1 #1 vs WT	0.0337192	Yes
	60	OEZmPIMT1 #1 vs WT	0.00191923	Yes				60	OEZmPIMT1 #1 vs WT	0.0210546	Yes
	72	OEZmPIMT1 #1 vs WT	9.16197e-06	Yes				72	OEZmPIMT1 #1 vs WT	0.00203915	Yes
	84	OEZmPIMT1 #1 vs WT	7.4857e-05	Yes				84	OEZmPIMT1 #1 vs WT	0.000275947	Yes
	96	OEZmPIMT1 #1 vs WT	0.000197268	Yes				96	OEZmPIMT1 #1 vs WT	0.00047176	Yes
	108	OEZmPIMT1 #1 vs WT	8.67307e-05	Yes				108	OEZmPIMT1 #1 vs WT	0.000238864	Yes
	120	OEZmPIMT1 #1 vs WT	5.44444e-05	Yes				120	OEZmPIMT1 #1 vs WT	2.71258e-05	Yes
	132	OEZmPIMT1 #1 vs WT	3.18966e-05	Yes				132	OEZmPIMT1 #1 vs WT	2.81957e-05	Yes
	144	OEZmPIMT1 #1 vs WT	2.66288e-05	Yes				144	OEZmPIMT1 #1 vs WT	1.30392e-05	Yes
	36	OEZmPIMT1 #2 vs WT	0.127937	No				36	OEZmPIMT1 #2 vs WT	not applied	not applied
	48	OEZmPIMT1 #2 vs WT	0.00351124	Yes				48	OEZmPIMT1 #2 vs WT	4.92643e-05	Yes
	60	OEZmPIMT1 #2 vs WT	0.139504	No				60	OEZmPIMT1 #2 vs WT	2.09432e-05	Yes
	72	OEZmPIMT1 #2 vs WT	0.196442	No				72	OEZmPIMT1 #2 vs WT	8.81185e-07	Yes
	84	OEZmPIMT1 #2 vs WT	0.171253	No				84	OEZmPIMT1 #2 vs WT	6.22362e-05	Yes
	96	OEZmPIMT1 #2 vs WT	0.0202269	Yes				96	OEZmPIMT1 #2 vs WT	6.91824e-06	Yes
	108	OEZmPIMT1 #2 vs WT	0.0114914	Yes				108	OEZmPIMT1 #2 vs WT	2.43272e-06	Yes
	120	OEZmPIMT1 #2 vs WT	0.00768342	Yes				120	OEZmPIMT1 #2 vs WT	4.08416e-06	Yes
	132	OEZmPIMT1 #2 vs WT	0.00616939	Yes				132	OEZmPIMT1 #2 vs WT	2.08984e-05	Yes
	144	OEZmPIMT1 #2 vs WT	0.0028993	Yes				144	OEZmPIMT1 #2 vs WT	3.84811e-05	Yes
	36	OEZmPIMT1 #3 vs WT	0.0974266	No				36	OEZmPIMT1 #3 vs WT	not applied	not applied
	48	OEZmPIMT1 #3 vs WT	3.67342e-05	Yes				48	OEZmPIMT1 #3 vs WT	0.00537769	Yes
	60	OEZmPIMT1 #3 vs WT	1.69052e-06	Yes				60	OEZmPIMT1 #3 vs WT	0.0049373	Yes
	72	OEZmPIMT1 #3 vs WT	1.84175e-08	Yes				72	OEZmPIMT1 #3 vs WT	8.77926e-05	Yes
	84	OEZmPIMT1 #3 vs WT	9.32911e-07	Yes				84	OEZmPIMT1 #3 vs WT	1.12392e-06	Yes
	96	OEZmPIMT1 #3 vs WT	5.22199e-07	Yes				96	OEZmPIMT1 #3 vs WT	7.58988e-06	Yes
	108	OEZmPIMT1 #3 vs WT	1.35509e-07	Yes				108	OEZmPIMT1 #3 vs WT	1.40541e-05	Yes
	120	OEZmPIMT1 #3 vs WT	1.3035e-07	Yes				120	OEZmPIMT1 #3 vs WT	3.69964e-05	Yes
	132	OEZmPIMT1 #3 vs WT	3.95259e-08	Yes				132	OEZmPIMT1 #3 vs WT	1.90862e-05	Yes
	144	OEZmPIMT1 #3 vs WT	3.94831e-08	Yes				144	OEZmPIMT1 #3 vs WT	7.60652e-06	Yes

[truncated: 3 more sheets: Supplementary Figure S16, Supplementary Figure S17, Supplementary Figure S19]
